# Supplementary material for: Crystal structure of poly[μ-diphen­yl(pyridin-4-yl)phosphane-κ2N:P-μ-tri­fluoro­acetato-κ2O:O′-silver(I)] from synchrotron data
Source: Acta Crystallogr E Crystallogr Commun. 2026 Jan 1;82(Pt 1):96–8. doi: 10.1107/S2056989025011302 (PMC12810293; doi:10.1107/S2056989025011302)
Supplement: Supplementary file 1 [file e-82-00096-sup1.cif]

##############################################################################
#                                                                            #
# This CIF contains the data in a paper accepted for publication in          #
# Acta Crystallographica Section E. It conforms to the requirements of       #
# Notes for Authors for Acta Crystallographica Section E, and has been       #
# peer reviewed under the auspices of the IUCr Commission on Journals.       #
#                                                                            #
# Full details of the Crystallographic Information File format               #
# are given in the paper "The Crystallographic Information File (CIF):       #
# a New Standard Archive File for Crystallography" by S. R. Hall, F. H.      #
# Allen and I. D. Brown [Acta Cryst. (1991), A47, 655-685].                  #
#                                                                            #
# The current version of the core CIF dictionary is obtainable from          #
# ftp://ftp.iucr.org/pub/cif_core.dic.                                       #
#                                                                            #
# Software is freely available for graphical display of the structure(s)     #
# in this CIF. For information consult the CIF software page                 #
# http://www.iucr.org/resources/cif/software.                                #
#                                                                            #
# This file may be used for bona fide research purposes within the           #
# scientific community so long as proper attribution is given to the journal # 
# article from which it was obtained.                                        #
#                                                                            #
##############################################################################
data_I
_audit_creation_method     'SHELXL-2019/3'
_journal_date_recd_electronic     2025-11-28
_journal_date_accepted     2025-12-15
_journal_name_full     'Acta Crystallographica, Section E'
_journal_year     2026
_journal_volume     82
_journal_issue      1
_journal_page_first     0
_journal_page_last     0
_journal_paper_category     GM
_journal_paper_doi     10.1107/S2056989025011302
_journal_coeditor_code     HB8176
_publ_contact_author_name     'Dongwon Kim'
_publ_contact_author_address
;
Beamline Department, Pohang Acceleratory Laboratory, Pohang 37673,
Republic of Korea
;
_publ_contact_author_email     'dwkim7459@postech.ac.kr'
_publ_contact_author_fax     ?
_publ_contact_author_phone     '82-54-279-1762'
_publ_section_title
;\
Crystal structure of
poly[\m-diphenyl(pyridin-4-yl)phosphane-\k^2^<i>N</i>:<i>P</i>-\m-\
trifluoroacetato-\k^2^<i>O</i>:<i>O</i>'-silver(I)] from synchrotron data
;
loop_
    _publ_author_name
    _publ_author_footnote
    _publ_author_address
    'Song, Jiyeong' .
;
Department of Chemistry, Jeonbuk National University, Jeonju 54896,
Republic of Korea
;
    'Lee, Young-A' 'Additional correspondence author, e-mail: ylee@jbnu.ac.kr'
;
Department of Chemistry, Jeonbuk National University, Jeonju 54896,
Republic of Korea
;
    'Kim, Dongwon'
;
;
;
Beamline Department, Pohang Acceleratory Laboratory, Pohang 37673,
Republic of Korea
;
_publ_section_synopsis
;
In the title coordination polymer, \m~2~-<i>N</i>,<i>P</i>-bridging
diphenyl(4-pyridyl)phosphane and O-bonded trifluoroacetate ligands generate
centrosymmetric dinuclear Ag^I^ units that extend into a two-dimensional hcb
coordination network.
;
_chemical_name_systematic
;\
Poly[\m-diphenyl(pyridin-4-yl)phosphane-\k^2^<i>N</i>:<i>P</i>-\m-\
trifluoroacetato-\k^2^<i>O</i>:<i>O</i>'-silver(I)]
;
_chemical_name_common     ?
_chemical_formula_moiety     'C19 H14 Ag F3 N O2 P'
_chemical_formula_sum     'C19 H14 Ag F3 N O2 P'
_chemical_formula_iupac     '[Ag (C2 F3 O2) (C17 H14 N P)]'
_chemical_formula_weight     484.15
_chemical_melting_point     ?
_space_group_crystal_system     monoclinic
_space_group_name_H-M_alt     'P 21/c'
_space_group_name_Hall     '-P 2ybc'
loop_
    _space_group_symop_operation_xyz
    'x, y, z'
    '-x, y+1/2, -z+1/2'
    '-x, -y, -z'
    'x, -y-1/2, z-1/2'
_cell_length_a     11.683(2)
_cell_length_b     14.843(3)
_cell_length_c     11.335(2)
_cell_angle_alpha     90
_cell_angle_beta     103.68(3)
_cell_angle_gamma     90
_cell_volume     1909.8(7)
_cell_formula_units_Z     4
_cell_measurement_reflns_used     40378
_cell_measurement_theta_min     0.401
_cell_measurement_theta_max     29.535
_cell_measurement_temperature     223(2)
_exptl_crystal_description     'block'
_exptl_crystal_colour     'colorless'
_exptl_crystal_size_max     0.300
_exptl_crystal_size_mid     0.220
_exptl_crystal_size_min     0.120
_exptl_crystal_density_diffrn     1.684
_exptl_crystal_density_meas     ?
_exptl_crystal_density_method     ?
_exptl_crystal_F_000     960
_exptl_absorpt_coefficient_mu     1.117
_exptl_absorpt_correction_type     multi-scan
_exptl_absorpt_process_details
;
(<i>HKL3000sm Scalepack</i>; Otwinowski <i>et al.</i>,  2003)
;
_exptl_absorpt_correction_T_min     0.939
_exptl_absorpt_correction_T_max     1.000
_diffrn_ambient_temperature     223(2)
_diffrn_source     'PLSII 2D bending magnet'
_diffrn_radiation_type     synchrotron
_diffrn_radiation_wavelength     0.700
_diffrn_measurement_device_type     'Rayonix MX225HS CCD area detector'
_diffrn_measurement_method     'omega scan'
_diffrn_detector_area_resol_mean     ?
_diffrn_reflns_number     19907
_diffrn_reflns_av_R_equivalents     0.0417
_diffrn_reflns_av_unetI/netI     0.0315
_diffrn_reflns_theta_min     2.225
_diffrn_reflns_theta_max     29.538
_diffrn_reflns_theta_full     24.835
_diffrn_measured_fraction_theta_max     0.955
_diffrn_measured_fraction_theta_full     0.969
_diffrn_reflns_limit_h_min     -16
_diffrn_reflns_limit_h_max     16
_diffrn_reflns_limit_k_min     -20
_diffrn_reflns_limit_k_max     20
_diffrn_reflns_limit_l_min     -14
_diffrn_reflns_limit_l_max     14
_refine_special_details     ?
_reflns_number_total     5327
_reflns_number_gt     4578
_reflns_threshold_expression     'I > 2\s(I)'
_refine_ls_structure_factor_coef     Fsqd
_refine_ls_matrix_type     full
_refine_ls_R_factor_all     0.0479
_refine_ls_R_factor_gt     0.0427
_refine_ls_wR_factor_gt     0.1121
_refine_ls_wR_factor_ref     0.1160
_refine_ls_goodness_of_fit_ref     1.111
_refine_ls_restrained_S_all     1.133
_refine_ls_number_reflns     5327
_refine_ls_number_parameters     272
_refine_ls_number_restraints     36
_refine_ls_hydrogen_treatment     constr
_refine_ls_weighting_scheme     calc
_refine_ls_weighting_details
              'w=1/[\s^2^(Fo^2^)+(0.0728P)^2^+0.3483P] where P=(Fo^2^+2Fc^2^)/3'
_atom_sites_solution_hydrogens     geom
_atom_sites_solution_primary     dual
_atom_sites_solution_secondary     ?
_refine_ls_shift/su_max     0.001
_refine_ls_shift/su_mean     0.000
_refine_diff_density_max     0.402
_refine_diff_density_min     -1.857
_refine_ls_extinction_method     none
_refine_ls_extinction_coef     .
loop_
    _atom_type_symbol
    _atom_type_description
    _atom_type_scat_dispersion_real
    _atom_type_scat_dispersion_imag
    _atom_type_scat_source
    'C' 'C' 0.0033 0.0016
                         'International Tables Vol C Tables 4.2.6.8 and 6.1.1.4'
    'H' 'H' 0.0000 0.0000
                         'International Tables Vol C Tables 4.2.6.8 and 6.1.1.4'
    'N' 'N' 0.0064 0.0033
                         'International Tables Vol C Tables 4.2.6.8 and 6.1.1.4'
    'O' 'O' 0.0110 0.0060
                         'International Tables Vol C Tables 4.2.6.8 and 6.1.1.4'
    'F' 'F' 0.0174 0.0103
                         'International Tables Vol C Tables 4.2.6.8 and 6.1.1.4'
    'P' 'P' 0.1015 0.0932
                         'International Tables Vol C Tables 4.2.6.8 and 6.1.1.4'
    'Ag' 'Ag' -0.9157 1.0899
                         'International Tables Vol C Tables 4.2.6.8 and 6.1.1.4'
_computing_data_collection
;
<i>PAL BL2D-SMDC Program</i> (Shin <i>et al.</i>,  2016)
;
_computing_cell_refinement
;
<i>HKL3000sm</i> (Otwinowski & Minor, 2003)
;
_computing_data_reduction
;
<i>HKL3000sm</i> (Otwinowski & Minor, 2003)
;
_computing_structure_solution
;
<i>SHELXT2018</i> (Sheldrick, 2015a)
;
_computing_structure_refinement
;
<i>SHELXL2018</i> (Sheldrick, 2015b)
;
_computing_molecular_graphics
;
<i>DIAMOND 4</i> (Putz & Brandenburg, 2014)
;
_computing_publication_material
;
<i>publCIF</i> (Westrip, 2010)
;
loop_
    _atom_site_type_symbol
    _atom_site_label
    _atom_site_fract_x
    _atom_site_fract_y
    _atom_site_fract_z
    _atom_site_U_iso_or_equiv
    _atom_site_adp_type
    _atom_site_calc_flag
    _atom_site_occupancy
    _atom_site_disorder_assembly
    _atom_site_disorder_group
    C C3 0.35805(18) 0.68394(14) 0.2085(2) 0.0271(4) Uani d 1 . .
    C C4 0.3393(2) 0.76130(16) 0.1382(2) 0.0355(5) Uani d 1 . .
    H H4 0.288044 0.760537 0.060553 0.043 Uiso calc 1 . .
    C C5 0.3975(2) 0.83998(17) 0.1840(2) 0.0391(5) Uani d 1 . .
    H H5 0.383473 0.892220 0.135841 0.047 Uiso calc 1 . .
    C C6 0.17431(19) 0.60043(15) 0.0265(2) 0.0299(4) Uani d 1 . .
    C C7 0.2086(2) 0.6029(2) -0.0828(2) 0.0411(5) Uani d 1 . .
    H H7 0.287002 0.589939 -0.084168 0.049 Uiso calc 1 . .
    C C8 0.1274(3) 0.6243(2) -0.1901(3) 0.0525(7) Uani d 1 . .
    H H8 0.151235 0.626321 -0.263645 0.063 Uiso calc 1 . .
    C C9 0.0125(3) 0.6427(2) -0.1886(3) 0.0567(8) Uani d 1 . .
    H H9 -0.042092 0.657774 -0.260991 0.068 Uiso calc 1 . .
    C C10 -0.0227(3) 0.6389(3) -0.0807(3) 0.0659(10) Uani d 1 . .
    H H10 -0.101556 0.650869 -0.080129 0.079 Uiso calc 1 . .
    C C11 0.0577(2) 0.6176(2) 0.0269(3) 0.0487(7) Uani d 1 . .
    H H11 0.033058 0.614747 0.099967 0.058 Uiso calc 1 . .
    C C12 0.2249(2) 0.54983(16) 0.2876(2) 0.0315(4) Uani d 1 . .
    C C13 0.1573(2) 0.61216(19) 0.3340(2) 0.0404(5) Uani d 1 . .
    H H13 0.138279 0.668030 0.295284 0.048 Uiso calc 1 . .
    C C14 0.1185(3) 0.5915(2) 0.4371(3) 0.0511(7) Uani d 1 . .
    H H14 0.071082 0.632748 0.466804 0.061 Uiso calc 1 . .
    C C15 0.1493(3) 0.5101(3) 0.4971(3) 0.0549(8) Uani d 1 . .
    H H15 0.124504 0.497203 0.568348 0.066 Uiso calc 1 . .
    C C16 0.2158(3) 0.4488(2) 0.4520(3) 0.0525(7) Uani d 1 . .
    H H16 0.235659 0.393394 0.491779 0.063 Uiso calc 1 . .
    C C17 0.2539(3) 0.46832(17) 0.3475(3) 0.0402(6) Uani d 1 . .
    H H17 0.299643 0.426076 0.317180 0.048 Uiso calc 1 . .
    C C18 0.6472(2) 0.90684(16) 0.6714(2) 0.0352(5) Uani d 1 . .
    C C19 0.7446(3) 0.8351(2) 0.6859(3) 0.0579(8) Uani d 1 . .
    Ag Ag1 0.56236(2) 0.97380(2) 0.36594(2) 0.03465(8) Uani d 1 . .
    P P1 0.28994(5) 0.57488(4) 0.16075(5) 0.02680(12) Uani d 1 . .
    O O1 0.57810(19) 0.91102(15) 0.57033(18) 0.0479(5) Uani d 1 . .
    N N1 0.47206(18) 0.84526(14) 0.29276(19) 0.0352(4) Uani d 1 . .
    C C1 0.4910(2) 0.76980(18) 0.3596(2) 0.0418(6) Uani d 1 . .
    H H1 0.543413 0.772179 0.436476 0.050 Uiso calc 1 . .
    O O2 0.6465(2) 0.95088(17) 0.7623(2) 0.0584(6) Uani d 1 . .
    C C2 0.4374(2) 0.68904(17) 0.3208(2) 0.0402(6) Uani d 1 . .
    H H2 0.454302 0.637557 0.370122 0.048 Uiso calc 1 . .
    F F1A 0.8505(5) 0.8723(6) 0.7220(11) 0.098(3) Uani d 0.490(13) A 1
    F F2A 0.7521(10) 0.7926(10) 0.5923(11) 0.131(6) Uani d 0.490(13) A 1
    F F3A 0.7391(10) 0.7777(8) 0.7754(14) 0.129(5) Uani d 0.490(13) A 1
    F F1B 0.8208(12) 0.8362(9) 0.7831(10) 0.152(6) Uani d 0.510(13) A 2
    F F2B 0.7951(11) 0.8384(10) 0.5961(13) 0.148(6) Uani d 0.510(13) A 2
    F F3B 0.6952(7) 0.7545(3) 0.6669(13) 0.108(4) Uani d 0.510(13) A 2
loop_
    _atom_site_aniso_label
    _atom_site_aniso_U_11
    _atom_site_aniso_U_22
    _atom_site_aniso_U_33
    _atom_site_aniso_U_12
    _atom_site_aniso_U_13
    _atom_site_aniso_U_23
    C3 0.0229(9) 0.0185(9) 0.0390(10) 0.0001(7) 0.0055(7) -0.0020(7)
    C4 0.0365(12) 0.0235(11) 0.0417(12) -0.0019(9) -0.0003(9) 0.0029(9)
    C5 0.0459(14) 0.0225(11) 0.0447(13) -0.0042(10) 0.0027(10) 0.0045(9)
    C6 0.0252(10) 0.0194(10) 0.0420(11) -0.0016(7) 0.0018(8) -0.0020(8)
    C7 0.0388(13) 0.0396(14) 0.0434(13) 0.0016(11) 0.0068(10) -0.0017(10)
    C8 0.0578(18) 0.0528(19) 0.0421(15) -0.0041(15) 0.0022(12) -0.0001(12)
    C9 0.0498(17) 0.0537(19) 0.0544(16) -0.0058(14) -0.0120(13) 0.0035(14)
    C10 0.0270(13) 0.091(3) 0.072(2) 0.0048(15) -0.0051(13) 0.0061(19)
    C11 0.0266(12) 0.064(2) 0.0531(15) 0.0044(12) 0.0051(10) 0.0049(13)
    C12 0.0280(10) 0.0255(10) 0.0399(12) -0.0044(8) 0.0060(8) -0.0012(8)
    C13 0.0358(12) 0.0356(13) 0.0508(14) 0.0005(10) 0.0123(10) -0.0028(10)
    C14 0.0417(15) 0.060(2) 0.0552(17) -0.0048(13) 0.0178(12) -0.0128(14)
    C15 0.0527(18) 0.069(2) 0.0431(16) -0.0190(16) 0.0112(12) 0.0012(14)
    C16 0.0583(19) 0.0473(17) 0.0491(16) -0.0135(15) 0.0070(13) 0.0109(13)
    C17 0.0433(15) 0.0316(13) 0.0442(14) -0.0018(10) 0.0074(11) 0.0046(9)
    C18 0.0306(11) 0.0244(11) 0.0487(13) -0.0007(8) 0.0057(9) 0.0011(9)
    C19 0.0427(16) 0.0526(19) 0.074(2) 0.0143(14) 0.0052(14) -0.0084(16)
    Ag1 0.03016(12) 0.02218(11) 0.05095(14) -0.00674(6) 0.00828(8) -0.00112(6)
    P1 0.0226(3) 0.0167(2) 0.0394(3) -0.00019(18) 0.0039(2) -0.00062(19)
    O1 0.0444(11) 0.0526(13) 0.0439(10) 0.0006(9) 0.0047(8) 0.0074(9)
    N1 0.0329(10) 0.0222(9) 0.0482(11) -0.0044(7) 0.0049(8) -0.0011(8)
    C1 0.0403(13) 0.0287(12) 0.0480(13) -0.0061(10) -0.0063(10) 0.0012(10)
    O2 0.0557(14) 0.0507(13) 0.0622(14) 0.0094(11) 0.0011(10) -0.0211(11)
    C2 0.0399(13) 0.0248(11) 0.0470(13) -0.0042(10) -0.0075(10) 0.0056(9)
    F1A 0.026(2) 0.112(6) 0.148(8) 0.003(3) 0.006(3) -0.011(5)
    F2A 0.091(6) 0.148(9) 0.134(8) 0.060(6) -0.009(5) -0.092(7)
    F3A 0.107(6) 0.100(7) 0.194(11) 0.066(5) 0.063(7) 0.099(7)
    F1B 0.135(9) 0.154(10) 0.115(7) 0.104(8) -0.074(6) -0.052(6)
    F2B 0.121(8) 0.169(10) 0.199(11) 0.054(7) 0.124(8) 0.026(8)
    F3B 0.102(5) 0.028(2) 0.194(10) 0.025(3) 0.035(6) 0.003(4)
_geom_special_details
;
 All esds (except the esd in the dihedral angle between two l.s. planes)
 are estimated using the full covariance matrix.  The cell esds are taken
 into account individually in the estimation of esds in distances, angles
 and torsion angles; correlations between esds in cell parameters are only
 used when they are defined by crystal symmetry.  An approximate (isotropic)
 treatment of cell esds is used for estimating esds involving l.s. planes.
;
loop_
    _geom_bond_atom_site_label_1
    _geom_bond_atom_site_label_2
    _geom_bond_site_symmetry_2
    _geom_bond_distance
    _geom_bond_publ_flag
    C3 C4 . 1.385(3) ?
    C3 C2 . 1.388(3) ?
    C3 P1 . 1.828(2) ?
    C4 C5 . 1.389(3) ?
    C5 N1 . 1.333(3) ?
    C6 C11 . 1.387(3) ?
    C6 C7 . 1.390(3) ?
    C6 P1 . 1.820(2) ?
    C7 C8 . 1.391(4) ?
    C8 C9 . 1.374(5) ?
    C9 C10 . 1.380(5) ?
    C10 C11 . 1.389(4) ?
    C12 C17 . 1.390(3) ?
    C12 C13 . 1.397(4) ?
    C12 P1 . 1.816(2) ?
    C13 C14 . 1.384(4) ?
    C14 C15 . 1.391(5) ?
    C15 C16 . 1.372(6) ?
    C16 C17 . 1.391(4) ?
    C18 O2 . 1.222(3) ?
    C18 O1 . 1.238(3) ?
    C18 C19 . 1.538(4) ?
    C19 F1B . 1.242(7) ?
    C19 F2A . 1.255(8) ?
    C19 F2B . 1.292(9) ?
    C19 F3B . 1.325(7) ?
    C19 F1A . 1.327(7) ?
    C19 F3A . 1.339(8) ?
    Ag1 N1 . 2.242(2) y
    Ag1 P1 2_655 2.3594(7) y
    Ag1 O1 . 2.463(2) y
    Ag1 O1 3_676 2.588(2) y
    N1 C1 . 1.341(3) ?
    C1 C2 . 1.376(3) ?
loop_
    _geom_angle_atom_site_label_1
    _geom_angle_atom_site_label_2
    _geom_angle_atom_site_label_3
    _geom_angle_site_symmetry_1
    _geom_angle_site_symmetry_3
    _geom_angle
    _geom_angle_publ_flag
    C4 C3 C2 . . 117.6(2) ?
    C4 C3 P1 . . 124.43(17) ?
    C2 C3 P1 . . 117.97(17) ?
    C3 C4 C5 . . 119.0(2) ?
    N1 C5 C4 . . 123.4(2) ?
    C11 C6 C7 . . 119.2(2) ?
    C11 C6 P1 . . 124.9(2) ?
    C7 C6 P1 . . 115.93(18) ?
    C6 C7 C8 . . 120.3(3) ?
    C9 C8 C7 . . 120.0(3) ?
    C8 C9 C10 . . 120.0(3) ?
    C9 C10 C11 . . 120.4(3) ?
    C6 C11 C10 . . 120.0(3) ?
    C17 C12 C13 . . 119.1(2) ?
    C17 C12 P1 . . 117.8(2) ?
    C13 C12 P1 . . 122.8(2) ?
    C14 C13 C12 . . 119.9(3) ?
    C13 C14 C15 . . 120.5(3) ?
    C16 C15 C14 . . 119.9(3) ?
    C15 C16 C17 . . 120.2(3) ?
    C12 C17 C16 . . 120.5(3) ?
    O2 C18 O1 . . 128.4(3) ?
    O2 C18 C19 . . 115.6(3) ?
    O1 C18 C19 . . 116.0(2) ?
    F1B C19 F2B . . 109.5(9) ?
    F1B C19 F3B . . 110.4(7) ?
    F2B C19 F3B . . 99.7(7) ?
    F2A C19 F1A . . 102.9(7) ?
    F2A C19 F3A . . 110.2(8) ?
    F1A C19 F3A . . 103.9(6) ?
    F1B C19 C18 . . 116.3(5) ?
    F2A C19 C18 . . 117.1(5) ?
    F2B C19 C18 . . 110.7(6) ?
    F3B C19 C18 . . 108.9(4) ?
    F1A C19 C18 . . 110.9(5) ?
    F3A C19 C18 . . 110.8(4) ?
    N1 Ag1 P1 . 2_655 142.00(6) y
    N1 Ag1 O1 . . 87.13(8) y
    P1 Ag1 O1 2_655 . 117.84(6) y
    N1 Ag1 O1 . 3_676 113.05(7) y
    P1 Ag1 O1 2_655 3_676 98.45(5) y
    O1 Ag1 O1 . 3_676 84.18(7) y
    C12 P1 C6 . . 109.72(11) ?
    C12 P1 C3 . . 100.46(10) ?
    C6 P1 C3 . . 104.35(10) ?
    C12 P1 Ag1 . 2_645 115.27(8) ?
    C6 P1 Ag1 . 2_645 116.50(8) ?
    C3 P1 Ag1 . 2_645 108.70(7) ?
    C18 O1 Ag1 . . 140.99(19) ?
    C18 O1 Ag1 . 3_676 95.32(17) ?
    Ag1 O1 Ag1 . 3_676 95.82(7) ?
    C5 N1 C1 . . 117.2(2) ?
    C5 N1 Ag1 . . 122.66(17) ?
    C1 N1 Ag1 . . 120.10(16) ?
    N1 C1 C2 . . 123.1(2) ?
    C1 C2 C3 . . 119.7(2) ?
loop_
    _geom_hbond_atom_site_label_D
    _geom_hbond_atom_site_label_H
    _geom_hbond_atom_site_label_A
    _geom_hbond_site_symmetry_A
    _geom_hbond_distance_DH
    _geom_hbond_distance_HA
    _geom_hbond_distance_DA
    _geom_hbond_angle_DHA
    _geom_hbond_publ_flag
    C1 H1 O1 . 0.94 2.53 3.160(3) 124 yes
_shelx_space_group_comment
;
The symmetry employed for this shelxl refinement is uniquely defined
by the following loop, which should always be used as a source of
symmetry information in preference to the above space-group names.
They are only intended as comments.
;
_shelx_estimated_absorpt_T_min     0.730
_shelx_estimated_absorpt_T_max     0.878
_shelx_hkl_file
;
   0  -1   0   -0.36    0.21
   0   1   0    0.07    0.21
   0   2   0 4266.88  156.55
   0  -3   0    1.99    1.07
   0   3   0    1.21    1.28
   0  -4   0   12.44    2.42
   0   4   0   12.36    1.56
   0  -5   0    0.99    1.14
   0   5   0    0.00    0.99
   0  -6   0   54.86    3.48
   0   6   0   60.55    3.55
   0  -7   0    0.92    1.42
   0   7   0    1.14    1.63
   0  -8   0  114.98    6.04
   0   8   0  120.66    6.61
   0  -9   0    0.64    1.56
   0   9   0   -0.85    1.78
   0 -10   0   81.01    4.90
   0  10   0   94.66    6.25
   0 -11   0    3.41    2.20
   0  11   0   -0.28    2.06
   0 -12   0    0.07    2.06
   0  12   0    0.21    2.20
   0 -13   0   -2.27    2.20
   0  13   0    0.21    2.49
   0 -14   0  481.66   21.75
   0  14   0  483.30   19.40
   0 -15   0   -1.99    2.49
   0  15   0   -0.21    2.63
   0 -16   0  500.92   19.54
   0  16   0  491.54   23.52
   0 -17   0   -2.06    3.13
   0  17   0   -0.71    3.41
   0 -18   0  426.94   17.27
   0  18   0  421.19   21.82
   0 -19   0   -3.84    3.06
   0  19   0   -1.35    4.33
   0 -20   0  254.90   10.66
   0  20   0  240.97   13.72
   1  20   0  235.64   15.85
  -1 -20   0  206.72   15.85
   1  19   0   19.12    4.97
  -1 -19   0   11.94    4.41
   1  18   0  439.81   22.74
  -1 -18   0  372.37   17.41
   1  17   0   12.15    4.62
  -1 -17   0   13.50    3.13
   1  16   0  464.25   20.18
  -1 -16   0  464.61   17.55
   1  15   0    9.59    3.41
  -1 -15   0   12.44    3.55
   1  14   0  313.88   13.50
  -1 -14   0  320.21   15.21
   1  13   0   71.63    6.11
  -1 -13   0   68.65    5.26
   1  12   0    0.71    2.35
  -1 -12   0   -1.21    2.27
   1  11   0  286.60   13.79
  -1 -11   0  307.27   13.79
   1  10   0   60.33    4.55
  -1 -10   0   59.83    4.76
   1   9   0 1158.89   39.72
  -1  -9   0 1160.95   38.02
   1   8   0  103.32    5.26
  -1  -8   0  110.50    6.40
   1   7   0 1423.10   44.41
  -1  -7   0 1398.51   45.05
   1   6   0  340.32   12.58
  -1  -6   0  366.61   14.14
   1   5   0  462.33   16.34
  -1  -5   0  461.48   17.48
   1   4   0 6228.42  159.46
  -1  -4   0 6255.99  163.87
   1   3   0  344.58   17.98
  -1  -3   0  350.84   18.69
   1   2   0 1331.43   59.41
   1   1   0    8.24    1.14
  -1   2   0 1460.26   63.32
  -1   3   0  338.90   15.42
   1  -4   0 6615.43  171.69
  -1   4   0 6180.45  160.18
  -1   5   0  452.95   15.85
   1  -6   0  357.52   14.35
  -1   6   0  348.42   12.51
   1  -7   0 1446.69   46.47
  -1   7   0 1470.21   45.48
   1  -8   0  101.12    5.76
  -1   8   0  114.77    5.54
   1  -9   0 1172.60   36.46
  -1   9   0 1198.40   40.29
   1 -10   0   63.39    4.62
  -1  10   0   73.41    5.54
   1 -11   0  272.81   12.72
  -1  11   0  307.13   15.35
   1 -12   0    0.99    2.27
  -1  12   0    0.21    2.20
   1 -13   0   72.55    5.61
  -1  13   0   78.60    6.32
   1 -14   0  325.11   16.06
  -1  14   0  319.50   14.43
   1 -15   0   14.28    3.20
  -1  15   0    9.31    2.98
   1 -16   0  437.82   18.19
  -1  16   0  438.46   18.69
   1 -17   0   21.67    4.12
  -1  17   0   21.32    4.26
   1 -18   0  384.02   17.77
  -1  18   0  404.27   19.68
   1 -19   0   16.98    5.26
  -1  19   0   19.12    6.18
   1 -20   0  176.38   12.79
  -1  20   0  196.99   13.36
   2  20   0   56.92    7.18
  -2 -20   0   63.03    7.32
   2  19   0   10.23    4.76
  -2 -19   0    4.26    5.05
   2  18   0  118.60    9.31
   2  17   0   12.22    4.12
  -2 -17   0    5.90    5.40
   2  16   0  288.87   13.57
  -2 -16   0  313.03   15.28
   2  15   0   64.95    6.04
  -2 -15   0   68.86    6.25
   2  14   0  112.14    7.53
  -2 -14   0  143.33    8.81
   2  13   0  499.78   20.82
  -2 -13   0  514.78   21.18
   2  12   0  193.86    9.81
  -2 -12   0  195.78   10.87
   2  11   0 1585.33   52.44
  -2 -11   0 1622.22   54.01
   2  10   0    2.49    2.13
  -2 -10   0    1.28    1.85
   2   9   0 1039.72   37.59
  -2  -9   0  968.37   33.04
   2   8   0  669.34   22.88
  -2  -8   0  725.12   25.51
   2   7   0   31.91    2.56
  -2  -7   0   34.68    2.77
   2   6   0 2359.14   73.12
  -2  -6   0 2398.01  102.19
   2   5   0 2762.13   75.75
  -2  -5   0 2684.53   82.29
   2   4   0  222.64    8.03
  -2  -4   0  213.12    8.88
   2   3   0 4645.08  127.20
  -2  -3   0 4638.75  126.06
   2   2   0  303.51   15.21
   2   1   0   26.51    2.56
   2   0   0   18.83    1.63
  -2   2   0  317.29   16.06
  -2   3   0 4527.04  123.58
   2  -4   0  203.81    8.60
  -2   4   0  208.14    7.96
   2  -5   0 2666.84   75.75
  -2   5   0 2588.53   68.72
   2  -6   0 2330.35   64.38
  -2   6   0 2288.21   68.15
   2  -7   0   34.11    2.91
  -2   7   0   33.19    2.77
   2  -8   0  783.68   27.57
  -2   8   0  721.50   24.37
   2  -9   0  998.86   33.26
  -2   9   0  990.54   34.68
   2 -10   0   -0.43    2.27
  -2  10   0    1.28    2.13
   2 -11   0 1568.42   49.74
  -2  11   0 1608.50   54.93
   2 -12   0  212.62   11.94
  -2  12   0  186.40    8.95
   2 -13   0  503.62   20.61
  -2  13   0  496.66   20.11
   2 -14   0  108.44    6.89
  -2  14   0  138.86    9.17
   2 -15   0   67.51    6.11
  -2  15   0   65.59    5.97
   2 -16   0  293.20   12.51
  -2  16   0  266.34   12.86
   2 -17   0    9.02    3.98
  -2  17   0   10.23    3.77
   2 -18   0  137.29   10.09
  -2  18   0  128.13    9.81
   2 -19   0   12.93    4.76
  -2  19   0   18.76    5.40
   2 -20   0   46.97    6.82
  -2  20   0   69.36    7.60
   3  20   0    6.68    4.97
  -3 -20   0    0.85    4.69
   3  19   0    0.99    5.40
  -3 -19   0    6.47    4.97
   3  18   0    0.50    4.41
  -3 -18   0    0.99    3.91
   3  17   0   91.32    6.89
  -3 -17   0   95.44    8.31
   3  16   0  137.65    9.59
  -3 -16   0  132.53    9.52
   3  15   0  364.76   17.69
  -3 -15   0  371.09   16.63
   3  14   0  124.79    8.74
  -3 -14   0  102.12    6.96
   3  13   0  360.50   15.21
  -3 -13   0  389.85   16.49
   3  12   0  138.93    7.60
  -3 -12   0  139.85    8.74
   3  11   0  640.27   24.73
  -3 -11   0  621.94   25.44
   3  10   0  127.34    6.25
  -3 -10   0  125.64    8.03
   3   9   0  564.31   21.75
  -3  -9   0  584.35   20.18
   3   8   0  330.80   13.57
  -3  -8   0  310.33   11.23
   3   7   0  592.73   21.18
  -3  -7   0  602.97   22.10
   3   6   0  793.13   26.65
  -3  -6   0  786.24   27.15
   3   5   0 3972.11  108.16
  -3  -5   0 3893.66  110.64
   3   4   0   13.57    1.49
  -3  -4   0   12.29    1.63
   3   3   0 3000.05   80.66
  -3  -3   0 2834.61   82.08
   3   2   0  848.06   26.01
   3   1   0  795.76   40.43
   3   0   0 1058.90   39.08
  -3   2   0  825.39   24.45
  -3   3   0 3037.50   86.27
   3  -4   0    5.90    1.28
  -3   4   0   19.12    1.78
   3  -5   0 3798.86  102.61
  -3   5   0 3863.32  107.23
   3  -6   0  798.25   28.57
  -3   6   0  779.70   25.58
   3  -7   0  623.86   21.82
  -3   7   0  577.31   19.12
   3  -8   0  316.16   11.51
  -3   8   0  324.83   12.86
   3  -9   0  526.01   17.27
  -3   9   0  553.86   20.96
   3 -10   0  136.30    7.46
  -3  10   0  131.75    6.75
   3 -11   0  693.14   24.37
  -3  11   0  628.69   23.17
   3 -12   0  134.38    8.03
  -3  12   0  141.41    8.17
   3 -13   0  360.78   16.20
  -3  13   0  351.97   14.71
   3 -14   0  119.46    7.04
  -3  14   0  110.50    7.53
   3 -15   0  358.94   16.49
  -3  15   0  381.61   16.63
   3 -16   0  157.47   11.73
  -3  16   0  132.67    9.17
   3 -17   0   95.58    7.82
  -3  17   0  108.23    7.82
   3 -18   0   -1.56    3.84
  -3  18   0    1.56    3.62
   3 -19   0    1.71    4.55
  -3  19   0    0.85    4.12
   3 -20   0    1.85    4.97
  -3  20   0    7.53    4.55
   4  20   0    8.60    6.40
  -4 -20   0    7.11    5.97
   4  19   0   16.27    6.25
  -4 -19   0    7.75    4.26
   4  18   0    3.77    4.90
  -4 -18   0   -0.14    3.41
   4  17   0  237.70   12.72
  -4 -17   0  252.06   12.36
   4  16   0   -0.92    3.41
  -4 -16   0   -1.42    3.27
   4  15   0  403.85   17.41
  -4 -15   0  419.70   15.35
   4  14   0   88.05    6.75
  -4 -14   0  104.04    6.96
   4  13   0  383.31   16.06
  -4 -13   0  383.52   16.34
   4  12   0    2.70    3.41
  -4 -12   0    3.98    2.35
   4  11   0  614.83   22.74
  -4 -11   0  569.00   21.89
   4  10   0   95.79    6.54
  -4 -10   0  104.04    5.47
   4   9   0  876.06   31.34
  -4  -9   0  923.46   32.05
   4   8   0   53.94    4.76
  -4  -8   0   45.20    3.55
   4   7   0 1613.05   52.80
  -4  -7   0 1657.39   50.31
   4   6   0   16.34    1.99
  -4  -6   0   16.63    2.06
   4   5   0 2005.95   56.42
  -4  -5   0 1928.64   61.40
   4   4   0  178.01    8.39
  -4  -4   0  172.54    7.04
   4   3   0 1341.02   39.51
  -4  -3   0 1351.47   44.34
   4   2   0  154.13    6.61
  -4  -2   0  131.96    6.25
   4   1   0   80.80    3.98
   4   0   0   85.70    4.76
  -4   2   0  141.27    6.11
  -4   3   0 1297.96   41.36
  -4   4   0  182.77    7.82
   4  -5   0 1738.83   54.93
  -4   5   0 1821.12   53.94
   4  -6   0   15.49    2.06
  -4   6   0   12.72    1.71
   4  -7   0 1684.40   53.37
  -4   7   0 1657.18   53.37
   4  -8   0   35.39    2.98
  -4   8   0   41.86    3.62
   4  -9   0  890.34   32.97
  -4   9   0  926.66   31.62
   4 -10   0  111.07    6.54
  -4  10   0   98.92    6.54
   4 -11   0  583.21   22.67
  -4  11   0  623.65   22.88
   4 -12   0    2.91    2.49
  -4  12   0    2.63    2.35
   4 -13   0  413.73   18.48
  -4  13   0  390.99   16.77
   4 -14   0   84.64    5.97
  -4  14   0   99.20    6.89
   4 -15   0  445.63   17.62
  -4  15   0  406.12   18.48
   4 -16   0    0.71    3.84
  -4  16   0    3.34    3.55
   4 -17   0  238.49   13.57
  -4  17   0  244.81   12.44
   4 -18   0   -3.48    4.83
  -4  18   0    3.27    5.12
   4 -19   0   11.09    5.47
  -4  19   0   17.77    4.26
   4 -20   0   -2.27    5.26
  -4  20   0   12.72    5.83
   5  19   0    3.77    6.04
  -5 -19   0    1.49    4.76
   5  18   0    1.92    4.69
  -5 -18   0   -0.07    5.05
   5  17   0   36.31    5.61
  -5 -17   0   38.66    5.76
   5  16   0  119.81    9.52
  -5 -16   0  124.43    8.31
   5  15   0  149.66   10.52
  -5 -15   0  141.56    8.74
   5  14   0  296.47   16.56
  -5 -14   0  297.97   14.43
   5  13   0  827.52   30.77
  -5 -13   0  763.00   27.79
   5  12   0  226.83   11.16
  -5 -12   0  220.44   10.09
   5  11   0 1280.97   41.93
  -5 -11   0 1346.14   43.85
   5  10   0    1.92    2.49
  -5 -10   0    2.70    2.42
   5   9   0 1238.55   46.40
  -5  -9   0 1176.58   39.94
   5   8   0    3.34    1.63
  -5  -8   0    0.43    1.78
   5   7   0 1136.72   38.59
  -5  -7   0 1077.59   35.39
   5   6   0  746.16   27.00
  -5  -6   0  725.19   24.16
   5   5   0 1105.31   33.97
  -5  -5   0 1103.60   40.01
   5   4   0   13.22    1.78
  -5  -4   0   13.36    1.78
   5   3   0   84.92    3.77
  -5  -3   0   92.38    5.54
   5   2   0  561.47   20.54
  -5  -2   0  533.75   18.76
   5   1   0  285.39   11.16
   5   0   0  624.64   23.38
   5  -1   0  281.76   11.44
  -5   2   0  526.15   19.26
  -5   3   0   83.78    4.62
  -5   4   0   17.41    1.78
  -5   5   0 1091.38   33.26
   5  -6   0  749.57   25.44
  -5   6   0  748.57   27.79
   5  -7   0 1104.81   35.25
  -5   7   0 1080.65   36.88
   5  -8   0   -1.85    1.63
  -5   8   0    1.21    1.63
   5  -9   0 1194.85   40.58
  -5   9   0 1179.21   41.71
   5 -10   0    0.36    1.99
  -5  10   0   -0.99    1.99
   5 -11   0 1306.27   43.92
  -5  11   0 1304.64   46.40
   5 -12   0  227.61   12.08
  -5  12   0  228.47   10.80
   5 -13   0  884.16   31.55
  -5  13   0  755.47   29.14
   5 -14   0  316.51   15.70
  -5  14   0  267.27   13.79
   5 -15   0  135.37    8.88
  -5  15   0  149.59    9.95
   5 -16   0  111.43    9.17
  -5  16   0  103.68    7.18
   5 -17   0   37.45    5.90
  -5  17   0   37.09    5.12
   5 -18   0    3.84    3.98
  -5  18   0    0.36    3.91
   5 -19   0    5.47    4.48
  -5  19   0   -1.63    4.12
   6  19   0   -0.43    5.61
  -6 -19   0   -1.99    5.05
   6  18   0  129.12   10.16
  -6 -18   0  123.72   10.02
   6  17   0   -0.71    4.19
  -6 -17   0    0.50    3.77
   6  16   0  190.87   12.15
  -6 -16   0  186.61   10.23
   6  15   0    6.61    3.70
  -6 -15   0    6.54    3.62
   6  14   0  120.02    8.67
  -6 -14   0  110.36    7.39
   6  13   0  440.09   17.77
  -6 -13   0  390.56   16.34
   6  12   0  131.11    8.88
  -6 -12   0  132.46    7.11
   6  11   0  860.35   30.49
  -6 -11   0  840.53   28.71
   6  10   0    2.77    2.35
  -6 -10   0    1.42    2.77
   6   9   0 1238.27   41.50
  -6  -9   0 1151.64   38.59
   6   8   0  107.45    6.96
  -6  -8   0  107.02    5.97
  -6  -7   0  343.94   15.28
   6   6   0  342.59   14.07
  -6  -6   0  311.40   12.44
   6   5   0  232.59   10.23
  -6  -5   0  218.87    9.45
   6   4   0  815.23   28.64
  -6  -4   0  895.46   29.14
   6   3   0   28.99    2.20
  -6  -3   0   35.32    2.91
   6   2   0 1231.30   38.59
  -6  -2   0 1234.14   41.00
   6   1   0   12.08    1.71
  -6  -1   0    2.27    1.14
   6   0   0  489.98   18.62
   6  -1   0   12.36    1.56
  -6   3   0   34.25    2.84
  -6   4   0  881.46   32.48
  -6   5   0  227.47    9.52
   6  -6   0  310.26   12.72
  -6   6   0  296.47   11.44
   6  -7   0  363.84   15.85
  -6   7   0  338.76   13.43
   6  -8   0  109.93    6.04
  -6   8   0  110.86    6.82
   6  -9   0 1233.72   40.65
  -6   9   0 1320.41   43.92
   6 -10   0    1.56    2.06
  -6  10   0    5.26    2.49
   6 -11   0  846.00   29.85
  -6  11   0  836.69   27.86
   6 -12   0  133.38    8.46
  -6  12   0  139.35    7.89
   6 -13   0  425.52   16.77
  -6  13   0  404.63   17.62
   6 -14   0   98.42    7.18
  -6  14   0  112.14    8.10
   6 -15   0    5.61    3.70
  -6  15   0   10.59    4.55
   6 -16   0  186.82   10.87
  -6  16   0  193.65   11.16
   6 -17   0    2.06    4.26
  -6  17   0   -0.43    3.48
   6 -18   0  129.12   10.02
  -6  18   0  131.54   10.23
   6 -19   0   -0.71    5.40
  -6  19   0   -3.20    5.76
   7  18   0  272.45   17.34
  -7 -18   0  311.61   19.19
   7  17   0   30.13    5.90
  -7 -17   0   35.25    5.90
   7  16   0  185.83   12.36
  -7 -16   0  153.57   10.73
   7  15   0   27.71    5.47
  -7 -15   0   28.21    5.26
   7  14   0   17.77    3.98
  -7 -14   0    5.90    3.27
   7  13   0   50.60    5.40
  -7 -13   0   51.09    5.12
   7  12   0    3.84    2.77
  -7 -12   0    3.91    2.49
   7  11   0  107.38    8.03
  -7 -11   0   95.93    6.61
   7  10   0   -0.21    2.06
  -7 -10   0   -1.07    2.13
   7   9   0  226.62   11.58
  -7  -9   0  195.56    9.95
  -7  -8   0   78.24    5.05
   7   7   0  210.63    9.66
  -7  -7   0  198.26    9.45
   7   6   0  149.02    7.67
  -7  -6   0  135.16    7.32
   7   5   0   50.24    3.98
  -7  -5   0   53.37    4.05
   7   4   0  268.19   11.01
  -7  -4   0  279.92   11.87
   7   3   0   37.81    3.34
  -7  -3   0   32.05    2.63
   7   2   0 1792.91   55.78
  -7  -2   0 1813.52   53.44
   7   1   0   71.35    3.91
   7   0   0 2567.85   74.62
   7  -1   0   76.75    3.98
   7  -2   0 1678.85   52.30
  -7   3   0   25.23    3.06
  -7   4   0  277.14   10.23
  -7   5   0   55.78    4.05
   7  -6   0  135.23    6.75
  -7   6   0  125.50    6.54
   7  -7   0  194.29   10.52
  -7   7   0  197.34    9.10
   7  -8   0   65.45    4.76
  -7   8   0   75.18    4.76
   7  -9   0  191.51   10.16
  -7   9   0  219.30   12.22
   7 -10   0   -0.50    1.99
  -7  10   0   -0.50    1.78
   7 -11   0   72.41    5.97
  -7  11   0   80.44    5.69
   7 -12   0    3.48    2.77
  -7  12   0    2.91    2.70
   7 -13   0   44.27    5.26
  -7  13   0   48.75    5.33
   7 -14   0   20.68    3.98
  -7  14   0   21.25    4.55
   7 -15   0   26.44    5.97
  -7  15   0   26.36    4.41
   7 -16   0  137.86    9.74
  -7  16   0  166.93   10.38
   7 -17   0   28.78    5.69
  -7  17   0   31.48    5.40
   7 -18   0  291.00   18.76
  -7  18   0  317.58   18.33
   8  18   0  170.05   15.28
  -8 -18   0  155.91   12.86
   8  17   0   35.18    6.18
  -8 -17   0   34.04    5.19
   8  16   0  123.22    9.38
  -8 -16   0  120.24    8.17
   8  15   0   52.73    6.32
  -8 -15   0   52.23    6.54
   8  14   0  137.01    8.95
  -8 -14   0  142.98    8.53
   8  13   0    2.70    4.12
  -8 -13   0    3.27    3.70
   8  12   0   28.57    4.83
  -8 -12   0   17.77    3.62
   8  11   0    0.57    2.84
  -8 -11   0    0.64    3.06
   8  10   0   14.07    3.70
  -8 -10   0   12.22    2.91
   8   9   0  123.44    8.10
  -8  -9   0  120.02    7.60
   8   8   0   18.05    3.91
  -8  -8   0   34.47    4.48
   8   7   0    0.21    1.78
  -8  -7   0   -0.43    2.06
   8   6   0   62.82    4.62
  -8  -6   0   74.05    5.05
   8   5   0   42.07    3.34
  -8  -5   0   38.52    3.55
   8   4   0  554.22   22.24
  -8  -4   0  596.93   20.39
   8   3   0  208.14    9.66
  -8  -3   0  249.07   10.80
   8   2   0 1373.85   44.63
  -8  -2   0 1344.01   45.84
   8   1   0   16.98    2.20
  -8  -1   0   19.26    2.49
   8   0   0  982.37   33.26
   8  -1   0   16.06    2.35
  -8   1   0    1.07    1.78
   8  -2   0 1412.44   47.61
   8  -3   0  173.96    9.10
  -8   3   0  225.20   10.45
  -8   4   0  574.83   22.24
  -8   5   0   46.33    4.05
  -8   6   0   62.18    4.83
   8  -7   0   -0.64    1.71
  -8   7   0    0.36    2.13
   8  -8   0   39.37    3.34
  -8   8   0   33.90    3.55
   8  -9   0  111.57    6.61
  -8   9   0  108.02    6.96
   8 -10   0   11.80    3.20
  -8  10   0   12.15    3.27
   8 -11   0    0.78    2.20
  -8  11   0    0.50    2.20
   8 -12   0   26.72    3.98
  -8  12   0   24.59    4.05
   8 -13   0   -0.64    3.27
  -8  13   0    0.36    3.27
   8 -14   0  149.37   10.02
  -8  14   0  165.93    9.24
   8 -15   0   47.04    5.97
  -8  15   0   56.35    7.25
   8 -16   0  101.05    8.46
  -8  16   0  113.56    8.74
   8 -17   0   38.16    7.18
  -8  17   0   32.62    6.32
   8 -18   0  151.72   15.07
  -8  18   0  147.45   13.93
   9  17   0    4.05    6.40
  -9 -17   0    1.28    5.40
   9  16   0  108.87    9.31
  -9 -16   0  105.95    9.02
   9  15   0    2.35    4.97
  -9 -15   0    3.20    5.26
   9  14   0  224.49   12.29
  -9 -14   0  224.70   12.72
   9  13   0   33.83    5.19
  -9 -13   0   39.44    5.19
   9  12   0  128.41    7.53
  -9 -12   0  137.93    9.66
   9  11   0   93.23    5.97
  -9 -11   0   83.07    6.89
   9  10   0    2.70    3.20
  -9 -10   0    6.54    3.55
  -9  -9   0  197.77   10.16
   9   8   0   23.17    3.41
  -9  -8   0   32.90    4.05
   9   7   0  120.59    6.40
  -9  -7   0  106.45    6.82
   9   6   0  412.66   16.77
  -9  -6   0  431.56   17.62
   9   5   0   15.63    2.84
  -9  -5   0   14.64    2.49
   9   4   0  734.50   24.16
  -9  -4   0  735.28   27.15
   9   3   0   12.65    2.49
  -9  -3   0   14.99    2.91
   9   2   0  717.59   26.44
  -9  -2   0  706.79   22.53
   9   1   0    1.71    1.71
  -9  -1   0   -0.57    1.49
   9   0   0  662.73   24.59
   9  -1   0    0.85    1.49
  -9   1   0   -2.06    1.56
   9  -2   0  709.28   26.22
   9  -3   0   12.15    2.06
  -9   3   0   16.49    2.77
  -9   4   0  752.62   26.44
  -9   5   0   20.47    3.48
  -9   6   0  418.06   16.42
   9  -7   0  112.49    5.97
  -9   7   0  106.66    5.83
   9  -8   0   26.36    3.77
  -9   8   0   24.73    3.91
   9  -9   0  196.49   10.73
  -9   9   0  223.92    9.59
   9 -10   0    6.04    3.13
  -9  10   0    9.59    2.98
   9 -11   0   79.66    6.32
  -9  11   0   77.17    6.68
   9 -12   0  131.75    8.03
  -9  12   0  123.72    8.60
   9 -13   0   32.62    5.83
  -9  13   0   31.69    4.62
   9 -14   0  201.82   11.65
  -9  14   0  224.13   12.86
   9 -15   0    5.83    4.33
  -9  15   0    9.38    4.05
   9 -16   0  112.42   10.02
  -9  16   0  106.45    8.39
   9 -17   0    1.71    5.54
  -9  17   0    3.55    4.41
  10  16   0   36.88    6.54
 -10 -16   0   37.66    6.47
  10  15   0   69.07    6.40
 -10 -15   0   59.05    7.25
  10  14   0  163.37   11.01
 -10 -14   0  160.18    8.88
  10  13   0   92.10    6.75
 -10 -13   0   67.72    7.04
  10  12   0   91.46    6.54
 -10 -12   0   75.33    6.32
  10  11   0   86.06    7.25
 -10 -11   0   76.82    7.25
  10  10   0   19.61    3.41
 -10 -10   0   21.53    4.26
 -10  -9   0   94.58    6.40
  10   8   0  134.24    8.39
 -10  -8   0  113.56    8.17
  10   7   0  173.89    8.88
 -10  -7   0  178.58    9.66
  10   6   0  402.78   16.34
 -10  -6   0  420.69   19.19
  10   5   0  155.98    8.03
 -10  -5   0  186.40   11.44
  10   4   0  297.40   13.86
 -10  -4   0  297.89   14.71
  10   3   0  314.81   12.86
 -10  -3   0  272.81   11.44
  10   2   0  294.91   12.93
 -10  -2   0  311.96   12.15
  10   1   0   75.18    5.19
 -10  -1   0   66.44    4.55
  10   0   0  596.21   20.47
  10  -1   0   80.58    4.83
  10  -2   0  269.26   11.44
  10  -3   0  315.59   12.86
 -10   3   0  325.40   13.72
 -10   4   0  305.00   12.29
 -10   5   0  176.66    8.67
 -10   6   0  412.73   17.98
  10  -7   0  194.43   10.94
 -10   7   0  173.61    8.95
  10  -8   0  112.78    7.89
 -10   8   0  107.38    6.61
  10  -9   0  107.59    6.68
 -10   9   0   95.01    6.61
  10 -10   0   25.01    4.41
 -10  10   0   18.90    4.55
  10 -11   0   74.19    5.83
 -10  11   0   85.06    6.89
  10 -12   0   80.23    7.11
 -10  12   0   87.12    7.18
  10 -13   0   94.66    7.25
 -10  13   0   78.74    6.82
  10 -14   0  146.32   11.30
 -10  14   0  142.98    9.81
  10 -15   0   70.92    6.89
 -10  15   0   83.85    7.39
  10 -16   0   28.99    6.11
 -10  16   0   37.24    6.32
  11  15   0  144.33   12.86
 -11 -15   0  136.01   10.38
  11  14   0   -1.35    3.98
 -11 -14   0    3.13    4.19
  11  13   0  105.74    8.74
 -11 -13   0  107.09    8.81
  11  12   0    9.24    3.91
 -11 -12   0   16.98    4.90
  11  11   0   54.86    5.54
 -11 -11   0   60.55    5.97
  11  10   0   16.77    4.19
 -11 -10   0   22.67    5.12
 -11  -9   0  160.39    9.74
  11   8   0    1.71    2.42
 -11  -8   0    1.42    3.41
  11   7   0  321.42   15.28
 -11  -7   0  326.67   14.71
  11   6   0   37.52    4.33
 -11  -6   0   40.86    4.48
  11   5   0  383.10   15.49
 -11  -5   0  395.89   17.34
  11   4   0   38.52    4.26
 -11  -4   0   32.76    4.62
  11   3   0  539.29   19.83
 -11  -3   0  599.34   24.80
  11   2   0   73.19    5.61
 -11  -2   0   83.00    5.97
  11   1   0  105.74    5.97
 -11  -1   0   91.39    6.25
  11   0   0  111.14    6.47
 -11   0   0  111.07    7.39
  11  -1   0   93.45    6.11
  11  -2   0   78.60    5.12
  11  -3   0  596.43   20.89
 -11   3   0  549.95   21.46
  11  -4   0   46.55    4.33
 -11   4   0   40.65    4.48
 -11   5   0  411.03   17.06
 -11   6   0   46.19    5.12
 -11   7   0  347.85   15.21
  11  -8   0    0.71    2.27
 -11   8   0   -0.14    2.77
  11  -9   0  148.81    9.66
 -11   9   0  152.43    9.45
  11 -10   0   25.94    4.19
 -11  10   0   18.90    4.69
  11 -11   0   53.51    6.11
 -11  11   0   55.86    6.68
  11 -12   0   19.76    4.62
 -11  12   0    9.59    4.76
  11 -13   0  101.05    8.17
 -11  13   0  101.62    8.24
  11 -14   0   -0.85    3.77
 -11  14   0    2.49    4.26
  11 -15   0  152.36   11.51
 -11  15   0  141.41   12.08
  12  13   0   71.99    7.32
 -12 -13   0   88.76    8.24
  12  12   0   22.60    4.62
 -12 -12   0   13.43    4.90
  12  11   0  183.06   11.30
 -12 -11   0  186.89   12.01
  12  10   0   11.23    3.98
 -12 -10   0    5.69    3.84
 -12  -9   0  424.60   18.41
  12   8   0   14.43    3.20
 -12  -8   0   17.55    4.19
  12   7   0  257.60   11.80
 -12  -7   0  274.23   14.50
  12   6   0   11.73    2.84
 -12  -6   0   14.21    3.91
  12   5   0  208.28   10.30
 -12  -5   0  193.72   11.16
  12   4   0   13.22    3.84
 -12  -4   0   10.02    3.70
  12   3   0  189.67    9.38
 -12  -3   0  196.27   10.02
  12   2   0   44.20    3.98
 -12  -2   0   42.64    4.83
  12   1   0   29.70    3.34
 -12  -1   0   21.46    3.70
  12   0   0   17.13    3.27
 -12   0   0   17.77    3.77
  12  -1   0   33.54    3.70
  12  -2   0   43.99    4.26
  12  -3   0  196.70    9.74
  12  -4   0    9.45    3.13
 -12   4   0   11.09    3.62
 -12   5   0  201.04   11.37
  12  -6   0   -0.85    2.70
 -12   6   0   13.22    3.41
 -12   7   0  268.76   14.64
  12  -8   0   23.38    4.33
 -12   8   0   17.91    4.76
  12  -9   0  406.69   18.97
 -12   9   0  418.42   19.83
  12 -10   0    6.54    3.62
 -12  10   0    6.68    3.84
  12 -11   0  167.49   11.23
 -12  11   0  180.43   11.80
  12 -12   0   23.66    5.90
 -12  12   0   23.59    5.90
  12 -13   0   86.34    8.46
 -12  13   0  107.09    9.31
  13  12   0    0.36    4.26
 -13 -12   0    1.71    4.62
  13  11   0  139.50    9.66
 -13 -11   0  151.08   11.80
  13  10   0   -0.92    4.19
 -13 -10   0    4.62    4.97
  13   9   0  274.51   16.20
 -13  -9   0  289.79   15.85
  13   8   0   -1.14    2.77
 -13  -8   0    0.85    3.20
  13   7   0  114.13    7.89
 -13  -7   0  101.34    7.96
  13   6   0    4.55    2.91
 -13  -6   0   -0.21    3.27
  13   5   0   68.65    6.32
 -13  -5   0   81.58    7.60
  13   4   0   37.17    5.12
 -13  -4   0   31.84    5.19
  13   3   0    1.99    3.41
 -13  -3   0   -1.42    4.33
  13   2   0   15.63    3.91
 -13  -2   0    9.81    4.05
  13   1   0    2.98    2.77
 -13  -1   0   -0.71    2.77
  13   0   0   74.33    6.18
 -13   0   0   72.06    6.40
  13  -1   0    0.85    2.56
 -13   1   0   -0.92    3.06
  13  -2   0   14.43    3.48
 -13   2   0   -1.35    3.20
  13  -3   0    1.07    2.56
 -13   3   0   -2.70    3.06
  13  -4   0   35.96    3.91
 -13   4   0   31.62    5.12
  13  -5   0   73.41    5.47
 -13   5   0   77.53    6.47
  13  -6   0   -0.14    2.84
 -13   6   0    4.90    3.70
 -13   7   0  117.75    8.53
  13  -8   0    2.70    3.27
 -13   8   0    2.49    3.41
  13  -9   0  281.05   16.70
  13 -10   0    4.97    4.12
 -13  10   0   -2.49    3.84
  13 -11   0  133.74    9.74
 -13  11   0  152.14   10.80
  13 -12   0    3.20    4.48
 -13  12   0    2.84    5.47
  14  10   0   -0.64    4.83
 -14 -10   0    2.35    5.76
  14   9   0   92.52    8.31
 -14  -9   0  109.86    9.81
  14   8   0   19.54    4.41
 -14  -8   0   20.54    5.40
  14   7   0   28.28    4.62
 -14  -7   0   31.55    5.33
  14   6   0    4.33    3.62
 -14  -6   0    1.07    4.48
  14   5   0    9.74    3.48
 -14  -5   0    7.75    4.12
  14   4   0   40.29    5.69
 -14  -4   0   37.17    6.11
  14   3   0    2.49    3.13
 -14  -3   0    4.97    4.19
  14   2   0  165.15    9.81
 -14  -2   0  181.00   11.09
  14   1   0    4.97    3.27
 -14  -1   0    6.18    4.12
  14   0   0  374.71   17.91
 -14   0   0  400.30   18.55
  14  -1   0    2.91    2.91
 -14   1   0    8.39    3.84
  14  -2   0  172.54    9.31
  14  -3   0    4.76    3.48
 -14   3   0   -0.78    4.12
  14  -4   0   21.53    3.77
 -14   4   0   30.27    4.97
  14  -5   0    7.11    3.20
 -14   5   0    2.70    3.70
  14  -6   0    5.97    3.62
 -14   6   0    2.42    4.26
  14  -7   0   15.85    4.33
 -14   7   0    8.88    5.05
  14  -8   0    5.90    3.77
 -14   8   0    5.83    4.26
  14 -10   0    0.71    4.76
 -14  10   0    5.26    6.47
  15   7   0   17.55    6.11
 -15  -7   0   28.85    6.40
  15   6   0    3.48    4.19
 -15  -6   0    2.20    6.25
  15   5   0   24.52    5.19
 -15  -5   0   24.02    6.25
  15   4   0   59.34    6.96
 -15  -4   0   59.62    7.32
  15   3   0    3.13    3.70
 -15  -3   0    1.56    4.97
  15   2   0  140.28   10.02
 -15  -2   0  145.96   11.94
  15   1   0    4.05    3.20
 -15  -1   0    8.10    4.55
 -15   0   0  192.22   12.08
  15  -1   0    2.42    2.98
 -15   1   0   -0.57    3.84
  15  -3   0    0.50    3.70
 -15   3   0    4.83    5.33
 -15   4   0    9.38    4.41
  15  -5   0    9.45    4.05
 -15   5   0   13.50    5.19
  15  -6   0   -0.43    3.48
 -15   6   0   -1.49    4.76
  15  -7   0   11.58    5.47
 -15   7   0   12.22    7.75
 -15   6  -1   57.21    8.46
  15  -6   1   56.42    7.60
 -15   5  -1   -3.41    5.76
  15  -5   1   -1.07    3.55
 -15   4  -1   31.13    6.32
  15  -4   1   32.12    5.19
 -15   3  -1   16.20    6.18
  15  -3   1    7.96    3.34
 -15   2  -1   12.51    6.40
  15  -2   1    1.49    3.91
 -15   1  -1   35.39    6.18
  15  -1   1   36.24    5.26
 -15   0  -1   -1.21    4.90
  15   0   1    6.89    5.54
 -15  -1  -1   38.59    6.54
  15   1   1   38.02    5.05
 -15  -2  -1   11.51    5.90
  15   2   1    5.40    4.12
 -15  -3  -1   11.65    5.61
  15   3   1   11.73    4.55
 -15  -4  -1   12.08    6.25
  15   4   1   26.08    5.40
 -15  -5  -1   -0.71    5.33
  15   5   1    0.57    4.41
 -15  -6  -1   54.72    9.10
  15   6   1   62.96    8.95
 -14   9  -1    5.26    4.97
  14  -9   1    2.91    3.91
 -14   8  -1  123.65   11.23
  14  -8   1  128.20   11.09
 -14   7  -1    3.13    6.25
  14  -7   1   11.65    5.12
 -14   6  -1   46.26    6.32
  14  -6   1   52.37    5.76
 -14   5  -1    9.31    5.05
  14  -5   1   12.93    3.84
 -14   4  -1    6.25    4.33
  14  -4   1    4.12    3.55
 -14   3  -1   -0.57    4.12
  14  -3   1   -3.20    3.06
 -14   2  -1    2.27    3.77
  14  -2   1    4.41    3.20
 -14   1  -1    5.05    4.12
  14  -1   1    4.76    3.20
 -14   0  -1    1.07    3.84
  14   0   1   -0.57    2.84
 -14  -1  -1    5.19    4.69
  14   1   1    3.27    2.91
 -14  -2  -1    4.48    4.41
  14   2   1    2.84    3.27
 -14  -3  -1   -1.42    3.48
  14   3   1    1.78    2.91
 -14  -4  -1    6.40    3.98
  14   4   1    5.61    3.27
 -14  -5  -1   19.76    4.97
  14   5   1    9.66    3.34
 -14  -6  -1   39.08    6.11
  14   6   1   49.89    4.97
 -14  -7  -1    5.26    6.11
  14   7   1   11.16    4.12
 -14  -8  -1  145.47   11.51
  14   8   1  141.91   10.52
 -14  -9  -1   -0.43    5.61
  14   9   1    5.90    5.33
 -13  11  -1   -0.14    4.62
  13 -11   1    5.12    4.05
 -13   9  -1   12.44    4.48
  13  -9   1    4.05    3.13
 -13   8  -1  153.14   10.52
 -13   7  -1   -4.41    4.55
  13  -7   1    0.07    3.62
 -13   6  -1  162.59    9.74
  13  -6   1  154.42    9.02
 -13   5  -1   60.40    6.18
  13  -5   1   62.32    5.47
 -13   4  -1   87.05    6.61
  13  -4   1   87.12    6.96
 -13   3  -1   16.91    4.41
  13  -3   1   11.80    3.34
 -13   2  -1    2.06    3.20
  13  -2   1   -0.78    2.35
 -13   1  -1   95.58    8.10
  13  -1   1  119.17    7.67
 -13   0  -1    0.00    3.27
  13   0   1   -2.98    2.63
 -13  -1  -1  101.48    8.39
  13   1   1  106.31    6.47
 -13  -2  -1   -1.21    3.13
  13   2   1    1.49    2.56
 -13  -3  -1    6.18    3.77
  13   3   1    6.40    3.55
 -13  -4  -1   80.37    6.25
  13   4   1  102.40    7.46
 -13  -5  -1   67.37    6.96
  13   5   1   59.20    5.97
 -13  -6  -1  151.58   10.30
  13   6   1  147.31    9.10
 -13  -7  -1   -5.40    4.19
  13   7   1    1.35    3.62
 -13  -8  -1  138.22   10.59
  13   8   1  141.34    8.81
 -13  -9  -1    6.82    4.62
  13   9   1   14.07    4.97
 -13 -10  -1  234.15   15.07
  13  10   1  230.24   14.21
 -13 -11  -1    1.92    5.33
  13  11   1    3.98    4.19
 -12  13  -1    0.92    4.83
  12 -13   1    3.34    4.26
 -12  12  -1    3.84    4.76
  12 -12   1    4.19    4.19
 -12  11  -1    0.07    3.98
  12 -11   1    3.70    3.62
 -12  10  -1    6.61    3.84
 -12   9  -1    1.92    3.27
  12  -9   1    2.27    3.20
 -12   8  -1   48.82    6.61
  12  -8   1   48.25    5.69
 -12   7  -1   65.09    5.97
  12  -7   1   68.36    5.76
 -12   6  -1  215.04   10.94
  12  -6   1  217.66   11.37
 -12   5  -1  145.25    8.74
  12  -5   1  142.62    8.24
 -12   4  -1  174.53   10.09
  12  -4   1  179.36    9.59
 -12   3  -1   62.54    5.97
  12  -3   1   75.11    5.69
 -12   2  -1   65.45    5.26
  12  -2   1   72.13    5.47
 -12   1  -1  285.39   13.29
  12  -1   1  272.38   11.94
 -12   0  -1    2.20    3.62
  12   0   1    1.71    3.13
 -12  -1  -1  265.13   13.57
  12   1   1  295.19   12.44
 -12  -2  -1   65.95    5.76
  12   2   1   76.96    5.90
 -12  -3  -1   60.26    5.69
  12   3   1   69.43    5.83
 -12  -4  -1  173.53   11.23
  12   4   1  170.34    9.52
 -12  -5  -1  148.66    9.10
  12   5   1  140.85    8.81
 -12  -6  -1  209.21   10.23
  12   6   1  219.16   11.58
 -12  -7  -1   57.70    6.18
  12   7   1   54.93    5.76
 -12  -8  -1   33.33    4.90
  12   8   1   38.59    4.48
 -12  -9  -1    6.68    3.91
  12   9   1    1.78    4.12
 -12 -10  -1   33.19    5.83
  12  10   1   38.44    5.76
 -12 -11  -1    0.50    4.33
  12  11   1    4.90    4.12
 -12 -12  -1   14.14    4.26
  12  12   1   11.87    4.55
 -12 -13  -1    2.98    4.76
  12  13   1    2.20    4.12
 -11  14  -1    9.02    5.19
  11 -14   1   14.71    4.62
 -11  12  -1    2.63    3.41
  11 -12   1    3.48    3.34
 -11  11  -1   -0.78    3.98
  11 -11   1    3.06    3.77
 -11  10  -1   10.52    3.70
  11 -10   1    3.77    3.77
 -11   9  -1    6.40    3.84
  11  -9   1    7.39    3.70
 -11   8  -1   -0.64    2.56
  11  -8   1    1.21    2.49
 -11   7  -1  224.91   11.87
  11  -7   1  233.80   11.51
 -11   6  -1  149.16    8.46
  11  -6   1  139.57    7.46
 -11   5  -1  406.62   18.55
  11  -5   1  415.79   16.84
 -11   4  -1   54.22    5.33
  11  -4   1   62.61    5.40
 -11   3  -1  270.75   12.58
  11  -3   1  274.16   13.15
 -11   2  -1  131.54    8.24
  11  -2   1  131.75    7.18
 -11   1  -1  425.66   17.27
  11  -1   1  402.57   17.55
 -11   0  -1    0.71    2.20
  11   0   1    0.28    2.06
 -11  -1  -1  397.74   15.28
  11   1   1  398.31   16.84
 -11  -2  -1  105.67    7.04
  11   2   1  127.06    7.46
 -11  -3  -1  237.35   10.80
  11   3   1  236.50   10.59
 -11  -4  -1   57.99    5.40
  11   4   1   61.75    5.26
 -11  -5  -1  349.70   15.28
  11   5   1  408.97   18.26
 -11  -6  -1  131.61    8.17
  11   6   1  125.57    6.68
 -11  -7  -1  218.52   10.87
  11   7   1  205.58   10.23
 -11  -8  -1   -0.07    2.70
  11   8   1    2.35    2.70
 -11  -9  -1    9.10    3.34
  11   9   1   -0.71    3.48
 -11 -10  -1    2.27    3.41
  11  10   1    6.68    3.27
 -11 -11  -1    5.97    4.76
  11  11   1    6.40    4.12
 -11 -12  -1    4.83    4.26
  11  12   1    8.81    3.84
 -11 -13  -1  101.83    9.38
  11  13   1  100.70    7.82
 -11 -14  -1    8.10    5.33
  11  14   1   20.82    5.69
 -10  14  -1    3.70    3.98
  10 -14   1    0.85    3.70
 -10  13  -1  101.55    9.10
  10 -13   1   89.89    8.31
 -10  12  -1    0.57    4.33
  10 -12   1    4.26    4.05
  10 -11   1   81.94    7.11
 -10  10  -1    1.14    2.70
  10 -10   1    4.05    2.84
 -10   9  -1    3.13    2.91
  10  -9   1    0.57    2.63
 -10   8  -1    2.84    2.91
  10  -8   1    2.20    2.77
 -10   7  -1  236.00   13.43
  10  -7   1  243.53   11.44
 -10   6  -1    9.02    2.91
  10  -6   1    6.61    2.13
 -10   5  -1  537.80   22.38
  10  -5   1  530.41   22.38
 -10   4  -1   21.46    3.62
  10  -4   1   33.33    3.48
 -10   3  -1  359.65   16.77
  10  -3   1  336.84   15.78
 -10   2  -1  257.39   12.08
  10  -2   1  240.76   11.16
 -10   1  -1  404.49   15.92
  10  -1   1  427.09   15.92
 -10   0  -1    0.50    1.99
  10   0   1    0.92    1.71
 -10  -1  -1  432.56   18.41
  10   1   1  414.22   15.99
 -10  -2  -1  238.41   10.94
  10   2   1  243.53   10.94
 -10  -3  -1  330.94   13.29
  10   3   1  343.87   14.21
 -10  -4  -1   18.12    3.27
  10   4   1   33.68    3.70
 -10  -5  -1  499.93   18.19
  10   5   1  495.24   18.33
 -10  -6  -1   10.87    2.84
  10   6   1   11.37    2.77
 -10  -7  -1  244.67   11.16
  10   7   1  245.81   10.94
 -10  -8  -1   -0.14    2.70
  10   8   1    3.13    2.35
 -10  -9  -1    5.97    3.06
  10   9   1    6.18    2.70
 -10 -10  -1    4.05    2.98
  10  10   1    1.78    2.56
 -10 -11  -1   68.58    5.97
  10  11   1   83.07    6.61
 -10 -12  -1   -4.48    4.69
  10  12   1    4.41    4.76
 -10 -13  -1  149.87   10.66
  10  13   1  160.18   10.45
 -10 -14  -1    2.70    3.91
  10  14   1   -1.07    3.84
 -10 -15  -1  173.46   11.44
  10  15   1  150.94   11.30
 -10 -16  -1   27.22    7.11
  10  16   1   29.99    7.46
   9 -17   1   10.16    7.82
  -9  14  -1   97.64    7.60
   9 -14   1  105.46    8.24
  -9  13  -1   33.97    4.62
   9 -13   1   31.69    4.33
  -9  12  -1   34.68    4.62
   9 -12   1   34.39    4.69
   9 -11   1   60.47    6.47
   9 -10   1   62.54    5.05
  -9   9  -1    0.00    2.56
   9  -9   1    1.49    2.27
  -9   8  -1    5.69    2.77
   9  -8   1    7.60    2.35
  -9   7  -1  162.38    9.45
   9  -7   1  183.84    9.38
  -9   6  -1    3.84    2.77
   9  -6   1    2.77    2.06
  -9   5  -1  261.08   12.65
   9  -5   1  275.94   12.29
  -9   4  -1  265.77   12.22
   9  -4   1  228.61   12.01
  -9   3  -1  378.34   17.20
   9  -3   1  413.23   16.84
  -9   2  -1  220.86   11.16
   9  -2   1  211.91    9.66
  -9   1  -1  900.08   34.54
   9  -1   1  853.18   30.41
  -9   0  -1   -1.28    2.20
   9   0   1   -0.71    1.78
  -9  -1  -1  876.41   32.62
   9   1   1  828.94   28.43
  -9  -2  -1  203.38   10.66
   9   2   1  215.46    9.81
  -9  -3  -1  392.12   16.49
   9   3   1  372.94   14.99
  -9  -4  -1  230.74   10.87
   9   4   1  225.91    9.31
  -9  -5  -1  267.62   10.80
   9   5   1  266.77   11.73
  -9  -6  -1    2.70    2.27
   9   6   1    7.53    2.27
  -9  -7  -1  168.84    9.31
   9   7   1  169.20    8.67
  -9  -8  -1    4.33    2.49
   9   8   1    8.67    2.70
  -9  -9  -1    4.55    2.98
   9   9   1    0.14    2.98
  -9 -10  -1   68.79    5.76
   9  10   1   66.30    5.05
  -9 -11  -1   53.94    5.26
   9  11   1   49.18    4.83
  -9 -12  -1   35.96    4.97
   9  12   1   31.48    4.26
  -9 -13  -1   20.82    4.41
   9  13   1   33.40    4.26
  -9 -14  -1   97.21    7.39
   9  14   1   96.79    8.24
  -9 -15  -1   93.23    7.46
   9  15   1   76.46    6.82
  -9 -16  -1   78.95    7.82
   9  16   1   79.45    7.96
  -9 -17  -1  121.94   13.64
   9  17   1  127.49   14.50
  -8  16  -1   11.87    6.04
   8 -16   1   21.46    6.68
  -8  15  -1   82.22    7.39
  -8  14  -1  134.81    9.10
  -8  13  -1   11.23    3.84
   8 -13   1    5.33    4.26
  -8  12  -1  274.59   14.50
   8 -12   1  294.63   16.63
  -8  11  -1   -2.84    2.56
   8 -11   1    1.07    2.49
   8 -10   1  254.12   11.23
  -8   9  -1    9.74    3.20
   8  -9   1    5.97    2.20
  -8   8  -1  218.38    9.95
   8  -8   1  240.33   10.52
  -8   7  -1   29.35    3.34
   8  -7   1   33.68    3.48
  -8   6  -1  494.10   20.75
   8  -6   1  488.48   17.98
  -8   5  -1   34.25    3.41
   8  -5   1   33.83    3.34
  -8   4  -1  340.96   15.35
   8  -4   1  296.69   13.08
  -8   3  -1  648.02   21.46
   8  -3   1  708.42   27.57
  -8   2  -1    1.99    2.06
   8  -2   1    0.99    1.63
  -8   1  -1 1644.81   51.45
   8  -1   1 1732.58   55.57
  -8   0  -1    0.57    1.56
   8   0   1   -1.35    1.35
  -8  -1  -1 1524.15   51.88
   8   1   1 1655.62   52.37
  -8  -2  -1    2.13    2.20
   8   2   1    2.42    1.78
  -8  -3  -1  684.47   27.71
   8   3   1  685.33   24.16
  -8  -4  -1  312.39   13.29
   8   4   1  309.90   13.43
  -8  -5  -1   30.77    3.55
   8   5   1   23.10    2.49
  -8  -6  -1  487.13   19.97
   8   6   1  489.05   18.69
  -8  -7  -1   27.00    3.20
   8   7   1   30.91    3.20
  -8  -8  -1  219.94   10.73
   8   8   1  226.76   13.72
  -8  -9  -1    6.68    2.63
   8   9   1   10.87    2.84
  -8 -10  -1  216.17   11.51
   8  10   1  234.93   11.16
  -8 -11  -1    1.63    3.20
   8  11   1    2.56    2.84
  -8 -12  -1  259.24   12.72
   8  12   1  291.07   13.86
  -8 -13  -1   16.06    3.70
   8  13   1   10.30    3.48
  -8 -14  -1  150.94    9.66
   8  14   1  164.79   10.38
  -8 -15  -1  103.54    8.24
   8  15   1   85.28    7.46
  -8 -16  -1   38.30    6.04
   8  16   1   60.47    7.75
  -8 -17  -1  174.96   11.37
   8  17   1  169.20   12.01
  -7  18  -1   -0.57    4.83
   7 -18   1   -2.35    5.26
  -7  17  -1   10.66    4.62
   7 -17   1   52.94    5.97
  -7  16  -1   24.66    5.76
   7 -16   1   20.61    5.47
  -7  15  -1   24.52    4.83
   7 -15   1   12.29    4.05
  -7  14  -1   43.49    5.05
  -7  13  -1    1.56    3.27
   7 -13   1    6.89    3.48
  -7  12  -1  586.76   24.59
   7 -12   1  594.15   25.23
   7 -11   1  116.12    7.32
   7 -10   1 1129.04   38.23
   7  -9   1  103.18    6.25
  -7   8  -1 1927.64   64.81
   7  -8   1 2045.32   62.18
  -7   7  -1   14.50    2.49
   7  -7   1   11.65    2.84
  -7   6  -1  891.84   30.84
   7  -6   1  950.11   32.83
  -7   5  -1    4.12    1.78
   7  -5   1    2.70    1.49
  -7   4  -1  226.41   10.94
   7  -4   1  218.16   10.73
  -7   3  -1  364.69   15.92
   7  -3   1  351.40   14.71
  -7   2  -1   11.37    1.85
   7  -2   1    5.61    1.56
  -7   1  -1  305.50   12.22
   7  -1   1  295.69   12.79
  -7   0  -1    0.99    1.56
   7   0   1    0.00    1.49
  -7  -1  -1  316.51   13.64
   7   1   1  302.09   13.15
  -7  -2  -1   10.52    1.78
   7   2   1    8.95    1.71
  -7  -3  -1  343.09   14.64
   7   3   1  356.66   14.64
  -7  -4  -1  233.80   11.65
   7   4   1  222.85    9.81
  -7  -5  -1    2.49    1.71
   7   5   1    1.85    1.49
  -7  -6  -1  921.75   34.61
   7   6   1  928.22   29.99
  -7  -7  -1   10.87    2.77
   7   7   1   15.07    2.77
  -7  -8  -1 1996.79   62.54
  -7  -9  -1  116.54    6.40
   7   9   1  113.34    6.61
  -7 -10  -1 1272.16   43.06
   7  10   1 1169.48   39.44
  -7 -11  -1  119.74    7.04
   7  11   1  116.54    8.17
  -7 -12  -1  679.07   29.06
   7  12   1  594.15   24.09
  -7 -13  -1    3.41    3.06
   7  13   1    3.41    3.48
  -7 -14  -1   36.03    4.19
   7  14   1   30.98    4.26
  -7 -15  -1   23.10    4.33
   7  15   1   28.35    4.76
  -7 -16  -1   30.13    4.90
   7  16   1   31.05    5.26
  -7 -17  -1   58.63    6.96
   7  17   1   48.18    5.97
  -7 -18  -1    1.07    4.69
   7  18   1    3.20    4.76
  -6  19  -1   10.73    5.83
   6 -19   1    5.47    5.19
  -6  18  -1   -2.56    4.55
   6 -18   1   -0.14    4.48
  -6  17  -1   10.16    4.83
   6 -17   1   19.90    5.26
  -6  16  -1   15.49    4.97
   6 -16   1   22.38    5.83
  -6  15  -1    5.40    3.41
   6 -15   1    2.13    3.13
  -6  14  -1  174.60   11.09
  -6  13  -1   27.15    3.84
   6 -13   1   20.89    3.77
  -6  12  -1 1502.76   46.97
   6 -12   1 1479.52   46.12
   6 -11   1   98.14    6.04
   6 -10   1 1213.89   39.37
  -6   9  -1    1.28    2.35
   6  -9   1    6.04    2.35
  -6   8  -1 1346.00   46.19
   6  -8   1 1305.77   42.07
  -6   7  -1   77.39    5.33
   6  -7   1   78.52    5.83
  -6   6  -1  747.51   25.30
   6  -6   1  708.49   24.45
  -6   5  -1   31.27    2.70
   6  -5   1   37.73    3.27
  -6   4  -1 1383.09   45.34
   6  -4   1 1393.75   45.48
  -6   3  -1   16.84    2.13
   6  -3   1   25.72    2.56
  -6   2  -1  309.62   12.86
   6  -2   1  294.77   12.44
  -6   1  -1  186.04   10.02
   6  -1   1  217.03    9.74
  -6   0  -1    0.36    1.49
   6   0   1    1.63    1.07
  -6  -1  -1  202.03    9.74
   6   1   1  193.15    8.31
  -6  -2  -1  303.93   14.50
   6   2   1  311.11   13.50
  -6  -3  -1   21.18    2.49
   6   3   1   22.17    2.13
  -6  -4  -1 1342.37   43.35
   6   4   1 1351.47   42.21
  -6  -5  -1   35.67    3.13
   6   5   1   37.73    2.91
  -6  -6  -1  709.13   27.57
   6   6   1  730.24   26.08
  -6  -7  -1   77.81    4.76
  -6  -8  -1 1292.91   40.36
   6   8   1 1280.69   40.79
  -6  -9  -1    8.81    2.56
   6   9   1    7.18    2.42
  -6 -10  -1 1281.26   41.43
   6  10   1 1284.88   41.71
  -6 -11  -1   94.94    5.90
   6  11   1   88.54    5.61
  -6 -12  -1 1628.83   50.53
   6  12   1 1396.59   48.25
  -6 -13  -1   33.54    4.69
   6  13   1   22.17    3.41
  -6 -14  -1  155.77    8.03
   6  14   1  163.66    8.46
  -6 -15  -1   -0.78    3.62
   6  15   1    0.99    3.20
  -6 -16  -1   11.23    4.33
   6  16   1   14.21    4.76
  -6 -17  -1   21.32    6.40
   6  17   1   16.70    5.76
  -6 -18  -1   -2.13    5.61
   6  18   1    4.69    6.04
  -6 -19  -1    3.62    5.90
   6  19   1   10.38    6.25
  -5  19  -1   90.68    8.03
   5 -19   1  115.12   10.09
  -5  18  -1    4.69    4.12
   5 -18   1   12.86    4.69
  -5  17  -1   24.02    4.55
   5 -17   1   28.99    5.90
  -5  16  -1  194.07   11.09
   5 -16   1  206.29   11.37
  -5  15  -1    0.28    3.27
   5 -15   1   -2.77    3.06
  -5  14  -1  284.89   13.22
  -5  13  -1    4.55    2.56
   5 -13   1    2.35    2.70
  -5  12  -1  390.99   14.71
   5 -12   1  359.43   14.78
  -5  11  -1   85.20    6.47
   5 -11   1  100.20    6.04
   5 -10   1  346.79   13.22
   5  -9   1   48.68    3.91
  -5   8  -1  886.93   32.83
   5  -8   1  953.23   34.47
  -5   7  -1    2.91    1.63
   5  -7   1    0.57    1.63
  -5   6  -1  891.62   29.78
   5  -6   1  914.43   32.55
  -5   5  -1  194.50    8.95
   5  -5   1  195.14    8.39
  -5   4  -1  678.72   23.81
   5  -4   1  718.02   26.01
  -5   3  -1 1493.81   45.20
   5  -3   1 1504.04   48.89
  -5   2  -1  262.86   10.87
   5  -2   1  270.54   10.87
  -5   1  -1 1245.37   41.29
   5  -1   1 1333.63   46.26
  -5   0  -1    0.85    1.07
   5   0   1    0.36    0.99
  -5  -1  -1 1342.16   42.99
   5   1   1 1359.36   46.05
  -5  -2  -1  269.33   11.01
   5   2   1  282.69   12.29
  -5  -3  -1 1526.92   50.31
   5   3   1 1532.11   50.53
  -5  -4  -1  704.87   25.94
   5   4   1  710.63   23.59
  -5  -5  -1  194.07    9.17
   5   5   1  209.78    9.38
  -5  -6  -1  899.51   30.41
   5   6   1  901.14   30.41
  -5  -7  -1    0.00    1.85
   5   7   1    2.91    1.85
  -5  -8  -1 1037.94   36.88
   5   8   1  908.53   30.20
  -5  -9  -1   50.60    3.91
   5   9   1   56.21    3.77
  -5 -10  -1  382.89   15.85
   5  10   1  341.74   13.93
  -5 -11  -1   87.05    5.61
   5  11   1  104.75    6.32
  -5 -12  -1  362.42   15.42
   5  12   1  359.58   15.28
  -5 -13  -1    1.42    2.49
   5  13   1    4.19    3.06
  -5 -14  -1  290.15   13.64
   5  14   1  310.05   14.07
  -5 -15  -1    1.42    2.63
   5  15   1   -0.85    3.06
  -5 -16  -1  195.42   11.73
   5  16   1  197.55   11.80
  -5 -17  -1   16.98    4.19
   5  17   1   25.65    5.12
  -5 -18  -1   10.09    4.55
   5  18   1    8.46    5.33
  -5 -19  -1  103.96    8.95
   5  19   1   94.37    8.46
  -4  20  -1    1.42    4.76
   4 -20   1   -7.96    6.54
  -4  19  -1   94.80    8.53
   4 -19   1  111.64    9.38
  -4  18  -1   47.68    5.90
   4 -18   1   58.70    7.04
  -4  17  -1   70.49    7.60
   4 -17   1   67.30    7.04
  -4  16  -1  167.78    9.74
   4 -16   1  168.77   10.66
  -4  15  -1  310.26   14.99
   4 -15   1  274.87   14.92
  -4  14  -1  115.48    7.67
  -4  13  -1  157.97    9.31
  -4  12  -1  111.71    6.82
   4 -12   1   96.72    6.96
  -4  11  -1   86.06    5.33
   4 -11   1   95.93    6.04
   4 -10   1  115.76    6.75
   4  -9   1  181.21    9.02
   4  -8   1  451.11   17.69
  -4   7  -1  194.00    8.24
   4  -7   1  194.92    9.31
  -4   6  -1 1093.16   37.24
   4  -6   1 1065.44   32.33
  -4   5  -1 1418.62   41.78
   4  -5   1 1490.25   47.47
  -4   4  -1  462.48   16.91
   4  -4   1  464.89   17.13
  -4   3  -1 1390.84   44.56
   4  -3   1 1409.45   44.34
  -4   2  -1   77.17    4.12
   4  -2   1   68.36    3.48
  -4   1  -1 1712.04   52.94
   4  -1   1 1841.16   55.64
  -4   0  -1    0.00    0.78
   4   0   1    0.92    0.71
  -4  -1  -1 1725.40   52.94
   4   1   1 1666.63   56.42
  -4  -2  -1   80.51    4.33
   4   2   1   70.71    3.84
  -4  -3  -1 1374.63   40.29
   4   3   1 1387.92   42.14
  -4  -4  -1  476.33   17.77
   4   4   1  459.06   16.63
  -4  -5  -1 1472.84   47.19
   4   5   1 1454.86   60.69
  -4  -6  -1 1077.24   35.25
   4   6   1 1123.93   36.31
  -4  -7  -1  184.90    8.74
   4   7   1  199.33    8.10
  -4  -8  -1  424.46   16.34
   4   8   1  430.92   15.21
  -4  -9  -1  188.67    8.95
   4   9   1  169.70    8.31
  -4 -10  -1  117.96    6.32
   4  10   1  133.88    7.53
  -4 -11  -1   96.57    5.69
   4  11   1   90.25    5.97
  -4 -12  -1  105.95    6.11
   4  12   1  121.16    7.67
  -4 -13  -1  130.33    7.60
   4  13   1  144.26    8.17
  -4 -14  -1  107.94    6.54
   4  14   1  101.34    6.89
  -4 -15  -1  272.52   12.29
   4  15   1  269.90   13.93
  -4 -16  -1  175.24    9.02
   4  16   1  173.39    9.59
  -4 -17  -1   68.15    6.61
   4  17   1   70.49    6.82
  -4 -18  -1   58.27    7.39
   4  18   1   62.32    7.60
  -4 -19  -1  107.73    8.17
   4  19   1  121.73    9.81
  -4 -20  -1    6.40    4.62
   4  20   1   -1.71    5.47
  -3  20  -1   -3.06    4.69
   3 -20   1    4.05    6.04
  -3  19  -1  173.89   12.08
   3 -19   1  175.74   12.51
  -3  18  -1    5.69    4.55
   3 -18   1   10.23    4.26
  -3  17  -1  205.37   12.08
   3 -17   1  196.42   10.45
  -3  16  -1    5.83    3.70
   3 -16   1    7.53    4.33
  -3  15  -1  716.52   25.65
   3 -15   1  672.32   26.36
  -3  14  -1   40.58    4.48
  -3  13  -1  598.92   20.61
  -3  12  -1  207.29   10.59
  -3  11  -1   43.63    3.84
   3 -11   1   37.02    3.84
   3 -10   1  174.32    8.10
   3  -9   1  361.92   13.72
   3  -8   1  169.56    7.89
  -3   7  -1  437.18   17.84
   3  -7   1  441.80   14.71
  -3   6  -1   10.94    1.56
   3  -6   1    6.25    1.63
  -3   5  -1 3283.66   89.61
   3  -5   1 3354.37   95.65
  -3   4  -1  458.78   18.05
   3  -4   1  456.36   16.27
  -3   3  -1  414.79   16.70
   3  -3   1  441.80   14.78
  -3   2  -1  713.18   24.87
   3  -2   1  749.00   25.51
  -3   1  -1  183.06    7.89
   3  -1   1  184.83    8.81
  -3   0  -1    0.07    0.64
   3   0   1   -0.43    0.57
  -3  -1  -1  191.58    8.24
   3   1   1  196.49    8.53
  -3  -2  -1  756.67   27.71
   3   2   1  771.24   26.44
  -3  -3  -1  410.03   14.35
   3   3   1  416.71   14.28
  -3  -4  -1  491.82   17.69
   3   4   1  460.77   17.48
  -3  -5  -1 3379.95   95.44
   3   5   1 3460.04   99.35
  -3  -6  -1   14.07    1.78
   3   6   1    8.74    1.71
  -3  -7  -1  407.83   14.07
   3   7   1  431.71   16.49
  -3  -8  -1  184.55    7.32
   3   8   1  167.21    7.75
  -3  -9  -1  391.84   14.78
   3   9   1  378.48   14.85
  -3 -10  -1  181.85    7.67
   3  10   1  173.61    8.24
  -3 -11  -1   41.07    3.77
   3  11   1   38.16    3.84
  -3 -12  -1  197.41    9.17
   3  12   1  200.68   10.09
  -3 -13  -1  496.73   20.32
   3  13   1  524.87   20.25
  -3 -14  -1   40.86    4.69
   3  14   1   31.76    5.12
  -3 -15  -1  720.29   33.61
   3  15   1  726.19   28.35
  -3 -16  -1   11.73    3.55
   3  16   1    5.05    3.55
  -3 -17  -1  191.80   11.09
   3  17   1  181.28   10.59
  -3 -18  -1    4.69    3.84
   3  18   1    6.96    3.98
  -3 -19  -1  174.10   11.16
   3  19   1  174.96   12.65
  -3 -20  -1   -1.85    5.97
   3  20   1    6.96    5.33
  -2  20  -1   16.84    6.89
   2 -20   1   12.29    6.75
  -2  19  -1  458.92   22.95
   2 -19   1  419.34   20.11
  -2  18  -1   39.37    5.33
   2 -18   1   31.27    4.83
  -2  17  -1  312.25   15.78
   2 -17   1  312.32   16.20
  -2  16  -1   79.52    6.54
   2 -16   1   68.01    5.90
  -2  15  -1  157.76    9.38
   2 -15   1  178.22   10.30
  -2  14  -1   30.41    4.12
   2 -14   1   17.48    3.91
  -2  13  -1  499.36   19.61
  -2  12  -1  246.87   10.38
  -2  11  -1  230.88   10.16
   2 -11   1  211.55   10.02
   2 -10   1   69.85    4.69
   2  -9   1   34.89    3.55
   2  -8   1  157.12    7.18
  -2   7  -1 1050.87   33.54
   2  -7   1 1061.67   33.68
  -2   6  -1  124.71    5.33
   2  -6   1  120.59    5.83
  -2   5  -1 2626.97   74.90
   2  -5   1 2660.44   73.34
  -2   4  -1  117.18    5.83
   2  -4   1  115.48    4.90
  -2   3  -1 2428.49   70.92
   2  -3   1 2411.79   69.21
  -2   2  -1 1261.79   39.65
   2  -2   1 1234.78   38.52
  -2   1  -1 4138.19  105.88
   2  -1   1 3864.60  104.25
  -2   0  -1    0.43    0.57
   2   0   1    0.57    0.57
  -2  -1  -1 3494.43   97.28
   2   1   1 3580.56   97.92
  -2  -2  -1 1205.86   36.46
   2   2   1 1284.60   38.37
  -2  -3  -1 2555.41   71.56
   2   3   1 2361.27   65.95
  -2  -4  -1  111.07    4.97
   2   4   1  110.08    5.12
  -2  -5  -1 2655.89   75.97
   2   5   1 2595.20   77.88
  -2  -6  -1  124.29    6.61
   2   6   1  124.71    5.69
   2   7   1 1077.59   35.89
   2   8   1  166.85    7.60
  -2  -9  -1   29.42    3.20
   2   9   1   28.85    3.06
  -2 -10  -1   74.40    4.76
   2  10   1   70.07    4.62
  -2 -11  -1  224.49   10.45
   2  11   1  214.89    8.88
  -2 -12  -1  232.23   10.66
   2  12   1  243.03   11.09
  -2 -13  -1  458.64   17.13
   2  13   1  436.47   20.75
  -2 -14  -1   35.18    4.69
   2  14   1   34.68    4.62
   2  15   1  167.35    7.89
  -2 -16  -1   12.44    4.05
   2  16   1   85.91    6.68
   2  17   1  303.51   14.71
  -2 -18  -1   36.60    5.05
   2  18   1   32.69    6.32
  -2 -19  -1  560.61   23.81
   2  19   1  431.28   21.25
  -2 -20  -1    3.91    4.76
   2  20   1    7.75    5.47
  -1  20  -1   13.29    4.97
   1 -20   1    9.59    4.69
  -1  19  -1  429.93   19.90
   1 -19   1  420.41   19.26
  -1  18  -1    4.90    4.41
   1 -18   1    0.36    4.48
  -1  17  -1  366.47   17.27
   1 -17   1  361.85   17.77
  -1  16  -1   17.13    4.05
   1 -16   1    9.45    3.84
  -1  15  -1  114.20    7.96
   1 -15   1  113.98    7.75
  -1  14  -1  198.62   10.23
   1 -14   1  191.37   11.73
  -1  13  -1  146.39    7.89
  -1  12  -1   84.00    5.05
  -1  11  -1   20.61    2.91
   1 -11   1    6.82    2.35
   1 -10   1  385.73   13.72
   1  -9   1   20.54    2.42
   1  -8   1  456.08   16.34
   1  -7   1   93.31    4.90
  -1   6  -1  250.00    9.66
   1  -6   1  242.54   10.94
  -1   5  -1 1050.94   34.39
   1  -5   1 1019.61   31.05
  -1   4  -1  890.70   29.35
   1  -4   1  851.97   26.51
  -1   3  -1 7993.05  216.53
   1  -3   1 8933.70  254.69
  -1   2  -1   27.36    1.49
   1  -2   1   27.71    1.56
  -1   1  -1 3641.60  103.18
  -1   0  -1   -0.14    0.21
   1   0   1    0.57    0.28
  -1  -1  -1 3743.50   94.37
   1   1   1 3782.45   99.06
  -1  -2  -1   28.50    1.56
   1   2   1   30.77    1.92
   1   3   1 9999.00  266.63
  -1  -4  -1  964.53   29.35
   1   4   1  882.38   27.93
  -1  -5  -1  982.80   28.43
   1   5   1  920.26   30.41
  -1  -6  -1  248.36    8.95
   1   6   1  246.80    9.59
  -1  -7  -1   95.93    4.69
   1   7   1   82.29    4.69
  -1  -8  -1  465.53   18.12
   1   8   1  466.03   17.41
  -1  -9  -1   28.78    3.06
   1   9   1   32.33    3.20
  -1 -10  -1  400.01   16.63
   1  10   1  376.56   15.14
  -1 -11  -1   13.22    2.56
   1  11   1   14.14    2.42
  -1 -12  -1   71.06    5.69
   1  12   1   82.43    5.40
  -1 -13  -1  131.89    7.04
   1  13   1  144.33    7.82
  -1 -14  -1  190.87    8.03
   1  14   1  212.05   10.09
  -1 -15  -1  123.72    6.40
   1  15   1  103.54    6.96
  -1 -16  -1   17.20    2.77
   1  16   1   12.58    3.62
  -1 -17  -1  385.87   17.41
   1  17   1  374.14   16.70
  -1 -18  -1   -0.71    3.34
   1  18   1   -0.21    3.91
  -1 -19  -1  464.04   24.02
   1  19   1  418.98   21.67
  -1 -20  -1    6.11    6.04
   1  20   1    6.04    5.40
   0  20  -1    0.36    4.62
   0 -20   1    2.70    3.48
   0  19  -1  184.55   12.65
   0 -19   1  188.10   12.79
   0  18  -1    8.74    4.83
   0 -18   1   13.43    4.62
   0  17  -1  287.87   15.21
   0 -17   1  261.44   13.08
   0  16  -1   23.10    4.19
   0 -16   1   27.07    4.48
   0  15  -1  180.29   11.23
   0 -15   1  194.36   11.94
   0  14  -1  465.53   19.54
   0 -14   1  510.66   20.96
   0  13  -1   18.19    2.84
   0 -13   1    8.81    2.70
   0  12  -1  347.50   15.07
   0  11  -1    1.35    2.13
   0 -11   1   -0.57    1.99
   0  10  -1 2602.31   77.60
   0 -10   1 2504.24   76.18
   0  -9   1   94.09    5.26
   0  -8   1 2748.63   78.31
   0  -7   1   45.34    2.98
   0   6  -1  159.89    7.75
   0  -6   1  160.10    7.04
   0   5  -1   29.21    2.42
   0  -5   1   30.70    2.27
   0   4  -1   61.40    3.48
   0  -4   1   60.26    3.27
   0   3  -1   20.68    1.63
   0  -3   1   17.91    1.56
   0   2  -1  529.84   16.06
   0  -2   1  519.75   15.99
   0  -1   1 3384.57   87.62
   0   0  -1    0.36    0.07
   0   1   1 3151.27  121.02
   0  -2  -1  525.01   16.13
   0   2   1  543.91   16.27
   0  -3  -1   14.85    1.21
   0   3   1   19.12    1.35
   0  -4  -1   52.09    2.63
   0   4   1   52.23    2.84
   0  -5  -1   33.04    2.42
   0   5   1   31.05    2.56
   0  -6  -1  154.21    6.68
   0   6   1  142.48    6.68
   0  -7  -1   51.52    3.41
   0   7   1   49.74    3.41
   0  -8  -1 2777.27   81.44
   0   8   1 2791.34   84.35
   0  -9  -1   96.08    5.54
   0   9   1   83.57    4.48
   0 -10  -1 2537.86   78.81
   0  10   1 2847.76   80.23
   0 -11  -1    1.78    2.13
   0  11   1    2.27    2.13
   0 -12  -1  329.16   15.92
   0  12   1  352.11   15.35
   0 -13  -1   20.32    3.13
   0  13   1   17.06    3.06
   0 -14  -1  453.24   19.47
   0  14   1  466.03   18.83
   0 -15  -1  179.22   10.30
   0  15   1  188.24   10.23
   0 -16  -1   29.35    4.26
   0  16   1   28.71    4.83
   0 -17  -1  228.47   12.36
   0  17   1  259.02   12.79
   0 -18  -1   10.94    3.48
   0  18   1    4.19    4.48
   0 -19  -1  136.23    7.53
   0  19   1  174.53   10.94
   0 -20  -1    7.82    7.18
   0  20   1    0.43    4.26
   1  20  -1   -2.06    4.33
  -1 -20   1   -0.07    4.62
   1  19  -1    2.77    4.26
  -1 -19   1    0.07    4.55
   1  18  -1   -2.06    4.19
  -1 -18   1    2.70    3.34
   1  17  -1   73.05    6.82
  -1 -17   1   66.59    4.76
   1  16  -1   20.39    4.97
  -1 -16   1   16.42    4.19
   1  15  -1  276.22   13.08
  -1 -15   1  276.36   13.43
   1  14  -1  895.18   30.84
  -1 -14   1  910.17   34.54
   1  13  -1    1.14    2.27
  -1 -13   1    1.63    2.13
   1  12  -1  652.43   23.95
   1  11  -1   23.59    2.98
  -1 -11   1    7.89    2.98
   1  10  -1 2365.10   66.44
  -1  -9   1  135.16    6.32
  -1  -8   1 2749.98   78.74
  -1  -7   1   76.82    4.05
   1   6  -1 1369.30   43.21
  -1  -6   1 1364.76   44.06
   1   5  -1  509.09   18.90
  -1  -5   1  537.94   18.05
   1   4  -1    4.90    1.21
  -1  -4   1    2.63    0.99
   1   3  -1   74.83    3.48
  -1  -3   1   67.30    3.06
   1   2  -1   30.70    1.78
  -1  -2   1   32.12    1.78
   1   1  -1  683.91   19.76
  -1  -1   1  732.58   21.82
   1   0  -1    0.28    0.21
  -1   0   1    0.36    0.21
   1  -1  -1  673.39   27.93
  -1   1   1  680.92   20.47
   1  -2  -1   33.68    1.56
  -1   2   1   29.63    1.63
   1  -3  -1   62.61    2.77
  -1   3   1   65.95    3.27
   1  -4  -1    0.71    0.92
  -1   4   1    2.70    0.92
   1  -5  -1  517.83   17.41
  -1   5   1  554.64   18.55
   1  -6  -1 1366.96   39.80
  -1   6   1 1299.09   39.87
   1  -7  -1   74.26    4.62
  -1   7   1   76.89    4.33
   1  -8  -1 2497.78   73.76
  -1   8   1 2544.47   74.97
   1  -9  -1  133.74    6.47
  -1   9   1  136.08    6.18
   1 -10  -1 2396.51   72.48
  -1  10   1 2310.24   70.85
   1 -11  -1   15.85    2.56
  -1  11   1   33.19    3.48
   1 -12  -1  595.65   24.09
  -1  12   1  575.04   23.52
   1 -13  -1    1.85    2.20
  -1  13   1    0.57    2.06
   1 -14  -1  844.08   30.06
  -1  14   1  871.16   31.05
   1 -15  -1  271.53   12.79
  -1  15   1  250.99   12.58
   1 -16  -1   13.00    3.27
  -1  16   1   12.79    3.70
   1 -17  -1   66.16    6.18
  -1  17   1   57.35    6.32
   1 -18  -1   -5.05    3.55
  -1  18   1   -1.14    3.77
   1 -19  -1    7.96    4.33
  -1  19   1    1.63    4.33
   1 -20  -1    0.43    4.62
  -1  20   1    4.19    3.84
   2  20  -1    7.53    6.96
  -2 -20   1    2.35    7.32
   2  19  -1   76.75    8.31
  -2 -19   1   17.98    5.40
   2  18  -1    8.10    3.91
  -2 -18   1    6.40    6.11
   2  17  -1   -0.14    3.91
  -2 -17   1    6.75    4.41
   2  16  -1  107.09    7.46
  -2 -16   1  104.11    7.18
   2  15  -1   98.85    7.25
  -2 -15   1   98.35    7.75
   2  14  -1  840.17   31.27
  -2 -14   1  844.65   24.87
   2  13  -1   -0.57    2.42
  -2 -13   1    0.36    1.71
   2  12  -1  401.86   16.42
   2  11  -1  262.58   12.01
   2  10  -1 1220.57   40.72
   2   9  -1    6.11    2.06
  -2  -9   1   21.03    2.56
  -2  -8   1 1730.09   54.58
  -2  -7   1   13.00    2.13
  -2  -6   1 1807.69   55.14
   2   5  -1   32.69    2.63
  -2  -5   1   21.39    1.92
   2   4  -1  782.75   27.07
  -2  -4   1  804.36   29.85
   2   3  -1  333.00   11.94
  -2  -3   1  337.97   12.51
   2   2  -1 5347.17  139.07
  -2  -2   1 5852.07  160.18
   2   1  -1  307.77   11.09
  -2  -1   1  317.37   10.94
   2   0  -1   -0.14    0.43
  -2   0   1   -0.14    0.43
   2  -1  -1  307.56   10.80
  -2   1   1  303.30   10.59
   2  -2  -1 5307.17  136.87
  -2   2   1 4974.17  139.64
   2  -3  -1  320.78   12.15
  -2   3   1  339.18   11.87
   2  -4  -1  905.76   29.92
  -2   4   1  822.41   29.56
   2  -5  -1   26.08    1.99
  -2   5   1   26.51    2.13
   2  -6  -1 1778.06   53.01
  -2   6   1 1714.60   51.88
   2  -7  -1   15.78    2.13
  -2   7   1   13.00    1.99
   2  -8  -1 1662.79   52.44
  -2   8   1 1689.30   51.09
   2  -9  -1   21.67    2.56
  -2   9   1   16.13    2.56
   2 -10  -1 1208.42   39.80
  -2  10   1 1238.41   38.87
   2 -11  -1  236.99   10.73
  -2  11   1  212.62    8.74
   2 -12  -1  390.77   16.98
  -2  12   1  359.58   14.07
   2 -13  -1    1.28    2.56
  -2  13   1   -0.99    2.35
   2 -14  -1  751.56   28.07
  -2  14   1  833.56   30.06
   2 -15  -1   95.79    7.11
  -2  15   1  104.39    6.47
   2 -16  -1   90.32    7.18
  -2  16   1   89.47    6.18
   2 -17  -1    7.75    3.84
  -2  17   1    2.49    2.98
   2 -18  -1    8.24    4.05
  -2  18   1    7.18    5.40
   2 -19  -1   87.41    8.03
  -2  19   1   67.51    7.60
   2 -20  -1    6.61    5.12
  -2  20   1   -1.35    4.33
   3  20  -1   16.70    6.40
  -3 -20   1   13.36    5.61
   3  19  -1   78.31    8.31
  -3 -19   1   82.57   10.16
   3  18  -1   45.48    5.76
  -3 -18   1   49.74    5.69
   3  17  -1   35.67    5.47
  -3 -17   1   40.58    5.40
   3  16  -1  315.30   14.50
  -3 -16   1  287.73   16.20
   3  15  -1   11.01    3.77
  -3 -15   1   14.43    4.83
   3  14  -1  641.70   25.09
   3  13  -1  253.91   11.23
   3  12  -1  769.82   27.57
  -3 -12   1   -3.70    2.84
   3  11  -1   11.65    3.06
  -3 -11   1   -2.27    2.42
   3  10  -1  403.35   16.42
  -3 -10   1   -0.78    2.84
   3   9  -1   27.64    3.48
  -3  -9   1   26.44    4.05
  -3  -8   1  618.46   24.52
  -3  -7   1  170.91    8.39
  -3  -6   1 3256.02   90.18
   3   5  -1 1244.87   39.08
  -3  -5   1 1307.69   40.43
  -3  -4   1 5738.44  151.58
   3   3  -1   81.79    4.62
  -3  -3   1   90.18    4.76
   3   2  -1 2105.37   62.25
  -3  -2   1 2113.61   61.61
   3   1  -1  370.52   13.29
  -3  -1   1  377.77   13.93
   3   0  -1    0.07    0.64
  -3   0   1   -1.07    0.57
   3  -1  -1  356.66   12.44
  -3   1   1  368.39   14.14
   3  -2  -1 2061.60   58.98
  -3   2   1 2100.75   60.40
   3  -3  -1   79.87    4.12
  -3   3   1   88.69    4.26
   3  -4  -1 5518.86  149.59
  -3   4   1 6200.28  162.80
   3  -5  -1 1218.51   38.59
  -3   5   1 1235.71   37.88
   3  -6  -1 3167.40   92.24
  -3   6   1 3267.03   95.58
   3  -7  -1  161.03    7.60
  -3   7   1  163.51    7.53
   3  -8  -1  671.33   22.46
  -3   8   1  615.05   20.61
   3  -9  -1   27.22    2.77
  -3   9   1   24.94    2.56
   3 -10  -1  375.21   15.21
  -3  10   1  343.52   12.51
   3 -11  -1    8.31    2.13
  -3  11   1    9.95    2.49
   3 -12  -1  689.66   22.38
  -3  12   1  718.66   24.23
   3 -13  -1  238.49   11.30
  -3  13   1  240.83   12.01
   3 -14  -1  681.99   23.73
  -3  14   1  659.53   23.66
   3 -15  -1   26.93    4.48
  -3  15   1   23.24    4.33
   3 -16  -1  276.50   14.14
  -3  16   1  289.37   13.93
   3 -17  -1   42.35    5.19
  -3  17   1   43.13    5.83
   3 -18  -1   23.66    5.61
  -3  18   1   43.21    5.76
   3 -19  -1   94.16    8.46
  -3  19   1   81.72    8.03
   3 -20  -1    4.55    5.26
  -3  20   1    4.41    6.11
   4  20  -1    2.06    5.47
  -4 -20   1    0.99    4.83
   4  19  -1   64.45    7.32
  -4 -19   1   62.32    6.89
   4  18  -1   12.93    5.40
  -4 -18   1   14.64    4.26
   4  17  -1  146.10   10.02
  -4 -17   1  151.65    9.59
   4  16  -1  130.26    9.10
  -4 -16   1  137.86    7.82
   4  15  -1  373.22   15.92
  -4 -15   1  401.93   16.91
   4  14  -1  177.80    8.67
  -4 -14   1  156.41    9.59
   4  13  -1 1077.02   37.24
  -4 -13   1 1010.30   33.90
   4  12  -1  676.09   24.59
   4  11  -1  200.47    9.02
   4  10  -1  530.91   19.90
   4   9  -1   28.71    3.13
  -4  -9   1   27.43    2.70
  -4  -8   1  998.22   33.47
  -4  -7   1   93.23    5.19
  -4  -6   1  493.67   18.12
  -4  -5   1 1156.12   35.46
   4   4  -1  862.91   26.36
  -4  -4   1  886.72   30.63
   4   3  -1 3929.12  110.22
  -4  -3   1 4098.18  113.56
   4   2  -1 1458.77   51.45
  -4  -2   1 1592.44   46.76
   4   1  -1  369.38   14.64
  -4  -1   1  380.40   13.36
   4   0  -1    0.28    0.78
  -4   0   1    0.43    0.78
   4  -1  -1  364.48   15.28
  -4   1   1  373.58   13.29
   4  -2  -1 1467.51   46.76
  -4   2   1 1483.64   44.34
   4  -3  -1 4155.95  113.13
  -4   3   1 3942.48  108.16
   4  -4  -1  819.14   27.15
  -4   4   1  836.41   28.07
   4  -5  -1 1067.22   35.32
  -4   5   1 1094.08   36.17
   4  -6  -1  467.38   17.98
  -4   6   1  482.80   17.84
   4  -7  -1   80.73    4.90
  -4   7   1   86.84    4.76
   4  -8  -1  979.53   32.12
  -4   8   1  976.12   32.19
   4  -9  -1   29.78    3.41
  -4   9   1   29.56    3.13
   4 -10  -1  573.26   23.10
  -4  10   1  577.67   19.04
   4 -11  -1  211.20   10.30
  -4  11   1  202.39    9.38
   4 -12  -1  659.46   21.75
  -4  12   1  627.13   23.02
   4 -13  -1  980.73   33.83
  -4  13   1  958.28   31.69
   4 -14  -1  170.19    8.74
  -4  14   1  154.99    8.10
   4 -15  -1  370.73   17.20
  -4  15   1  372.37   14.64
   4 -16  -1  128.55    8.88
  -4  16   1  136.94    7.67
   4 -17  -1  125.21    9.81
  -4  17   1  149.44    9.10
   4 -18  -1   11.37    4.76
  -4  18   1   14.28    4.83
   4 -19  -1   79.73    8.67
  -4  19   1   62.89    6.61
   4 -20  -1    0.21    4.90
  -4  20   1    3.41    4.76
   5  19  -1  179.50   12.44
  -5 -19   1  178.58   12.36
   5  18  -1   -1.49    4.12
  -5 -18   1    2.56    4.26
   5  17  -1  394.40   18.05
  -5 -17   1  404.35   19.61
   5  16  -1    3.98    4.05
  -5 -16   1    0.50    3.20
   5  15  -1  431.35   17.91
  -5 -15   1  402.36   18.33
   5  14  -1    5.47    3.34
  -5 -14   1    5.54    3.48
   5  13  -1  489.34   20.75
  -5 -13   1  458.00   18.05
   5  12  -1  272.74   12.36
  -5 -12   1  256.54   11.44
   5  11  -1   84.42    6.18
   5  10  -1  240.26   10.80
   5   9  -1   52.02    4.12
  -5  -8   1  294.63   11.80
  -5  -7   1  305.50   11.87
  -5  -6   1  274.80   12.15
   5   5  -1  121.09    6.96
  -5  -5   1  154.92    7.11
   5   4  -1  205.80    7.96
  -5  -4   1  198.48    8.81
   5   3  -1 2673.73   74.12
  -5  -3   1 2623.42   76.25
   5   2  -1    7.75    1.49
  -5  -2   1   10.02    1.85
   5   1  -1 5201.85  142.98
  -5  -1   1 4952.42  135.09
   5   0  -1    0.85    1.14
  -5   0   1    0.28    0.85
   5  -1  -1 5126.95  147.03
  -5   1   1 5193.18  145.61
   5  -2  -1   10.45    1.42
  -5   2   1    8.24    1.42
   5  -3  -1 2655.40   76.96
  -5   3   1 2655.96   77.96
   5  -4  -1  189.52    8.74
  -5   4   1  201.25    9.52
   5  -5  -1  157.33    7.75
  -5   5   1  160.18    7.75
   5  -6  -1  279.06   12.29
  -5   6   1  279.13   11.01
   5  -7  -1  302.09   13.57
  -5   7   1  292.85   11.44
   5  -8  -1  267.20   13.36
  -5   8   1  299.53   12.72
   5  -9  -1   44.49    3.98
  -5   9   1   49.74    3.84
   5 -10  -1  228.61   10.87
  -5  10   1  219.23    9.88
   5 -11  -1   88.33    5.83
  -5  11   1   79.59    4.69
   5 -12  -1  253.34   10.87
  -5  12   1  244.74   10.09
   5 -13  -1  464.46   17.13
  -5  13   1  469.72   18.26
   5 -14  -1    7.67    3.34
  -5  14   1    3.70    2.42
   5 -15  -1  377.06   17.69
  -5  15   1  401.86   17.20
   5 -16  -1    1.56    4.05
  -5  16   1    4.69    3.70
   5 -17  -1  383.17   18.26
  -5  17   1  401.72   18.41
   5 -18  -1    0.00    4.62
  -5  18   1   -4.05    3.70
   5 -19  -1  184.83   14.14
  -5  19   1  174.46   11.23
   6  19  -1  298.46   18.62
  -6 -19   1  302.30   17.84
   6  18  -1    2.27    4.90
  -6 -18   1    5.33    4.90
   6  17  -1  299.24   17.91
  -6 -17   1  279.56   15.49
   6  16  -1    9.66    4.12
  -6 -16   1    7.18    4.41
   6  15  -1  129.12    9.02
  -6 -15   1  134.88    8.88
   6  14  -1    3.55    3.41
  -6 -14   1    6.18    3.55
   6  13  -1   36.17    4.69
  -6 -13   1   33.33    4.26
   6  12  -1    1.49    2.70
  -6 -12   1    4.83    2.63
   6  11  -1   13.00    3.13
  -6 -11   1    7.32    2.84
   6  10  -1   25.65    3.77
   6   9  -1    1.21    2.20
  -6  -9   1   -1.56    2.13
   6   8  -1   95.15    6.40
  -6  -8   1   96.65    5.40
   6   7  -1    2.20    2.84
  -6  -7   1   -0.36    1.56
   6   6  -1   -1.35    1.42
  -6  -6   1    0.14    1.56
  -6  -5   1  479.67   18.26
   6   4  -1  128.20    5.97
  -6  -4   1  128.62    7.04
   6   3  -1 2502.68   78.95
  -6  -3   1 2405.11   68.36
   6   2  -1    1.07    0.99
  -6  -2   1    0.71    1.21
   6   1  -1 3034.09   86.41
  -6  -1   1 3145.30   96.08
   6   0  -1   -0.07    0.92
  -6   0   1    0.71    1.21
   6  -1  -1 3021.15   87.19
  -6   1   1 3201.51  102.26
   6  -2  -1    1.28    1.14
  -6   2   1    0.92    1.28
   6  -3  -1 2567.77   81.86
  -6   3   1 2463.81   74.76
   6  -4  -1  113.13    5.83
  -6   4   1  120.66    6.54
   6  -5  -1  451.25   16.56
  -6   5   1  447.48   17.20
   6  -6  -1   -0.64    1.28
  -6   6   1    0.71    1.49
   6  -7  -1    4.83    2.35
  -6   7   1    3.41    1.78
   6  -8  -1  109.86    6.11
  -6   8   1  102.05    5.83
   6  -9  -1    2.20    2.06
  -6   9   1    3.84    2.13
   6 -10  -1   26.65    3.20
  -6  10   1   27.71    2.91
   6 -11  -1   12.44    2.70
  -6  11   1   17.48    2.98
   6 -12  -1    1.92    2.84
  -6  12   1   -2.20    2.42
   6 -13  -1   30.13    4.83
  -6  13   1   30.91    4.33
   6 -14  -1    3.55    3.06
  -6  14   1    5.19    2.91
   6 -15  -1  125.99    9.52
  -6  15   1  129.40    8.31
   6 -16  -1    9.52    4.55
  -6  16   1   10.38    4.05
   6 -17  -1  313.67   16.84
  -6  17   1  291.71   15.42
   6 -18  -1    2.49    4.41
  -6  18   1    5.69    4.69
   6 -19  -1  254.26   15.85
  -6  19   1  277.78   15.92
   7  18  -1   85.20    7.39
  -7 -18   1   72.27    7.18
   7  17  -1  160.03   12.22
  -7 -17   1  153.35   10.09
   7  16  -1    4.90    4.26
  -7 -16   1    8.67    3.98
   7  15  -1   55.07    6.18
  -7 -15   1   57.92    6.11
   7  14  -1    5.12    3.34
  -7 -14   1    8.74    3.34
   7  13  -1   21.11    3.91
  -7 -13   1   16.77    4.26
   7  12  -1  222.99   10.80
  -7 -12   1  238.70   12.08
   7  11  -1    8.03    2.98
  -7 -11   1    4.33    2.84
   7  10  -1  159.25    8.31
   7   9  -1    0.78    2.20
  -7  -9   1    0.28    2.13
   7   8  -1  496.87   17.13
  -7  -8   1  488.41   18.97
   7   7  -1    3.98    1.99
  -7  -7   1   19.19    2.77
  -7  -6   1  180.85    9.10
  -7  -5   1  246.66   11.65
   7   4  -1   93.66    4.97
  -7  -4   1   97.36    6.04
   7   3  -1 1043.06   34.39
  -7  -3   1  992.67   33.54
   7   2  -1  119.46    6.32
  -7  -2   1  108.44    5.83
   7   1  -1 1672.88   54.08
  -7  -1   1 1579.72   51.66
   7   0  -1   -0.50    1.28
  -7   0   1    0.28    1.42
   7  -1  -1 1709.91   51.24
  -7   1   1 1642.40   53.30
   7  -2  -1  126.99    6.54
  -7   2   1  113.13    6.82
   7  -3  -1 1072.62   35.89
  -7   3   1  961.62   34.47
   7  -4  -1  101.26    5.26
  -7   4   1  105.03    5.76
   7  -5  -1  242.32   12.01
  -7   5   1  245.66   12.08
   7  -6  -1  193.86    9.10
  -7   6   1  196.27    7.89
   7  -7  -1   14.43    2.91
  -7   7   1   17.62    2.91
   7  -8  -1  476.90   19.40
  -7   8   1  494.67   18.26
   7  -9  -1    1.42    2.42
  -7   9   1    0.92    2.13
   7 -10  -1  156.91    8.60
  -7  10   1  154.63    8.10
   7 -11  -1    7.67    2.84
  -7  11   1    8.17    2.91
   7 -12  -1  237.06   11.23
  -7  12   1  215.96   11.01
   7 -13  -1   30.13    4.76
  -7  13   1   23.66    3.91
   7 -14  -1    5.40    3.91
  -7  14   1    1.14    2.84
   7 -15  -1   65.66    6.25
  -7  15   1   56.64    5.61
   7 -16  -1    9.31    4.83
  -7  16   1   12.15    3.91
   7 -17  -1  149.37   11.30
  -7  17   1  136.65   10.23
   7 -18  -1   75.40    8.74
  -7  18   1   80.66    7.96
   8  18  -1    4.19    5.05
  -8 -18   1    9.66    5.61
   8  17  -1   64.67    8.10
  -8 -17   1   80.02    8.46
   8  16  -1    5.12    5.40
  -8 -16   1   -1.78    4.19
   8  15  -1  125.21    9.66
  -8 -15   1  103.68    8.46
   8  14  -1   43.28    5.05
  -8 -14   1   46.05    5.76
   8  13  -1  132.96    8.67
  -8 -13   1  159.96    9.24
   8  12  -1  354.53   17.13
  -8 -12   1  335.56   17.41
   8  11  -1   -0.64    2.91
  -8 -11   1   -0.07    2.84
   8  10  -1  608.72   25.16
   8   9  -1   35.03    4.05
  -8  -8   1  584.56   23.81
   8   7  -1  241.12   11.87
  -8  -7   1  273.38   12.01
  -8  -6   1  519.47   18.33
  -8  -5   1  213.19    9.66
   8   4  -1  113.49    6.40
  -8  -4   1  148.73    7.25
   8   3  -1  588.40   23.31
  -8  -3   1  606.95   22.10
   8   2  -1   23.38    2.70
  -8  -2   1   19.68    2.49
   8   1  -1  712.19   26.65
  -8  -1   1  685.04   25.94
   8   0  -1    0.78    1.42
  -8   0   1    0.28    1.42
   8  -1  -1  710.20   27.15
  -8   1   1  706.36   27.29
   8  -2  -1   21.32    2.70
  -8   2   1   17.62    2.42
   8  -3  -1  601.76   22.74
  -8   3   1  596.71   21.03
   8  -4  -1  130.68    6.75
  -8   4   1  139.21    7.96
   8  -5  -1  222.57    9.66
  -8   5   1  202.60   10.87
   8  -6  -1  470.93   17.98
  -8   6   1  502.48   18.41
   8  -7  -1  256.39   12.44
  -8   7   1  250.50   11.65
   8  -8  -1  646.17   22.38
  -8   8   1  697.05   27.22
   8  -9  -1   28.14    3.13
  -8   9   1   33.40    3.62
   8 -10  -1  570.42   20.32
  -8  10   1  557.20   22.17
   8 -11  -1   -0.43    2.35
  -8  11   1    2.77    2.35
   8 -12  -1  344.94   15.49
  -8  12   1  306.49   13.57
   8 -13  -1  129.62    8.88
  -8  13   1  128.62    8.39
   8 -14  -1   44.77    5.40
  -8  14   1   46.40    5.19
   8 -15  -1   95.29    8.03
  -8  15   1   90.11    7.18
   8 -16  -1    1.35    3.84
  -8  16   1    0.07    3.84
   8 -17  -1   63.74    7.32
  -8  17   1   58.20    6.96
   8 -18  -1   13.93    5.33
  -8  18   1    6.40    4.76
   9  17  -1   -0.78    5.40
  -9 -17   1   10.73    6.18
   9  16  -1   68.22    7.53
  -9 -16   1   58.84    7.89
   9  15  -1   23.52    5.54
  -9 -15   1   25.58    4.62
   9  14  -1  155.41    9.45
  -9 -14   1  149.94   10.52
   9  13  -1   94.94    7.89
  -9 -13   1   89.54    7.39
   9  12  -1  208.92   11.87
  -9 -12   1  197.84   10.66
   9  11  -1    9.88    3.06
  -9 -11   1   23.17    4.55
   9  10  -1  516.62   19.54
   9   9  -1   28.43    3.91
   9   8  -1  621.73   26.15
   9   7  -1  366.19   16.27
  -9  -7   1  360.07   15.78
  -9  -6   1  322.48   14.85
  -9  -5   1  332.79   13.79
  -9  -4   1  332.64   13.57
   9   3  -1  158.40    7.04
  -9  -3   1  153.78    8.17
   9   2  -1  131.54    6.61
  -9  -2   1  135.02    7.32
   9   1  -1    8.67    1.99
  -9  -1   1    7.25    2.27
   9   0  -1    1.28    1.42
  -9   0   1   -0.07    1.63
   9  -1  -1    8.95    2.06
  -9   1   1    6.32    2.13
   9  -2  -1  130.54    6.68
  -9   2   1  139.57    7.75
   9  -3  -1  147.45    6.96
  -9   3   1  163.59    9.24
   9  -4  -1  401.15   16.63
  -9   4   1  328.17   13.64
   9  -5  -1  336.55   15.92
  -9   5   1  337.62   15.07
   9  -6  -1  365.69   15.07
  -9   6   1  346.57   16.98
   9  -7  -1  354.25   13.72
  -9   7   1  354.53   14.21
   9  -8  -1  542.70   22.10
  -9   8   1  521.46   20.04
   9  -9  -1   30.70    3.70
  -9   9   1   29.85    4.41
   9 -10  -1  524.51   22.03
  -9  10   1  517.41   21.25
   9 -11  -1   12.29    3.48
  -9  11   1   10.66    3.13
   9 -12  -1  177.37   11.01
  -9  12   1  171.69    9.95
   9 -13  -1   90.46    7.04
  -9  13   1   91.60    7.67
   9 -14  -1  156.62   10.45
  -9  14   1  160.32   11.65
   9 -15  -1   27.93    5.19
  -9  15   1   28.07    5.33
   9 -16  -1   54.50    6.75
  -9  16   1   43.35    6.18
   9 -17  -1    8.24    6.18
  -9  17   1    6.18    6.61
  10  16  -1  131.89   10.02
 -10 -16   1  113.34    9.02
  10  15  -1   15.07    5.76
 -10 -15   1   14.99    6.25
  10  14  -1  243.03   13.50
 -10 -14   1  247.44   12.58
  10  13  -1    1.92    3.41
 -10 -13   1    2.27    3.77
  10  12  -1  203.59   12.08
 -10 -12   1  189.03   10.52
  10  11  -1   52.02    5.61
 -10 -11   1   46.05    5.19
  10  10  -1  266.27   13.64
  10   9  -1   30.06    5.54
  10   8  -1  262.15   13.00
  10   7  -1    4.55    2.20
 -10  -7   1    3.62    2.63
  10   6  -1  500.64   22.17
 -10  -6   1  602.89   23.45
 -10  -5   1   15.92    2.91
 -10  -4   1  799.17   28.64
  10   3  -1   11.30    2.06
 -10  -3   1    6.54    2.35
  10   2  -1  131.96    7.04
 -10  -2   1  141.27    8.39
  10   1  -1   18.69    2.77
 -10  -1   1   19.19    3.27
  10   0  -1    0.50    1.92
 -10   0   1   -0.28    2.20
  10  -1  -1   17.27    2.49
 -10   1   1   20.54    3.27
  10  -2  -1  123.86    7.18
 -10   2   1  144.33    8.17
  10  -3  -1   10.87    2.49
 -10   3   1    8.39    2.63
  10  -4  -1  962.97   32.97
 -10   4   1  869.52   30.34
  10  -5  -1   22.95    3.06
 -10   5   1   21.89    3.55
  10  -6  -1  593.37   23.52
 -10   6   1  575.39   22.53
  10  -7  -1    1.63    1.99
 -10   7   1    2.42    2.35
  10  -8  -1  256.18   11.23
 -10   8   1  242.47   11.16
  10  -9  -1   35.10    3.91
 -10   9   1   23.95    4.05
  10 -10  -1  244.67   11.87
 -10  10   1  239.69   12.86
  10 -11  -1   55.22    5.47
 -10  11   1   57.35    5.61
  10 -12  -1  182.28   10.16
 -10  12   1  187.46   10.87
  10 -13  -1    1.78    3.84
 -10  13   1    0.71    3.34
  10 -14  -1  266.20   15.35
 -10  14   1  236.07   12.93
  10 -15  -1   14.07    4.90
 -10  15   1   14.21    5.76
  10 -16  -1  120.74   10.09
 -10  16   1  128.48    9.88
  11  15  -1   63.81    8.03
 -11 -15   1   52.16    7.60
  11  14  -1   97.43    9.17
 -11 -14   1   92.17    9.17
  11  13  -1  192.86   14.07
 -11 -13   1  186.89   13.08
  11  12  -1  133.38    9.02
 -11 -12   1  147.17   10.23
  11  11  -1   64.52    6.18
 -11 -11   1   69.21    7.32
  11  10  -1  283.89   14.14
 -11 -10   1  258.38   14.92
  11   9  -1    0.92    2.84
 -11  -9   1    3.13    2.49
  11   8  -1  298.32   14.78
  11   7  -1  144.47    7.96
 -11  -7   1  121.66    7.67
  11   6  -1  274.09   13.86
 -11  -6   1  288.23   13.93
 -11  -5   1  145.32    8.46
 -11  -4   1  272.52   11.58
  11   3  -1    8.31    2.27
 -11  -3   1   15.42    2.98
  11   2  -1   45.84    4.33
 -11  -2   1   41.57    4.48
  11   1  -1    2.35    2.13
 -11  -1   1    1.85    2.35
  11   0  -1   -0.14    1.99
 -11   0   1   -1.21    2.20
  11  -1  -1    0.00    2.91
 -11   1   1    5.40    3.20
  11  -2  -1   42.00    3.91
 -11   2   1   44.56    4.19
  11  -3  -1   15.14    2.70
 -11   3   1   14.78    3.13
  11  -4  -1  289.79   11.94
 -11   4   1  284.04   13.50
  11  -5  -1  166.71    7.96
 -11   5   1  169.77    8.74
  11  -6  -1  277.14   13.29
 -11   6   1  284.25   14.64
  11  -7  -1  136.01    6.82
 -11   7   1  134.02    7.82
  11  -8  -1  282.62   12.01
 -11   8   1  264.92   13.64
  11  -9  -1    2.63    2.70
 -11   9   1    3.91    3.77
  11 -10  -1  279.49   14.21
 -11  10   1  297.54   14.57
  11 -11  -1   63.39    6.40
 -11  11   1   60.05    7.18
  11 -12  -1  117.75    7.89
 -11  12   1  144.40   10.23
  11 -13  -1  144.19   10.59
 -11  13   1  171.55   10.59
  11 -14  -1  100.34    8.53
 -11  14   1   83.29    7.67
  11 -15  -1   60.26    7.82
 -11  15   1   69.07    7.67
  12  14  -1   30.49    7.18
 -12 -14   1   36.53    7.25
  12  13  -1   53.94    5.97
 -12 -13   1   63.17    7.60
 -12 -12   1  145.96   10.59
  12  11  -1    3.98    3.20
 -12 -11   1    4.90    3.77
  12  10  -1  264.57   14.14
 -12 -10   1  264.49   14.35
  12   9  -1    1.14    3.06
 -12  -9   1    1.71    3.27
  12   8  -1  152.93   12.72
  12   7  -1   51.73    5.19
 -12  -7   1   60.83    6.89
  12   6  -1    3.77    2.77
 -12  -6   1    6.54    3.55
 -12  -5   1  188.17   11.16
  12   4  -1    0.64    2.63
 -12  -4   1   -0.36    2.49
 -12  -3   1   51.88    4.69
  12   2  -1   20.39    3.27
 -12  -2   1   24.30    4.19
  12   1  -1  192.51   10.16
 -12  -1   1  169.34    9.59
  12   0  -1    2.35    2.77
 -12   0   1   -0.71    2.70
  12  -1  -1  178.44    9.88
 -12   1   1  150.30    8.17
  12  -2  -1   23.73    3.62
 -12   2   1   16.06    3.20
  12  -3  -1   45.62    3.91
 -12   3   1   46.33    4.41
  12  -4  -1    2.06    2.20
 -12   4   1   -1.71    2.49
  12  -5  -1  191.09    9.88
 -12   5   1  178.15    9.88
  12  -6  -1    6.61    2.56
 -12   6   1    7.11    3.06
  12  -7  -1   49.89    4.48
 -12   7   1   52.09    5.05
  12  -8  -1  154.28    9.31
 -12   8   1  165.79   11.80
  12  -9  -1    1.92    2.84
 -12   9   1    3.27    3.41
  12 -10  -1  245.31   11.65
 -12  10   1  270.75   14.64
  12 -11  -1   12.22    4.26
 -12  11   1    1.85    4.83
  12 -12  -1  127.13    9.74
 -12  12   1  154.70   11.16
  12 -13  -1   48.54    7.75
 -12  13   1   50.81    6.96
  12 -14  -1   22.74    6.04
 -12  14   1   30.41    6.61
  13  12  -1   36.03    5.54
  13  11  -1   -1.35    3.55
 -13 -11   1    0.57    4.55
  13  10  -1    2.91    4.90
 -13 -10   1    8.17    4.62
  13   9  -1   14.00    4.55
 -13  -9   1    7.04    4.26
  13   8  -1   36.17    4.62
 -13  -8   1   20.47    5.54
  13   7  -1   -0.28    2.91
 -13  -7   1    6.89    3.70
  13   6  -1   17.98    3.27
 -13  -6   1   28.07    4.83
  13   5  -1  114.48    6.75
 -13  -5   1  115.48    6.96
  13   4  -1    0.50    2.27
 -13  -4   1    0.21    3.06
 -13  -3   1  114.98    8.60
  13   2  -1    9.52    3.20
 -13  -2   1    0.92    3.13
  13   1  -1  560.26   22.03
 -13  -1   1  590.17   22.46
  13   0  -1   -0.64    2.13
 -13   0   1   -1.92    2.63
  13  -1  -1  547.39   21.39
 -13   1   1  574.40   24.73
  13  -2  -1    6.82    2.77
 -13   2   1   10.30    3.62
  13  -3  -1  117.18    7.04
 -13   3   1  126.78    8.46
  13  -4  -1    4.26    2.70
 -13   4   1    3.55    3.48
  13  -5  -1  108.87    7.46
 -13   5   1  103.25    8.24
  13  -6  -1   16.63    3.62
 -13   6   1   18.69    4.90
  13  -7  -1    1.71    2.91
 -13   7   1    2.35    3.41
  13  -8  -1   42.21    5.26
 -13   8   1   24.37    4.55
  13  -9  -1   12.36    3.55
 -13   9   1   12.65    4.41
  13 -10  -1    8.31    3.84
 -13  10   1    8.95    4.41
  13 -11  -1   -2.77    3.91
 -13  11   1   -0.28    4.41
  13 -12  -1   62.46    7.25
 -13  12   1   70.64    7.89
  14  10  -1    1.49    4.97
 -14 -10   1    5.33    5.05
  14   9  -1   -0.43    4.90
 -14  -9   1    1.92    4.62
  14   8  -1   -0.99    4.33
 -14  -8   1   -0.78    4.33
  14   7  -1   -0.07    3.62
 -14  -7   1    0.57    4.33
  14   6  -1    4.19    3.13
 -14  -6   1   -3.27    4.26
  14   5  -1   30.56    4.83
 -14  -5   1   33.47    5.83
  14   4  -1   -0.07    2.84
 -14  -4   1    1.71    3.77
 -14  -3   1  128.69    8.81
  14   2  -1   43.21    5.05
 -14  -2   1   62.11    6.40
  14   1  -1  476.62   20.47
 -14  -1   1  493.96   22.38
  14   0  -1    0.64    3.27
 -14   0   1    0.78    3.62
  14  -1  -1  424.88   20.25
 -14   1   1  480.95   23.02
  14  -2  -1   58.41    5.47
 -14   2   1   67.37    6.47
  14  -3  -1  129.12    7.89
 -14   3   1  143.05   10.09
  14  -4  -1    1.85    2.63
 -14   4   1   -2.84    3.91
  14  -5  -1   28.64    4.76
 -14   5   1   42.42    6.40
  14  -6  -1    3.55    3.06
 -14   6   1   -1.07    3.48
  14  -7  -1    0.21    3.20
 -14   7   1   -0.99    4.62
  14  -8  -1    1.14    3.06
 -14   8   1   -0.85    4.05
  14  -9  -1   -0.57    3.55
 -14   9   1    1.07    4.33
  14 -10  -1    0.92    5.19
 -14  10   1    5.61    6.18
  15   7  -1   13.79    5.47
 -15  -7   1    7.82    5.97
  15   6  -1    3.13    5.26
 -15  -6   1    1.28    6.54
  15   5  -1   14.07    4.55
  15   4  -1    2.35    3.70
 -15  -4   1    2.56    5.54
  15   2  -1    4.90    3.13
 -15  -2   1    1.49    4.33
  15   0  -1   -1.14    2.91
 -15   0   1   -2.13    3.84
  15  -1  -1  104.96    8.03
  15  -2  -1   11.01    4.26
 -15   2   1   16.42    5.47
  15  -3  -1  105.95    8.17
 -15   3   1  106.31    9.10
  15  -4  -1    6.47    3.62
 -15   4   1    2.13    4.76
  15  -5  -1   50.10    5.40
 -15   5   1   54.36    6.75
  15  -6  -1   -0.85    3.84
 -15   6   1    2.20    4.55
  15  -7  -1   24.45    5.90
 -15   7   1   25.51    6.11
  16   3  -1    3.62    4.62
 -16  -3   1   16.20    7.11
  16   2  -1    1.21    4.41
 -16  -2   1    1.63    5.61
  16   1  -1   10.16    4.55
 -16  -1   1    9.31    7.67
  16   0  -1    3.20    3.98
 -16   0   1    1.71    4.83
  16  -1  -1    2.77    3.98
 -16   1   1    0.99    5.12
  16  -2  -1   -0.64    3.70
 -16   2   1    3.41    5.69
  16  -3  -1   24.16    5.76
 -16   3   1   38.30    8.67
 -15   4  -2   10.38    6.32
  15  -4   2   11.65    4.55
 -15   3  -2   -4.05    5.97
  15  -3   2   -1.42    3.70
 -15   2  -2   25.87    6.04
  15  -2   2   28.14    4.26
 -15   1  -2    4.41    5.05
  15  -1   2    1.42    3.41
 -15   0  -2   16.91    6.61
  15   0   2   14.64    4.62
 -15  -1  -2    4.97    5.69
  15   1   2   -2.49    3.27
 -15  -2  -2   17.27    6.54
  15   2   2   25.94    5.12
 -15  -3  -2    2.77    5.47
  15   3   2    2.70    4.26
 -15  -4  -2   22.17    7.04
  15   4   2   19.19    6.54
 -14   8  -2   -1.92    5.90
  14  -8   2   -2.42    4.05
 -14   7  -2   57.77    8.03
  14  -7   2   59.62    6.61
 -14   6  -2    4.90    6.68
  14  -6   2    5.26    5.19
 -14   5  -2   23.73    5.54
  14  -5   2   19.12    4.41
 -14   4  -2   24.30    5.26
  14  -4   2   28.50    4.76
 -14   3  -2    7.82    4.33
  14  -3   2    2.77    3.20
 -14   2  -2  142.91   10.16
  14  -2   2  151.43    8.95
 -14   1  -2    1.21    4.26
  14  -1   2    1.71    2.84
 -14   0  -2  241.19   14.78
  14   0   2  261.08   13.43
 -14  -1  -2    1.92    4.33
  14   1   2    5.12    3.06
 -14  -2  -2  128.62    9.59
  14   2   2  135.16    8.46
 -14  -3  -2    2.63    4.12
  14   3   2    4.41    3.55
 -14  -4  -2   31.62    6.89
  14   4   2   19.12    4.62
 -14  -5  -2   21.89    5.05
  14   5   2   24.52    4.33
 -14  -6  -2    0.85    4.55
  14   6   2   -0.71    3.34
 -14  -7  -2   50.60    6.47
  14   7   2   60.76    6.82
 -14  -8  -2    3.62    7.11
  14   8   2   -1.49    6.18
 -13  10  -2    0.50    3.98
  13 -10   2    2.84    4.83
 -13   9  -2   -3.06    4.69
  13  -9   2    0.36    4.05
 -13   8  -2    3.70    4.26
  13  -8   2   -1.21    3.41
 -13   7  -2   34.32    4.83
  13  -7   2   31.76    5.26
 -13   6  -2   42.00    6.32
  13  -6   2   48.46    5.83
 -13   5  -2   52.44    5.90
  13  -5   2   37.73    4.48
 -13   4  -2  220.22   13.50
  13  -4   2  213.33   10.87
 -13   3  -2   13.22    4.41
  13  -3   2    5.69    2.98
 -13   2  -2  217.74   11.30
  13  -2   2  230.38   11.80
 -13   1  -2   -1.92    3.34
  13  -1   2    0.71    2.70
 -13   0  -2  274.44   13.79
  13   0   2  280.13   12.08
 -13  -1  -2    1.21    3.70
  13   1   2   -1.63    2.63
 -13  -2  -2  251.99   14.43
  13   2   2  226.12   13.00
 -13  -3  -2    3.77    4.69
  13   3   2    3.48    3.34
 -13  -4  -2  211.91   13.29
  13   4   2  207.79   11.51
 -13  -5  -2   35.18    5.54
  13   5   2   38.87    4.33
 -13  -6  -2   38.94    5.54
  13   6   2   39.80    4.76
 -13  -7  -2   26.15    4.90
  13   7   2   31.05    4.55
 -13  -8  -2    0.00    3.77
  13   8   2    0.92    3.77
 -13  -9  -2    2.63    4.69
  13   9   2    0.85    5.19
 -13 -10  -2    1.92    5.47
  13  10   2   -0.50    4.62
 -12  12  -2   57.21    8.17
  12 -12   2   51.59    7.39
 -12  11  -2   15.63    5.90
  12 -11   2   12.15    4.41
 -12  10  -2   24.80    5.26
  12 -10   2   20.54    4.69
 -12   9  -2   48.39    6.04
  12  -9   2   33.12    5.19
 -12   8  -2   49.53    6.04
  12  -8   2   47.97    5.83
 -12   7  -2    1.78    4.26
  12  -7   2    2.49    2.98
 -12   6  -2  116.47    8.81
  12  -6   2  126.63    7.60
 -12   5  -2    1.99    3.20
  12  -5   2   -0.36    2.63
 -12   4  -2  232.37   12.36
  12  -4   2  238.41   10.73
 -12   3  -2   -1.56    3.34
  12  -3   2   -0.71    2.49
 -12   2  -2  230.95   12.36
  12  -2   2  219.51   11.44
 -12   1  -2    0.57    2.91
  12  -1   2   -2.20    2.77
 -12   0  -2  328.31   16.20
  12   0   2  329.66   15.35
 -12  -1  -2    1.85    2.63
  12   1   2    2.06    2.56
 -12  -2  -2  210.27   11.09
  12   2   2  194.00    9.66
 -12  -3  -2    0.21    3.13
  12   3   2    0.00    2.35
 -12  -4  -2  241.54   11.30
  12   4   2  247.16   11.80
 -12  -5  -2   -0.57    2.98
  12   5   2   -0.71    2.42
 -12  -6  -2  111.00    8.10
  12   6   2  119.53    8.03
 -12  -7  -2    1.28    3.20
  12   7   2    1.85    2.63
 -12  -8  -2   43.70    5.26
  12   8   2   38.73    4.76
 -12  -9  -2   27.36    5.69
  12   9   2   40.93    6.75
 -12 -10  -2   13.00    4.76
  12  10   2   13.57    4.62
 -12 -11  -2   15.85    4.62
  12  11   2   17.77    4.33
 -12 -12  -2   49.25    6.82
  12  12   2   57.56    6.47
 -11  14  -2   93.66   10.23
  11 -14   2  101.05    9.17
 -11  13  -2   17.69    4.41
  11 -13   2   15.70    4.41
 -11  12  -2  124.36    9.24
  11 -12   2  107.80    8.10
 -11  11  -2   19.68    4.48
  11 -11   2   18.12    4.19
 -11  10  -2   13.79    4.41
  11 -10   2   19.40    3.55
 -11   9  -2  186.97   10.52
  11  -9   2  169.77    9.38
 -11   8  -2  143.33    9.31
  11  -8   2  137.36    9.02
 -11   7  -2  111.00    7.75
  11  -7   2  103.25    7.75
 -11   6  -2  113.77    7.96
  11  -6   2  110.43    7.53
 -11   5  -2    0.14    2.70
  11  -5   2    1.14    2.13
 -11   4  -2  344.72   17.20
  11  -4   2  315.52   13.93
 -11   3  -2   71.49    5.97
  11  -3   2   68.36    5.33
 -11   2  -2  143.48    8.95
  11  -2   2  129.12    6.89
 -11   1  -2   16.42    3.48
  11  -1   2   11.65    2.42
 -11   0  -2   43.21    5.05
  11   0   2   44.13    4.26
 -11  -1  -2   16.56    3.41
  11   1   2   22.17    2.91
 -11  -2  -2  131.25    9.59
  11   2   2  129.97    6.96
 -11  -3  -2   78.31    5.90
  11   3   2   71.35    5.47
 -11  -4  -2  313.31   14.07
  11   4   2  344.08   14.99
 -11  -5  -2   -1.07    2.42
  11   5   2    1.85    2.63
 -11  -6  -2   90.25    6.75
  11   6   2  109.51    6.54
 -11  -7  -2  100.84    7.67
  11   7   2  105.24    6.75
 -11  -8  -2  139.21   10.16
  11   8   2  132.67    7.67
 -11  -9  -2  179.43   11.30
 -11 -10  -2   23.31    4.55
  11  10   2   22.10    4.26
 -11 -11  -2   18.41    4.48
  11  11   2   11.01    3.55
 -11 -12  -2  105.81    8.74
  11  12   2  121.59    8.24
 -11 -13  -2   16.27    5.05
  11  13   2   10.09    4.69
 -11 -14  -2   97.07    8.81
  11  14   2  100.77    8.60
 -10  15  -2  128.48   10.45
  10 -15   2  127.34   11.16
 -10  14  -2   22.60    6.25
  10 -14   2   31.27    6.54
 -10  13  -2   85.91    8.81
  10 -13   2   86.27    8.53
 -10  12  -2   44.49    5.90
  10 -12   2   32.48    4.69
 -10  11  -2   58.06    5.33
  10 -11   2   54.86    5.83
 -10  10  -2   31.13    4.90
  10 -10   2   38.87    4.90
 -10   9  -2   80.30    6.32
  10  -9   2   74.12    6.04
 -10   8  -2   69.85    5.90
  10  -8   2   79.80    5.54
 -10   7  -2  308.27   14.78
  10  -7   2  313.46   14.28
 -10   6  -2   96.50    6.96
  10  -6   2  105.10    6.61
 -10   5  -2  228.11   11.01
  10  -5   2  214.40   11.09
 -10   4  -2  300.88   13.64
  10  -4   2  262.01   11.58
 -10   3  -2  134.59    6.96
  10  -3   2  113.06    6.47
 -10   2  -2   98.35    7.25
  10  -2   2   90.96    6.40
 -10   1  -2    4.05    2.49
  10  -1   2    4.55    2.06
 -10   0  -2   17.13    3.13
  10   0   2   13.72    2.35
 -10  -1  -2    3.41    2.77
  10   1   2    3.91    2.35
 -10  -2  -2   87.12    5.97
  10   2   2  100.20    6.25
 -10  -3  -2  133.53    8.46
  10   3   2  125.14    6.75
 -10  -4  -2  261.15   12.15
  10   4   2  295.83   14.07
 -10  -5  -2  195.64   10.66
  10   5   2  234.44   11.09
 -10  -6  -2  107.09    7.18
  10   6   2  100.06    6.11
 -10  -7  -2  276.86   12.93
  10   7   2  305.57   14.28
 -10  -8  -2   68.36    5.33
  10   8   2   78.31    5.40
 -10  -9  -2   61.75    6.32
  10   9   2   16.34    3.84
 -10 -10  -2   39.65    5.47
  10  10   2   30.27    4.19
 -10 -11  -2   53.15    5.05
  10  11   2   57.99    5.54
 -10 -12  -2   34.11    5.12
  10  12   2   42.50    5.47
 -10 -13  -2   86.77    8.10
  10  13   2   69.64    6.18
 -10 -14  -2   21.03    6.25
  10  14   2   25.72    5.61
 -10 -15  -2  119.88    9.81
  10  15   2  128.27   10.23
  -9  16  -2   35.18    6.47
   9 -16   2   57.42    7.04
  -9  15  -2   74.76    8.60
   9 -15   2   61.75    8.67
  -9  14  -2    5.54    4.48
   9 -14   2   -2.13    3.91
  -9  13  -2  190.09   11.23
   9 -13   2  186.97   11.01
  -9  12  -2    5.76    3.70
   9 -12   2    1.42    3.27
  -9  11  -2  289.72   12.22
   9 -11   2  284.04   13.86
  -9  10  -2   52.94    5.26
   9 -10   2   48.39    5.40
  -9   9  -2  370.59   16.70
   9  -9   2  372.51   15.85
  -9   8  -2   35.39    3.62
   9  -8   2   36.60    3.84
  -9   7  -2  547.18   18.97
   9  -7   2  539.79   21.18
  -9   6  -2   10.23    2.91
   9  -6   2    5.26    2.20
  -9   5  -2   94.73    5.83
   9  -5   2   96.08    5.76
  -9   4  -2    0.50    2.06
   9  -4   2    0.21    2.06
  -9   3  -2  350.13   13.43
   9  -3   2  319.43   13.50
  -9   2  -2  102.05    6.18
   9  -2   2  106.17    5.76
  -9   1  -2  115.76    6.89
   9  -1   2  120.66    6.04
  -9   0  -2  266.34   11.73
   9   0   2  279.63   12.36
  -9  -1  -2  103.47    6.32
   9   1   2  112.28    6.47
  -9  -2  -2  101.90    5.97
   9   2   2  119.03    7.04
  -9  -3  -2  348.28   15.92
   9   3   2  350.62   14.92
  -9  -4  -2   -1.42    1.85
   9   4   2    1.63    1.71
  -9  -5  -2  101.62    6.68
   9   5   2   96.36    6.54
  -9  -6  -2    6.68    2.49
   9   6   2    8.39    2.56
  -9  -7  -2  585.27   24.73
   9   7   2  533.54   20.68
  -9  -8  -2   29.99    4.12
   9   8   2   37.45    4.62
  -9  -9  -2  314.81   14.35
  -9 -10  -2   50.53    4.76
   9  10   2   47.90    4.83
  -9 -11  -2  283.33   15.63
   9  11   2  276.43   14.35
  -9 -12  -2    2.49    2.84
   9  12   2    5.05    3.27
  -9 -13  -2  175.38   10.59
   9  13   2  180.43    9.66
  -9 -14  -2    0.92    3.48
   9  14   2    3.48    3.70
  -9 -15  -2   86.20    8.60
   9  15   2   86.06    7.96
  -9 -16  -2   64.95    8.60
   9  16   2   54.08    7.96
  -8  17  -2   -0.64    4.69
   8 -17   2   -0.21    5.76
  -8  16  -2   16.34    5.05
   8 -16   2   12.44    5.33
  -8  15  -2   26.44    5.19
   8 -15   2   16.20    4.62
  -8  14  -2    8.17    4.41
   8 -14   2   12.29    4.48
  -8  13  -2  360.00   19.12
   8 -13   2  333.71   16.63
  -8  12  -2    1.07    3.41
   8 -12   2    4.90    3.70
  -8  11  -2  721.92   24.87
   8 -11   2  723.63   26.29
  -8  10  -2   15.42    3.27
   8 -10   2   16.84    3.34
  -8   9  -2  898.87   30.20
   8  -9   2  943.85   36.24
  -8   8  -2   61.75    5.54
   8  -8   2   50.60    4.83
  -8   7  -2 1484.78   47.04
   8  -7   2 1583.49   49.25
  -8   6  -2   75.61    5.19
   8  -6   2   75.54    5.12
  -8   5  -2  215.75   10.02
   8  -5   2  236.28   10.59
  -8   4  -2  339.89   15.63
   8  -4   2  326.39   13.29
  -8   3  -2   10.45    1.99
   8  -3   2    8.81    1.92
  -8   2  -2   19.61    2.35
   8  -2   2   17.62    2.49
  -8   1  -2   15.28    2.77
   8  -1   2    9.52    1.99
  -8   0  -2  324.40   15.21
   8   0   2  310.54   12.08
  -8  -1  -2   13.36    2.35
   8   1   2   13.57    2.06
  -8  -2  -2   17.98    2.91
   8   2   2   21.11    2.98
  -8  -3  -2    6.25    1.99
   8   3   2   11.87    1.99
  -8  -4  -2  344.72   14.50
   8   4   2  332.79   13.86
  -8  -5  -2  226.76   10.52
   8   5   2  220.72    9.38
  -8  -6  -2   81.72    5.61
   8   6   2   90.96    6.11
  -8  -7  -2 1465.24   46.55
   8   7   2 1461.40   48.32
  -8  -8  -2   61.54    5.76
   8   8   2   63.89    4.97
  -8  -9  -2  884.23   32.83
   8   9   2  971.07   36.24
  -8 -10  -2   14.50    3.20
   8  10   2   22.81    3.48
  -8 -11  -2  687.74   23.95
   8  11   2  692.93   26.86
  -8 -12  -2    1.63    3.06
   8  12   2   -1.78    2.84
  -8 -13  -2  313.53   14.50
   8  13   2  324.47   15.63
  -8 -14  -2    8.74    4.26
   8  14   2   11.65    4.41
  -8 -15  -2   15.92    4.05
   8  15   2   14.50    4.33
  -8 -16  -2   14.99    5.33
   8  16   2   18.90    4.90
  -8 -17  -2    4.41    4.83
   8  17   2   -0.36    5.12
  -7  18  -2   12.22    5.40
   7 -18   2   19.90    5.83
  -7  17  -2   12.29    4.90
   7 -17   2    3.48    4.62
  -7  16  -2   13.93    4.48
   7 -16   2    3.84    4.41
  -7  15  -2   29.06    5.90
   7 -15   2   40.29    6.11
  -7  14  -2    4.62    3.55
   7 -14   2    9.38    3.70
  -7  13  -2  213.05   11.65
   7 -13   2  204.45   11.30
  -7  12  -2    5.26    2.77
   7 -12   2    5.76    2.77
  -7  11  -2  718.30   25.58
   7 -11   2  705.30   25.44
  -7  10  -2    0.28    2.27
   7 -10   2    0.92    2.56
  -7   9  -2 1024.94   34.75
   7  -9   2 1079.51   37.38
  -7   8  -2   84.64    4.90
   7  -8   2   82.22    5.76
  -7   7  -2  932.34   33.90
   7  -7   2  972.35   32.55
  -7   6  -2    8.81    2.20
   7  -6   2    9.74    2.06
  -7   5  -2   74.69    4.90
   7  -5   2   67.79    4.62
  -7   4  -2   53.79    3.91
   7  -4   2   45.05    3.27
  -7   3  -2   14.78    2.20
   7  -3   2   14.64    1.99
  -7   2  -2  367.54   15.99
   7  -2   2  352.68   14.43
  -7   1  -2   32.62    2.91
   7  -1   2   34.61    2.77
  -7   0  -2  766.48   28.07
   7   0   2  720.36   26.15
  -7  -1  -2   30.98    2.84
   7   1   2   30.27    2.63
  -7  -2  -2  338.83   13.64
   7   2   2  351.33   14.14
  -7  -3  -2   15.07    2.06
   7   3   2   15.56    2.06
  -7  -4  -2   48.68    3.48
   7   4   2   44.98    3.48
  -7  -5  -2   61.11    4.26
   7   5   2   77.88    4.19
  -7  -6  -2   14.35    2.56
   7   6   2   14.00    2.35
  -7  -7  -2  968.30   35.53
   7   7   2  987.06   37.31
  -7  -8  -2   63.03    4.55
  -7  -9  -2 1043.77   37.45
   7   9   2  932.98   34.61
  -7 -10  -2    0.14    2.20
   7  10   2    3.20    2.35
  -7 -11  -2  679.57   24.66
   7  11   2  643.97   26.08
  -7 -12  -2    9.02    3.06
   7  12   2    8.88    3.55
  -7 -13  -2  222.43   13.00
   7  13   2  192.22    9.52
  -7 -14  -2    6.75    3.48
   7  14   2    8.88    3.34
  -7 -15  -2   27.15    5.05
   7  15   2   33.90    4.97
  -7 -16  -2    7.25    5.05
   7  16   2    8.67    4.05
  -7 -17  -2    5.90    5.40
   7  17   2    2.35    4.90
  -7 -18  -2   78.74    8.24
   7  18   2   61.75    8.03
  -6  17  -2   27.00    5.26
   6 -17   2    8.95    4.41
  -6  16  -2  138.93    8.88
   6 -16   2  145.89   10.16
  -6  15  -2   29.78    4.69
   6 -15   2   30.06    5.26
  -6  14  -2    8.67    3.06
   6 -14   2    5.97    3.27
  -6  13  -2  142.62    7.96
   6 -13   2  156.05    8.39
  -6  12  -2    0.50    2.56
   6 -12   2    0.64    2.42
  -6  11  -2  284.96   13.64
   6 -11   2  276.93   14.57
  -6  10  -2    8.03    3.13
   6 -10   2    5.83    2.63
  -6   9  -2  109.86    7.39
   6  -9   2   94.44    6.32
  -6   8  -2   12.58    2.63
   6  -8   2   13.29    2.56
  -6   7  -2  168.99    8.10
   6  -7   2  169.70    9.02
  -6   6  -2   82.50    4.90
   6  -6   2   79.38    4.41
  -6   5  -2  455.87   18.05
   6  -5   2  474.27   17.27
  -6   4  -2 1291.56   42.35
   6  -4   2 1307.20   41.00
  -6   3  -2  193.29    8.10
   6  -3   2  194.36    9.45
  -6   2  -2 2302.57   66.94
   6  -2   2 2252.40   65.09
  -6   1  -2    1.85    1.49
   6  -1   2   -0.14    1.07
  -6   0  -2  487.99   19.19
   6   0   2  477.26   17.20
  -6  -1  -2    1.21    1.21
   6   1   2    0.99    0.99
  -6  -2  -2 2318.84   72.34
   6   2   2 2224.40   65.52
  -6  -3  -2  215.60    9.10
   6   3   2  188.96    8.39
  -6  -4  -2 1300.80   39.44
   6   4   2 1282.68   38.44
  -6  -5  -2  451.39   18.12
   6   5   2  447.84   16.56
  -6  -6  -2   77.67    4.19
   6   6   2   81.94    4.97
  -6  -7  -2  150.94    7.96
   6   7   2  156.76    7.18
  -6  -8  -2   13.64    2.98
   6   8   2    9.88    2.56
  -6  -9  -2   96.86    6.54
   6   9   2   87.12    5.76
  -6 -10  -2    7.75    2.56
   6  10   2   10.30    2.77
  -6 -11  -2  266.56   13.36
   6  11   2  271.39   12.86
  -6 -12  -2    0.00    2.27
   6  12   2   -2.06    3.13
  -6 -13  -2  130.47    8.39
   6  13   2  132.89    8.17
  -6 -14  -2    7.32    2.91
   6  14   2   12.29    3.91
  -6 -15  -2   25.94    3.77
   6  15   2   30.63    4.48
  -6 -16  -2  123.29    8.46
   6  16   2  128.48    8.39
  -6 -17  -2   28.21    5.69
   6  17   2   24.30    5.61
  -6 -18  -2  108.16    9.74
   6  18   2  124.50   10.45
  -5  19  -2    5.05    4.76
   5 -19   2    2.42    4.76
  -5  17  -2   33.04    6.04
   5 -17   2   26.36    5.05
  -5  16  -2  218.94   11.65
   5 -16   2  228.04   12.51
  -5  15  -2   29.42    4.05
   5 -15   2   44.34    5.54
  -5  14  -2  141.84    9.17
   5 -14   2  151.79    8.95
  -5  13  -2    3.48    3.20
   5 -13   2    6.25    3.20
  -5  12  -2  199.40   11.44
   5 -12   2  202.74   10.66
  -5  11  -2   13.22    2.91
   5 -11   2   12.15    2.63
  -5  10  -2    8.81    3.20
   5 -10   2    4.48    2.63
  -5   9  -2   15.42    2.63
   5  -9   2   14.00    2.63
  -5   8  -2  160.96    8.60
   5  -8   2  173.46    8.95
  -5   7  -2  135.30    8.53
   5  -7   2  129.33    6.82
  -5   6  -2  665.22   22.81
   5  -6   2  653.42   23.52
  -5   5  -2  639.85   21.03
   5  -5   2  639.42   21.46
  -5   4  -2  618.24   20.96
   5  -4   2  632.39   21.60
  -5   3  -2 1004.40   34.18
   5  -3   2  998.78   32.33
  -5   2  -2 2315.29   70.57
   5  -2   2 2237.90   65.24
  -5   1  -2  138.50    6.47
   5  -1   2  125.43    6.25
  -5   0  -2  587.40   21.82
   5   0   2  666.07   23.95
  -5  -1  -2  139.78    6.40
   5   1   2  137.22    6.54
  -5  -2  -2 2221.98   64.88
   5   2   2 2282.53   66.51
  -5  -3  -2  959.77   33.26
   5   3   2  998.00   31.27
  -5  -4  -2  589.61   19.33
   5   4   2  624.00   20.96
  -5  -5  -2  645.39   22.74
   5   5   2  644.32   23.73
  -5  -6  -2  683.84   23.02
   5   6   2  626.77   20.96
  -5  -7  -2  150.01    8.67
   5   7   2  131.96    6.40
  -5  -8  -2  163.16    8.60
   5   8   2  168.42    8.74
  -5  -9  -2   17.62    2.63
   5   9   2   15.85    2.20
  -5 -10  -2    9.74    2.42
   5  10   2   11.01    2.63
  -5 -11  -2    8.95    2.77
   5  11   2    9.66    3.70
  -5 -12  -2  189.45   10.16
   5  12   2  180.50    9.02
  -5 -13  -2    0.85    2.27
   5  13   2    1.63    2.70
  -5 -14  -2  140.92    7.82
   5  14   2  144.47    8.74
  -5 -15  -2   23.81    4.97
   5  15   2   24.52    4.55
  -5 -16  -2  217.31   12.58
   5  16   2  205.09   12.22
  -5 -17  -2   26.36    5.61
   5  17   2   18.69    6.11
  -5 -18  -2  184.55   11.51
   5  18   2  170.83   12.44
  -5 -19  -2   12.72    5.40
   5  19   2   20.04    5.83
  -4  19  -2   -1.21    3.98
   4 -19   2    1.71    5.05
  -4  17  -2    7.67    3.84
   4 -17   2    3.91    3.55
  -4  16  -2  374.93   16.84
   4 -16   2  361.00   18.62
  -4  15  -2   30.06    4.69
   4 -15   2   40.93    5.12
  -4  14  -2  686.82   27.93
   4 -14   2  697.05   27.36
  -4  13  -2   58.98    4.48
   4 -13   2   54.65    5.69
  -4  12  -2  405.84   15.49
   4 -12   2  405.41   15.63
  -4  11  -2   18.05    2.91
   4 -11   2   16.13    3.55
  -4  10  -2   13.50    3.13
   4 -10   2   13.22    3.70
  -4   9  -2   13.22    2.56
   4  -9   2   12.15    2.70
  -4   8  -2  314.10   14.85
   4  -8   2  333.00   14.21
  -4   7  -2   18.19    2.91
   4  -7   2   21.32    2.63
  -4   6  -2 1447.47   44.13
   4  -6   2 1380.60   41.78
  -4   5  -2   96.36    5.33
   4  -5   2   87.12    5.05
  -4   4  -2 1674.09   49.81
   4  -4   2 1579.01   49.46
  -4   3  -2  135.80    6.25
   4  -3   2  132.67    5.83
  -4   2  -2 1585.62   45.69
   4  -2   2 1535.66   46.05
  -4   1  -2    0.71    0.78
   4  -1   2    3.91    1.14
  -4   0  -2  297.82   12.08
   4   0   2  316.58   12.79
  -4  -1  -2    0.36    0.85
   4   1   2    0.36    0.78
  -4  -2  -2 1502.19   44.41
   4   2   2 1519.82   50.88
  -4  -3  -2  132.53    6.68
   4   3   2  137.15    5.76
  -4  -4  -2 1583.06   49.46
   4   4   2 1561.24   46.47
  -4  -5  -2   94.87    4.69
   4   5   2   89.40    4.69
  -4  -6  -2 1359.64   40.58
  -4  -7  -2   19.90    2.42
   4   7   2   24.09    2.56
  -4  -8  -2  288.09   13.00
   4   8   2  309.69   13.15
  -4  -9  -2   13.29    2.42
   4   9   2   13.93    2.70
  -4 -10  -2   16.34    2.77
   4  10   2   10.87    2.27
  -4 -11  -2   21.18    3.13
   4  11   2   11.37    2.98
  -4 -12  -2  428.86   17.34
   4  12   2  402.43   15.56
  -4 -13  -2   41.71    4.19
   4  13   2   54.29    5.19
  -4 -14  -2  631.89   22.95
   4  14   2  633.74   23.17
  -4 -15  -2   45.48    5.05
   4  15   2   52.09    5.40
  -4 -16  -2  334.70   15.35
   4  16   2  372.15   17.48
  -4 -17  -2    0.64    3.34
   4  17   2    0.71    3.48
  -4 -18  -2  166.71   11.23
   4  18   2  166.36   11.09
  -4 -19  -2    6.61    4.83
   4  19   2    1.92    4.48
  -3  20  -2    6.54    4.69
   3 -20   2   21.89    6.75
  -3  19  -2    3.70    3.91
   3 -19   2    6.89    5.12
  -3  17  -2   81.86    7.53
   3 -17   2   98.00    8.17
  -3  16  -2  379.69   15.56
   3 -16   2  385.94   18.48
  -3  15  -2   76.61    5.83
   3 -15   2   82.57    6.54
  -3  14  -2  639.99   23.52
   3 -14   2  698.76   24.66
  -3  13  -2  167.49    9.88
   3 -13   2  186.18    8.81
  -3  12  -2  130.19    7.60
   3 -12   2  147.60    8.39
  -3  11  -2   97.21    6.40
   3 -11   2   87.26    5.69
  -3  10  -2   66.80    4.97
   3 -10   2   82.36    5.76
  -3   9  -2  126.63    6.68
   3  -9   2  125.78    6.32
  -3   8  -2   48.68    3.48
   3  -8   2   49.96    4.12
  -3   7  -2   39.72    3.06
   3  -7   2   35.32    2.91
  -3   6  -2  665.64   24.30
   3  -6   2  667.42   25.16
  -3   5  -2 2345.42   66.23
   3  -5   2 2416.48   71.49
  -3   4  -2 3622.77   98.14
   3  -4   2 3570.54  101.34
  -3   3  -2 1011.08   34.04
   3  -3   2 1062.31   33.19
  -3   2  -2 3315.14   86.91
   3  -2   2 3151.84   89.25
  -3   1  -2  447.98   16.63
   3  -1   2  462.97   17.91
  -3   0  -2 4856.91  136.94
   3   0   2 5227.79  141.91
  -3  -1  -2  468.02   17.06
   3   1   2  479.67   17.77
  -3  -2  -2 3464.87   94.02
   3   2   2 3392.31   95.37
  -3  -3  -2 1089.96   33.04
   3   3   2 1071.62   32.48
  -3  -4  -2 3537.07   99.49
   3   4   2 3697.74  100.27
  -3  -5  -2 2305.98   70.42
  -3  -6  -2  634.80   21.39
   3   6   2  642.83   21.32
  -3  -7  -2   43.99    2.91
   3   7   2   38.30    3.20
  -3  -8  -2   55.07    3.34
   3   8   2   47.75    3.48
  -3  -9  -2  132.18    6.61
   3   9   2  132.89    6.96
  -3 -10  -2   72.98    4.83
   3  10   2   67.08    5.33
  -3 -11  -2   99.42    6.61
   3  11   2   92.81    6.32
  -3 -12  -2  147.53    7.96
   3  12   2  142.69    8.67
  -3 -13  -2  152.07    8.88
   3  13   2  162.59    9.95
  -3 -14  -2  629.83   22.31
   3  14   2  648.87   26.79
  -3 -15  -2   61.26    5.12
   3  15   2   73.69    6.47
  -3 -16  -2  397.81   19.54
   3  16   2  403.78   18.55
  -3 -17  -2   81.22    7.60
   3  17   2   72.77    7.82
  -3 -18  -2  167.14   10.16
   3  18   2  134.31    9.88
  -3 -19  -2   15.14    5.05
   3  19   2   11.01    5.19
  -3 -20  -2   66.73    7.18
   3  20   2   52.94    7.25
  -2  19  -2    0.36    4.69
   2 -19   2    3.62    5.12
   2 -18   2  124.22    8.74
  -2  17  -2  105.88    7.46
   2 -17   2  117.82    8.39
  -2  16  -2   44.13    4.69
   2 -16   2   52.66    6.25
  -2  15  -2  225.20   12.72
   2 -15   2  222.92   11.94
  -2  14  -2   84.85    6.89
   2 -14   2   80.09    5.69
  -2  13  -2  183.91    9.45
   2 -13   2  164.30    8.74
  -2  12  -2   56.92    4.55
   2 -12   2   67.01    5.69
  -2  11  -2  222.92    9.81
   2 -11   2  212.48   10.66
  -2  10  -2   87.12    6.04
   2 -10   2   79.73    5.26
  -2   9  -2 2027.70   61.54
   2  -9   2 2028.13   65.16
  -2   8  -2    2.56    1.56
   2  -8   2    0.21    1.63
  -2   7  -2 1680.77   52.66
   2  -7   2 1675.16   51.80
  -2   6  -2    1.21    1.42
   2  -6   2    1.78    1.42
  -2   5  -2 2944.19   81.94
   2  -5   2 3027.90   85.13
  -2   4  -2  626.77   20.61
   2  -4   2  600.76   22.46
  -2   3  -2  206.51    9.10
   2  -3   2  218.38   10.23
  -2   2  -2 1875.20   53.72
   2  -2   2 1774.93   50.67
  -2   1  -2  798.10   25.65
   2  -1   2  826.10   27.79
  -2   0  -2 4877.88  144.61
   2   0   2 4827.56  134.45
  -2  -1  -2  833.99   28.00
   2   1   2  813.31   27.36
  -2  -2  -2 1822.83   54.22
   2   2   2 1887.28   53.08
  -2  -3  -2  199.83    8.24
   2   3   2  199.69    7.60
  -2  -4  -2  589.75   20.11
   2   4   2  577.67   19.54
  -2  -5  -2 3020.66   85.28
   2   5   2 3040.70   84.21
  -2  -6  -2    1.21    1.07
   2   6   2    6.11    1.42
  -2  -7  -2 1630.18   49.03
   2   7   2 1686.74   51.02
  -2  -8  -2    0.99    1.35
   2   8   2    2.56    1.56
   2   9   2 2019.24   62.04
   2  10   2   89.54    6.32
   2  11   2  205.16    9.95
   2  12   2   62.75    5.26
   2  13   2  167.07    8.24
   2  14   2   77.25    5.97
   2  15   2  198.34    9.38
  -2 -16  -2   50.31    5.19
   2  16   2   54.43    5.69
  -2 -17  -2   94.58    6.96
   2  17   2  107.45    8.60
  -2 -18  -2  138.29   10.02
   2  18   2  129.05    9.31
  -2 -19  -2   -3.77    5.97
   2  19   2    4.19    6.32
  -2 -20  -2  146.18   10.16
   2  20   2  170.62   14.43
  -1  19  -2   -1.07    4.55
   1 -19   2    0.71    4.62
   1 -18   2   68.15    6.32
  -1  17  -2   -0.85    3.55
   1 -17   2    1.42    3.84
  -1  16  -2   -2.20    3.13
   1 -16   2   -0.92    3.34
  -1  15  -2  230.24   13.00
   1 -15   2  262.36   14.43
  -1  14  -2   75.75    6.47
   1 -14   2   71.70    6.32
  -1  13  -2  782.97   26.51
   1 -13   2  754.90   28.43
  -1  12  -2    2.49    2.77
   1 -12   2   -2.06    2.63
  -1  11  -2 1875.70   58.06
   1 -11   2 1912.22   63.53
  -1  10  -2   11.44    2.77
   1 -10   2   10.66    2.56
  -1   9  -2 2486.69   72.41
   1  -9   2 2474.11   79.45
  -1   8  -2    8.46    2.35
   1  -8   2    6.61    2.42
  -1   7  -2 1874.77   60.55
   1  -7   2 1874.63   61.11
  -1   6  -2   -0.50    1.21
   1  -6   2    2.84    1.63
  -1   5  -2 2062.16   60.62
   1  -5   2 1991.46   60.97
  -1   4  -2  450.47   15.70
   1  -4   2  455.72   17.48
  -1   3  -2    1.42    0.71
   1  -3   2    0.14    0.64
  -1   2  -2   88.90    3.91
   1  -2   2   83.14    3.41
  -1   1  -2    6.54    0.92
   1  -1   2    3.77    0.64
  -1   0  -2 2149.93   57.56
   1   0   2 2085.83   55.00
  -1  -1  -2    4.26    0.57
   1   1   2    3.13    0.57
  -1  -2  -2   81.72    3.77
   1   2   2   88.69    3.91
  -1  -3  -2    0.71    0.57
   1   3   2    1.49    0.64
  -1  -4  -2  434.55   15.85
   1   4   2  433.48   15.35
  -1  -5  -2 1942.28   53.58
   1   5   2 1996.15   59.83
  -1  -6  -2    1.99    1.14
   1   6   2    1.56    1.42
  -1  -7  -2 1857.93   55.93
   1   7   2 1891.05   57.28
  -1  -8  -2    6.68    1.71
   1   8   2    6.11    1.63
  -1  -9  -2 2313.44   72.13
   1   9   2 2435.88   71.20
  -1 -10  -2   10.30    2.06
   1  10   2    9.45    2.20
  -1 -11  -2 1960.12   59.27
   1  11   2 1778.13   59.76
  -1 -12  -2    0.21    1.92
   1  12   2   -2.70    2.06
  -1 -13  -2  779.77   28.35
   1  13   2  775.79   28.21
  -1 -14  -2   68.50    4.26
   1  14   2   68.15    5.19
  -1 -15  -2  200.89   10.38
   1  15   2  226.12   11.16
  -1 -16  -2   -1.28    2.98
   1  16   2   -1.35    2.77
  -1 -17  -2    8.81    4.97
   1  17   2    2.63    3.84
  -1 -18  -2    8.60    4.69
   1  18   2   66.02    6.82
  -1 -19  -2   -0.43    4.83
   1  19   2    1.21    4.12
  -1 -20  -2   33.04    7.53
   1  20   2   91.46    8.74
   0  20  -2    4.41    5.26
   0 -20   2    8.31    4.12
   0  19  -2   -0.50    4.41
   0 -19   2    0.00    3.77
   0  18  -2    2.56    3.84
   0 -18   2   17.84    4.33
   0  17  -2   -0.21    3.27
   0 -17   2    0.85    3.62
   0  16  -2    3.34    4.05
   0 -16   2    0.43    3.70
   0  15  -2  100.20    7.89
   0 -15   2  111.64    7.60
   0  14  -2   -1.63    3.98
   0 -14   2    3.77    3.77
   0  13  -2  348.78   15.28
   0 -13   2  337.76   14.43
   0  12  -2   -2.91    2.63
   0 -12   2    0.21    2.49
   0  11  -2 2628.32   78.67
   0 -11   2 2528.41   82.08
   0  10  -2  423.18   17.77
   0 -10   2  411.31   16.84
   0   9  -2 2771.37   84.35
   0  -9   2 2892.39   89.25
   0   8  -2  180.50    9.10
   0  -8   2  163.59    7.96
   0   7  -2 2039.57   62.11
   0  -7   2 2081.21   65.80
   0   6  -2  319.43   12.44
   0  -6   2  355.74   13.93
   0   5  -2  163.23    7.11
   0  -5   2  160.39    7.11
   0   4  -2    3.06    0.99
   0  -4   2    3.20    0.99
   0   3  -2  421.61   15.56
   0  -3   2  438.10   15.99
   0   2  -2  303.37   10.80
   0  -2   2  333.14   11.16
   0   1  -2    1.49    0.43
   0  -1   2    1.49    0.50
   0   0  -2 1747.22   74.40
   0   0   2 1916.13   51.38
   0  -1  -2    1.14    0.28
   0   1   2    0.14    0.28
   0  -2  -2  297.18    9.52
   0   2   2  309.12   10.45
   0  -3  -2  426.23   15.92
   0   3   2  431.63   14.85
   0  -4  -2    4.41    0.99
   0   4   2    2.13    0.78
   0  -5  -2  164.37    7.53
   0   5   2  159.96    6.18
   0  -6  -2  318.29   12.51
   0   6   2  320.92   11.94
   0  -7  -2 2010.86   61.82
   0   7   2 1987.76   56.71
   0  -8  -2  172.68    7.89
   0   8   2  162.31    7.60
   0  -9  -2 2682.90   82.22
   0   9   2 2811.80   84.14
   0 -10  -2  408.33   17.27
   0  10   2  393.47   15.42
   0 -11  -2 2501.40   74.54
   0  11   2 2534.87   81.86
   0 -12  -2   -1.42    2.06
   0  12   2    1.63    2.42
   0 -13  -2  326.89   15.07
   0  13   2  310.61   13.43
   0 -14  -2    0.85    2.35
   0  14   2    0.14    3.48
   0 -15  -2   95.65    6.18
   0  15   2   91.95    6.61
   0 -16  -2    0.50    2.84
   0  16   2    1.28    3.62
   0 -17  -2    2.42    2.84
   0  17   2    5.90    3.98
   0 -18  -2   13.29    4.05
   0  18   2   17.34    5.33
   0 -19  -2    4.05    4.26
   0  19   2    0.28    4.76
   0 -20  -2   15.92    6.18
   0  20   2    7.25    6.47
   1  19  -2   13.57    6.61
  -1 -19   2    4.97    4.26
  -1 -18   2  150.94    7.82
  -1 -17   2   91.53    6.61
   1  16  -2   41.36    5.69
  -1 -16   2   53.58    5.69
   1  15  -2  126.56    8.53
  -1 -15   2  147.53    8.31
   1  14  -2    2.06    2.84
  -1 -14   2   -0.07    2.56
   1  13  -2  183.27    9.17
  -1 -13   2  175.74    9.52
   1  12  -2   39.72    4.69
  -1 -12   2   45.84    4.41
   1  11  -2  824.97   28.35
  -1 -11   2  795.90   30.63
   1  10  -2   29.14    3.48
  -1 -10   2   25.30    3.20
   1   9  -2 1134.44   38.52
  -1  -9   2 1111.77   40.72
   1   8  -2  116.83    6.82
  -1  -8   2  106.10    5.76
   1   7  -2 3862.96  110.29
  -1  -7   2 3969.84  114.34
   1   6  -2  252.56    9.88
  -1  -6   2  235.86   10.73
   1   5  -2 1353.24   40.08
  -1  -5   2 1349.34   43.70
   1   4  -2 1166.56   37.09
  -1  -4   2 1346.49   42.42
   1   3  -2    1.42    0.85
  -1  -3   2    1.14    0.71
   1   2  -2  719.15   21.32
  -1  -2   2  709.20   20.82
   1   1  -2  145.96    5.47
  -1  -1   2  140.49    5.47
   1   0  -2 1329.01   36.74
  -1   0   2  917.84   50.81
   1  -1  -2  138.79    4.62
  -1   1   2  149.09    5.33
   1  -2  -2  695.77   20.82
  -1   2   2  730.74   21.82
   1  -3  -2    1.71    0.64
  -1   3   2    1.07    0.71
   1  -4  -2 1142.19   34.18
  -1   4   2 1139.42   34.61
   1  -5  -2 1322.76   39.37
  -1   5   2 1366.96   39.30
   1  -6  -2  240.12    9.74
  -1   6   2  239.91    9.88
   1  -7  -2 3715.29  103.61
  -1   7   2 3745.07  102.05
   1  -8  -2  111.50    5.33
  -1   8   2  116.54    6.32
   1  -9  -2 1067.79   35.96
  -1   9   2 1087.04   35.82
   1 -10  -2   20.68    2.63
  -1  10   2   25.30    3.20
   1 -11  -2  799.88   27.50
  -1  11   2  802.79   29.78
   1 -12  -2   42.07    4.97
  -1  12   2   44.70    4.97
   1 -13  -2  160.53    9.17
  -1  13   2  177.51    8.88
   1 -14  -2    0.28    2.84
  -1  14   2    0.57    2.35
   1 -15  -2  124.22    8.17
  -1  15   2  115.12    6.89
   1 -16  -2   44.98    5.26
  -1  16   2   35.32    4.26
   1 -17  -2   88.12    7.39
  -1  17   2   87.98    7.60
   1 -18  -2  136.87    9.52
  -1  18   2  126.35    9.45
   1 -19  -2    8.53    4.69
  -1  19   2    9.88    5.54
   1 -20  -2  129.26    9.38
  -1  20   2  112.21    9.74
  -2 -20   2   -2.56    5.05
   2  19  -2    5.83    4.83
  -2 -19   2   -5.05    6.75
   2  18  -2   91.24    9.74
  -2 -18   2  155.20   10.73
  -2 -17   2  201.60   12.22
  -2 -16   2  279.77   14.35
   2  15  -2  441.72   20.61
  -2 -15   2  426.52   13.86
   2  14  -2  198.26    9.31
  -2 -14   2  189.45    7.75
   2  13  -2  534.11   20.68
  -2 -13   2  531.90   17.84
   2  12  -2  107.94    7.75
  -2 -12   2  104.32    6.54
   2  11  -2   85.20    5.83
  -2 -11   2   84.99    6.04
   2  10  -2   25.23    3.20
  -2 -10   2   25.30    3.13
   2   9  -2  423.25   15.49
  -2  -9   2  417.35   18.55
   2   8  -2  122.51    6.32
  -2  -8   2  130.04    7.11
   2   7  -2 1002.20   35.46
  -2  -7   2  999.71   35.82
   2   6  -2 1104.24   36.24
  -2  -6   2 1155.83   40.51
   2   5  -2  315.66   12.22
  -2  -5   2  309.12   12.51
   2   4  -2  685.19   23.52
  -2  -4   2  733.15   36.88
   2   3  -2  485.50   16.98
  -2  -3   2  468.02   15.78
   2   2  -2 1866.46   54.93
  -2  -2   2 1940.72   54.15
   2   1  -2 4328.14  120.24
  -2  -1   2 4538.77  115.97
   2   0  -2 2776.77   76.89
  -2   0   2 3085.32   89.54
   2  -1  -2 3449.52   96.57
  -2   1   2 3669.74  112.78
   2  -2  -2 1786.16   51.31
  -2   2   2 1806.13   51.88
   2  -3  -2  477.90   16.56
  -2   3   2  468.30   16.98
   2  -4  -2  690.09   22.46
  -2   4   2  688.60   22.24
   2  -5  -2  296.26   11.37
  -2   5   2  315.73   12.79
   2  -6  -2 1205.01   37.02
  -2   6   2 1106.87   37.09
   2  -7  -2  924.60   29.85
  -2   7   2  966.10   29.85
   2  -8  -2  130.19    5.76
  -2   8   2  135.02    6.68
   2  -9  -2  380.61   15.07
  -2   9   2  415.29   15.35
   2 -10  -2   29.35    3.34
  -2  10   2   31.62    3.41
   2 -11  -2   66.37    5.19
  -2  11   2   81.08    5.83
   2 -12  -2   96.50    6.04
  -2  12   2   98.28    6.96
   2 -13  -2  508.10   20.54
  -2  13   2  543.06   20.61
   2 -14  -2  208.36   10.45
  -2  14   2  180.14    9.59
   2 -15  -2  359.36   16.49
  -2  15   2  392.48   15.63
   2 -16  -2  238.27   11.51
  -2  16   2  231.95   11.09
   2 -17  -2  168.70    9.59
  -2  17   2  153.28    8.88
   2 -18  -2  135.52   10.02
  -2  18   2  136.65    9.74
   2 -19  -2    4.69    3.98
  -2  19   2    0.99    3.98
   2 -20  -2   88.90    9.17
  -2  20   2  101.83    8.46
  -3 -20   2    0.57    7.89
   3  19  -2   -0.71    4.12
  -3 -19   2    0.00    4.41
   3  18  -2  129.97   10.02
  -3 -18   2  106.03    7.96
   3  17  -2    3.13    3.77
  -3 -17   2   28.00    4.62
   3  15  -2   54.43    5.76
  -3 -15   2    9.38    3.91
   3  14  -2  662.16   25.87
   3  13  -2  422.96   18.26
  -3 -13   2  442.29   26.01
   3  12  -2  680.92   25.87
  -3 -12   2  671.83   38.59
   3  11  -2   12.72    2.49
  -3 -11   2   17.27    4.69
   3  10  -2  285.60   12.58
  -3 -10   2  266.70   19.26
   3   9  -2   40.65    3.62
   3   8  -2  679.93   23.17
   3   7  -2    8.46    1.92
  -3  -7   2    8.81    1.78
   3   6  -2 3329.85   95.29
  -3  -6   2 3241.80   94.16
   3   5  -2   93.80    4.83
  -3  -5   2  100.77    5.33
   3   4  -2 1646.16   48.75
  -3  -4   2 1681.84   53.30
   3   3  -2   71.56    4.05
  -3  -3   2   69.71    4.26
   3   2  -2  950.32   29.28
  -3  -2   2  913.79   28.07
   3   1  -2 2952.72   82.57
  -3  -1   2 3061.38   85.13
   3   0  -2 1556.84   51.02
  -3   0   2 1594.93   49.32
   3  -1  -2 3038.35   86.91
  -3   1   2 2982.28   85.20
   3  -2  -2  952.74   30.70
  -3   2   2  931.20   30.98
   3  -3  -2   71.84    3.62
  -3   3   2   67.01    3.48
   3  -4  -2 1811.03   50.95
  -3   4   2 1635.29   50.67
   3  -5  -2  101.12    5.40
  -3   5   2  104.39    5.26
   3  -6  -2 3406.10   98.21
  -3   6   2 3237.04   85.28
   3  -7  -2    6.25    1.56
  -3   7   2    8.60    1.42
   3  -8  -2  653.92   20.89
  -3   8   2  659.60   23.95
   3  -9  -2   39.72    3.48
  -3   9   2   39.16    3.27
   3 -10  -2  263.36   10.66
  -3  10   2  257.39   11.44
   3 -11  -2   16.20    3.06
  -3  11   2   15.35    2.56
   3 -12  -2  673.89   25.16
  -3  12   2  654.42   25.44
   3 -13  -2  385.80   16.42
  -3  13   2  400.51   16.56
   3 -14  -2  609.93   23.02
  -3  14   2  594.79   23.31
   3 -15  -2   42.07    4.62
  -3  15   2   36.46    4.33
   3 -16  -2  446.91   17.55
  -3  16   2  445.92   17.27
   3 -17  -2   29.35    4.33
  -3  17   2   31.62    5.69
   3 -18  -2  104.82    8.31
  -3  18   2  115.69    8.46
   3 -19  -2   -3.48    3.84
  -3  19   2    0.00    3.91
   3 -20  -2   83.92    8.53
  -3  20   2   98.14   10.30
   4  19  -2    4.05    4.97
  -4 -19   2    4.26    5.12
  -4 -17   2   44.27    5.61
  -4 -16   2  648.52   27.29
   4  15  -2   20.82    4.19
  -4 -15   2   22.38    3.70
   4  14  -2  313.88   13.93
  -4 -14   2  316.73   13.93
   4  13  -2    3.13    2.91
  -4 -13   2    1.07    2.06
   4  12  -2   95.72    6.40
  -4 -12   2  100.84    6.68
   4  11  -2   13.29    2.77
  -4 -11   2   13.36    2.70
   4  10  -2   32.40    3.34
  -4 -10   2   27.50    3.55
   4   9  -2   43.13    4.12
  -4  -9   2   53.79    4.12
   4   8  -2  372.08   14.00
  -4  -8   2  376.13   15.63
   4   7  -2   40.72    3.27
  -4  -7   2   49.74    3.48
   4   6  -2 1353.10   47.19
  -4  -6   2 1382.45   44.20
   4   5  -2   95.29    4.90
  -4  -5   2   81.30    4.48
   4   4  -2 4521.43  119.46
  -4  -4   2 4225.38  123.58
   4   3  -2  168.28    7.04
  -4  -3   2  165.50    7.89
   4   2  -2 2505.24   68.01
  -4  -2   2 2657.03   80.02
   4   1  -2  397.45   14.21
  -4  -1   2  416.92   16.98
   4   0  -2  278.07   12.15
  -4   0   2  268.83   12.08
   4  -1  -2  380.26   14.99
  -4   1   2  405.06   17.13
   4  -2  -2 2675.29   74.19
  -4   2   2 2645.09   78.31
   4  -3  -2  162.24    6.96
  -4   3   2  158.26    7.32
   4  -4  -2 4023.28  105.88
  -4   4   2 4379.51  122.37
   4  -5  -2   93.52    5.61
  -4   5   2  100.06    4.33
   4  -6  -2 1286.37   41.15
  -4   6   2 1330.50   40.79
   4  -7  -2   39.94    2.98
  -4   7   2   47.04    3.62
   4  -8  -2  353.18   13.57
  -4   8   2  368.89   13.50
   4  -9  -2   39.80    3.48
  -4   9   2   47.33    3.48
   4 -10  -2   28.50    3.55
  -4  10   2   29.21    3.48
   4 -11  -2   12.65    2.84
  -4  11   2   15.28    2.98
   4 -12  -2   94.30    6.47
  -4  12   2   88.40    5.90
   4 -13  -2   -0.07    2.27
  -4  13   2   -0.85    2.49
   4 -14  -2  294.34   12.51
  -4  14   2  299.32   15.28
   4 -15  -2   23.88    4.48
  -4  15   2   30.27    4.97
   4 -16  -2  667.35   28.50
  -4  16   2  613.41   24.80
   4 -17  -2   34.75    4.76
  -4  17   2   41.71    5.47
   4 -18  -2  244.46   12.86
  -4  18   2  227.12   11.37
   4 -19  -2    5.26    6.11
  -4  19   2    6.11    4.69
   4 -20  -2   75.89    7.25
  -4  20   2   84.92    9.31
   5  19  -2    1.35    4.69
  -5 -19   2    0.78    4.41
  -5 -17   2  122.16    8.67
  -5 -16   2  218.94   13.43
   5  15  -2    4.97    4.05
  -5 -15   2    9.66    3.70
   5  14  -2   67.23    6.82
  -5 -14   2   61.26    5.76
   5  13  -2   87.05    6.61
  -5 -13   2   78.81    6.11
   5  12  -2   18.26    3.98
  -5 -12   2   23.95    3.41
   5  11  -2  173.96    9.02
  -5 -11   2  177.80    9.10
   5  10  -2   36.60    3.62
  -5 -10   2   37.95    3.91
   5   9  -2  198.62   10.02
  -5  -9   2  206.15   11.23
   5   8  -2  326.46   13.86
  -5  -8   2  346.57   15.21
   5   7  -2  149.52    7.46
  -5  -7   2  151.29    7.96
   5   6  -2    0.64    1.49
  -5  -6   2    0.36    1.35
   5   5  -2  351.48   14.64
  -5  -5   2  343.87   13.36
   5   4  -2  323.76   13.43
  -5  -4   2  305.92   14.00
   5   3  -2    3.55    1.28
  -5  -3   2    2.35    1.49
   5   2  -2 3278.47   94.66
  -5  -2   2 3186.73   93.38
   5   1  -2    0.50    0.78
  -5  -1   2    2.13    1.14
   5   0  -2 2201.66   66.87
  -5   0   2 2151.99   64.74
   5  -1  -2    1.42    0.78
  -5   1   2    2.77    1.07
   5  -2  -2 2942.42   79.66
  -5   2   2 3110.83   87.34
   5  -3  -2    2.98    0.99
  -5   3   2    1.99    0.99
   5  -4  -2  276.01   10.59
  -5   4   2  297.47   12.65
   5  -5  -2  321.77   13.22
  -5   5   2  338.26   12.79
   5  -6  -2    1.35    1.42
  -5   6   2    1.49    1.49
   5  -7  -2  133.88    5.61
  -5   7   2  145.61    6.68
   5  -8  -2  313.67   13.86
  -5   8   2  302.51   11.44
   5  -9  -2  190.73    8.24
  -5   9   2  204.16    9.38
   5 -10  -2   35.03    3.91
  -5  10   2   37.81    3.91
   5 -11  -2  166.64    7.96
  -5  11   2  168.28    9.59
   5 -12  -2   23.45    3.55
  -5  12   2   16.34    3.34
   5 -13  -2   69.64    5.76
  -5  13   2   81.58    6.40
   5 -14  -2   60.33    5.69
  -5  14   2   51.95    5.33
   5 -15  -2   11.58    3.70
  -5  15   2    7.25    3.84
   5 -16  -2  198.19   11.30
  -5  16   2  212.69   11.01
   5 -17  -2   92.38    7.46
  -5  17   2   90.04    7.25
   5 -18  -2  232.23   14.64
  -5  18   2  228.18   11.44
   5 -19  -2    5.90    5.54
  -5  19   2    1.35    4.83
   6  19  -2    7.25    4.97
  -6 -19   2   10.52    4.55
   6  17  -2   14.28    4.83
  -6 -17   2   16.20    4.97
  -6 -16   2   64.10    6.61
   6  15  -2    3.70    3.62
  -6 -15   2    3.70    3.55
   6  14  -2    4.90    3.77
  -6 -14   2   -0.57    2.63
   6  13  -2  300.24   14.71
  -6 -13   2  311.47   14.64
   6  12  -2    4.33    4.19
  -6 -12   2    0.21    3.34
   6  11  -2  596.85   23.88
  -6 -11   2  599.70   22.38
   6  10  -2    1.63    2.49
  -6 -10   2    2.06    2.13
   6   9  -2  865.61   29.92
  -6  -9   2  928.43   35.74
   6   8  -2    0.64    2.77
  -6  -8   2    4.19    2.49
   6   7  -2  959.20   33.26
  -6  -7   2  932.84   32.76
   6   6  -2    1.71    1.35
  -6  -6   2    1.21    1.49
   6   5  -2 1064.09   35.53
  -6  -5   2 1045.69   34.32
   6   4  -2  172.11    7.67
  -6  -4   2  177.02    8.24
   6   3  -2    3.62    1.42
  -6  -3   2    2.91    1.56
   6   2  -2 1812.45   56.85
  -6  -2   2 1816.15   56.57
   6   1  -2   21.60    2.13
  -6  -1   2   23.17    2.27
   6   0  -2 1567.57   52.09
  -6   0   2 1618.24   56.42
   6  -1  -2   20.75    1.99
  -6   1   2   24.87    2.27
   6  -2  -2 1677.08   50.38
  -6   2   2 1823.11   55.00
   6  -3  -2    2.77    1.35
  -6   3   2    5.19    1.78
   6  -4  -2  191.09    7.96
  -6   4   2  162.88    8.17
   6  -5  -2  995.66   32.76
  -6   5   2 1047.39   32.05
   6  -6  -2    0.43    1.21
  -6   6   2   -0.36    1.63
   6  -7  -2  950.18   30.34
  -6   7   2  949.25   31.84
   6  -8  -2    6.11    2.13
  -6   8   2    2.35    1.92
   6  -9  -2  889.35   30.41
  -6   9   2  824.61   28.21
   6 -10  -2    0.99    1.92
  -6  10   2    3.34    2.20
   6 -11  -2  537.52   21.46
  -6  11   2  544.48   21.46
   6 -12  -2    0.14    2.42
  -6  12   2   -2.42    2.27
   6 -13  -2  299.03   13.72
  -6  13   2  306.35   15.14
   6 -14  -2    0.21    2.63
  -6  14   2    3.91    2.98
   6 -15  -2    4.33    3.70
  -6  15   2    4.05    3.20
   6 -16  -2   58.84    5.97
  -6  16   2   58.27    5.76
   6 -17  -2   16.27    4.62
  -6  17   2   18.33    4.55
   6 -18  -2  138.93    9.59
  -6  18   2  125.78    9.02
   6 -19  -2   23.38    6.68
  -6  19   2   18.12    5.97
   7  18  -2    8.46    4.90
  -7 -18   2   11.44    5.12
   7  17  -2    5.40    4.83
  -7 -17   2    2.70    5.19
   7  16  -2   12.01    5.26
  -7 -16   2   29.14    5.26
   7  15  -2    2.35    4.12
  -7 -15   2   14.43    4.26
   7  14  -2   23.73    4.90
  -7 -14   2   35.60    5.19
   7  13  -2  443.43   19.26
  -7 -13   2  471.07   16.98
   7  12  -2    0.92    3.48
  -7 -12   2   -3.77    2.63
   7  11  -2 1344.93   49.32
  -7 -11   2 1373.57   46.33
   7  10  -2   10.73    2.70
  -7 -10   2   19.33    3.34
   7   9  -2 1299.52   45.20
  -7  -9   2 1314.16   44.63
   7   8  -2    2.84    2.06
  -7  -8   2    3.13    2.20
  -7  -7   2  995.30   37.09
   7   6  -2   42.71    3.48
  -7  -6   2   43.92    3.55
   7   5  -2  212.12   10.45
  -7  -5   2  206.08   10.94
   7   4  -2  537.45   20.32
  -7  -4   2  564.59   21.18
   7   3  -2  237.56   11.16
  -7  -3   2  240.83   11.44
   7   2  -2  586.12   21.96
  -7  -2   2  582.78   20.04
   7   1  -2   49.96    3.62
  -7  -1   2   57.56    3.48
   7   0  -2  282.26   12.29
  -7   0   2  277.14   11.58
   7  -1  -2   57.35    3.62
  -7   1   2   49.67    3.34
   7  -2  -2  471.93   17.77
  -7   2   2  489.48   17.55
   7  -3  -2  237.35   10.30
  -7   3   2  226.33    9.59
   7  -4  -2  508.31   18.55
  -7   4   2  546.04   19.33
   7  -5  -2  204.80   10.52
  -7   5   2  225.91    9.95
   7  -6  -2   43.99    3.48
  -7   6   2   38.02    3.48
   7  -7  -2  914.65   30.27
  -7   7   2  977.11   29.42
   7  -8  -2   -0.43    1.49
  -7   8   2    1.14    1.85
   7  -9  -2 1196.05   41.07
  -7   9   2 1275.43   41.36
   7 -10  -2    9.66    2.91
  -7  10   2   16.49    2.91
   7 -11  -2 1285.10   45.12
  -7  11   2 1323.75   45.69
   7 -12  -2   -0.28    2.63
  -7  12   2    4.26    2.63
   7 -13  -2  407.76   17.20
  -7  13   2  437.67   19.47
   7 -14  -2   32.19    4.48
  -7  14   2   29.28    4.55
   7 -15  -2    4.26    3.48
  -7  15   2    8.31    3.41
   7 -16  -2   27.50    5.33
  -7  16   2   29.56    5.33
   7 -17  -2    0.14    3.98
  -7  17   2    0.99    4.12
   7 -18  -2   25.94    5.54
  -7  18   2    9.17    5.05
   8  18  -2    3.06    5.97
  -8 -18   2    4.69    5.33
   8  17  -2   14.00    6.82
  -8 -17   2   19.47    6.68
   8  16  -2    2.70    4.33
  -8 -16   2    5.83    4.62
  -8 -15   2  159.61    9.59
   8  14  -2   31.62    5.90
  -8 -14   2   39.44    6.04
   8  13  -2  395.82   17.34
  -8 -13   2  378.05   18.12
   8  12  -2   18.12    4.12
  -8 -12   2   17.41    3.91
   8  11  -2  787.52   31.27
  -8 -11   2  819.85   31.69
   8  10  -2   19.19    3.70
  -8 -10   2   20.39    3.62
   8   9  -2  497.30   19.54
  -8  -9   2  521.39   20.25
  -8  -8   2  204.80   11.30
   8   7  -2 1155.12   40.36
  -8  -7   2 1127.83   40.51
   8   6  -2   29.85    3.70
  -8  -6   2   29.14    4.12
   8   5  -2  544.91   20.47
  -8  -5   2  562.10   22.17
   8   4  -2    2.06    1.56
  -8  -4   2    2.70    1.71
   8   3  -2  358.08   15.85
  -8  -3   2  327.31   12.79
   8   2  -2  115.26    7.11
  -8  -2   2  121.02    6.89
   8   1  -2    3.34    1.78
  -8  -1   2    3.06    1.71
   8   0  -2   15.21    2.42
  -8   0   2   21.25    2.63
   8  -1  -2    3.77    1.49
  -8   1   2    3.98    1.49
   8  -2  -2  127.27    6.89
  -8   2   2  127.77    6.89
   8  -3  -2  364.62   14.85
  -8   3   2  355.38   14.85
   8  -4  -2    1.63    1.35
  -8   4   2    3.70    1.78
   8  -5  -2  562.82   22.17
  -8   5   2  582.14   19.47
   8  -6  -2   31.48    2.70
  -8   6   2   34.54    3.62
   8  -7  -2 1056.77   37.88
  -8   7   2 1094.15   35.25
   8  -8  -2  182.56    8.95
  -8   8   2  188.46    8.60
   8  -9  -2  479.10   17.77
  -8   9   2  517.83   21.67
   8 -10  -2   22.46    3.41
  -8  10   2   14.92    2.84
   8 -11  -2  743.17   28.85
  -8  11   2  748.64   27.07
   8 -12  -2   11.37    2.98
  -8  12   2   18.48    3.48
   8 -13  -2  375.78   17.13
  -8  13   2  371.94   16.91
   8 -14  -2   30.77    5.33
  -8  14   2   34.89    4.83
   8 -15  -2  143.83    9.02
  -8  15   2  146.96    8.17
   8 -16  -2   13.29    4.69
  -8  16   2    8.31    4.12
   8 -17  -2   37.45    6.11
  -8  17   2   22.74    5.12
   8 -18  -2    8.88    5.05
  -8  18   2   11.51    5.12
   9  17  -2    4.48    5.40
  -9 -17   2   12.15    5.97
  -9 -14   2   50.67    5.47
   9  13  -2  191.58   11.51
  -9 -13   2  220.65   12.93
   9  12  -2   72.84    5.90
  -9 -12   2   77.10    6.82
   9  11  -2  214.04   10.73
  -9 -11   2  203.17    9.95
   9  10  -2   11.16    2.91
  -9 -10   2    5.83    2.98
   9   9  -2  193.08   10.45
  -9  -9   2  193.93   10.09
   9   8  -2   -0.50    2.63
  -9  -8   2    1.56    2.06
   9   7  -2  638.07   24.94
  -9  -7   2  599.06   24.37
   9   6  -2   46.97    3.98
  -9  -6   2   47.97    4.62
   9   5  -2  725.41   29.21
  -9  -5   2  705.94   27.71
   9   4  -2  106.52    6.47
  -9  -4   2   87.34    6.18
   9   3  -2 1025.57   37.88
  -9  -3   2 1009.23   35.74
   9   2  -2  405.91   16.34
  -9  -2   2  425.59   18.05
   9   1  -2   55.57    3.98
  -9  -1   2   67.86    4.97
   9   0  -2  551.45   21.11
  -9   0   2  538.30   20.82
   9  -1  -2   62.61    3.98
  -9   1   2   61.61    5.05
   9  -2  -2  428.37   15.56
  -9   2   2  420.12   17.69
   9  -3  -2 1018.82   33.54
  -9   3   2 1050.94   37.52
   9  -4  -2  111.64    6.25
  -9   4   2   95.93    5.83
   9  -5  -2  779.98   27.00
  -9   5   2  730.74   27.00
   9  -6  -2   45.05    3.84
  -9   6   2   50.10    4.41
   9  -7  -2  677.08   21.82
  -9   7   2  645.75   25.72
   9  -8  -2    1.21    1.92
  -9   8   2    1.78    2.56
   9  -9  -2  164.30    8.17
  -9   9   2  187.75   10.30
   9 -10  -2   14.71    3.13
  -9  10   2    5.76    2.98
   9 -11  -2  208.92   11.16
  -9  11   2  207.86   11.16
   9 -12  -2   69.64    5.76
  -9  12   2   66.66    5.61
   9 -13  -2  206.01   11.44
  -9  13   2  178.22   11.01
   9 -14  -2   43.70    4.41
  -9  14   2   55.78    5.54
   9 -15  -2  204.45   11.09
  -9  15   2  216.39   11.65
   9 -16  -2   84.07    7.11
  -9  16   2   77.17    6.96
   9 -17  -2   52.37    8.24
  -9  17   2   49.46    6.96
  10  15  -2    8.74    4.12
 -10 -15   2   13.64    5.12
  10  13  -2   37.24    5.83
 -10 -13   2   53.65    5.90
  10  12  -2  162.45    9.24
 -10 -12   2  188.03   11.44
  10  11  -2   99.27    6.82
 -10 -11   2   97.14    7.39
  10  10  -2   38.02    4.41
 -10 -10   2   35.39    4.76
  10   9  -2  117.61    7.96
 -10  -9   2  106.88    7.46
  10   8  -2   79.80    6.32
 -10  -8   2   57.84    5.12
  10   7  -2  185.97    9.81
 -10  -7   2  195.92   11.09
  10   6  -2  344.72   15.56
 -10  -6   2  347.07   16.63
  10   5  -2  218.02   10.52
 -10  -5   2  204.02   10.16
  10   4  -2  336.34   14.85
 -10  -4   2  347.57   15.35
  10   3  -2  264.00   11.94
 -10  -3   2  282.97   14.35
  10   2  -2  167.85    7.82
 -10  -2   2  179.36    9.10
  10   1  -2   12.08    2.35
 -10  -1   2   16.56    2.77
  10   0  -2  371.87   15.78
 -10   0   2  352.97   14.64
  10  -1  -2   16.77    2.56
 -10   1   2   16.34    2.49
  10  -2  -2  155.56    8.24
 -10   2   2  173.82    8.74
  10  -3  -2  296.97   12.01
 -10   3   2  292.92   12.51
  10  -4  -2  342.59   13.57
 -10   4   2  348.14   16.42
  10  -5  -2  211.20    9.02
 -10   5   2  204.52    9.95
  10  -6  -2  331.08   14.85
 -10   6   2  350.41   14.71
  10  -7  -2  168.84    8.46
 -10   7   2  187.82    9.95
  10  -8  -2   68.43    4.90
 -10   8   2   61.33    4.76
  10  -9  -2  103.61    7.18
 -10   9   2  116.05    8.24
  10 -10  -2   25.80    3.62
 -10  10   2   34.18    4.41
  10 -11  -2  102.61    7.39
 -10  11   2   87.98    6.47
  10 -12  -2  160.53   10.09
 -10  12   2  139.57    9.74
  10 -13  -2   46.62    6.40
 -10  13   2   49.32    6.40
  10 -14  -2  229.32   14.50
 -10  14   2  248.36   14.14
  10 -15  -2   38.94    5.47
 -10  15   2   49.03    6.25
  10 -16  -2  131.75   10.59
 -10  16   2  126.49   10.45
  11  15  -2    4.26    4.19
 -11 -15   2   -1.49    5.33
 -11 -13   2   16.20    5.47
  11  12  -2   63.60    6.11
 -11 -12   2   70.78    7.25
  11  11  -2   94.66    7.04
 -11 -11   2   90.18    8.31
  11  10  -2    6.11    3.84
 -11 -10   2    6.68    3.84
  11   9  -2   32.19    5.61
 -11  -9   2   28.00    4.12
  11   8  -2   64.67    4.97
 -11  -8   2   57.56    5.33
  11   7  -2   18.76    2.91
 -11  -7   2   21.39    3.48
  11   6  -2  229.53   10.45
 -11  -6   2  211.91   10.87
  11   5  -2    1.42    2.35
 -11  -5   2    4.69    2.70
  11   4  -2  488.41   18.62
 -11  -4   2  502.41   21.53
  11   3  -2   62.61    4.41
 -11  -3   2   63.81    5.54
  11   2  -2  279.20   15.14
 -11  -2   2  282.90   14.00
  11   1  -2   49.03    5.12
 -11  -1   2   51.24    5.05
  11   0  -2  514.14   21.75
 -11   0   2  512.79   20.54
  11  -1  -2   44.27    4.12
 -11   1   2   46.55    4.90
  11  -2  -2  257.39   11.80
 -11   2   2  292.85   14.78
  11  -3  -2   55.00    4.12
 -11   3   2   72.27    5.33
  11  -4  -2  569.42   21.39
 -11   4   2  495.73   19.97
  11  -5  -2   -0.07    1.99
 -11   5   2    3.55    2.42
  11  -6  -2  226.69   11.73
 -11   6   2  224.13   10.30
  11  -7  -2   25.72    3.27
 -11   7   2   24.66    3.91
  11  -8  -2   61.11    4.62
 -11   8   2   55.29    5.26
  11  -9  -2   28.00    4.41
 -11   9   2   30.63    4.97
  11 -10  -2   12.29    3.70
 -11  10   2    8.31    3.77
  11 -11  -2   85.77    6.54
 -11  11   2   82.36    7.53
  11 -12  -2   70.85    6.32
 -11  12   2   62.54    6.54
  11 -13  -2   39.23    5.40
 -11  13   2   50.03    6.18
  11 -14  -2  137.72   10.02
 -11  14   2  145.54   10.16
  11 -15  -2    2.98    5.40
 -11  15   2    3.91    4.76
  12  14  -2    7.04    4.83
 -12 -14   2    7.11    5.47
  12  13  -2    0.71    3.84
 -12 -13   2    2.13    5.26
  12  12  -2    6.47    3.77
 -12 -12   2    6.40    4.62
  12  11  -2   34.47    5.33
 -12 -11   2   14.92    4.48
  12  10  -2    1.92    3.34
 -12 -10   2    2.63    3.77
  12   9  -2    5.76    4.55
 -12  -9   2    5.97    4.83
  12   8  -2    4.41    3.06
 -12  -8   2    4.33    3.34
  12   7  -2   17.84    3.70
 -12  -7   2   13.36    3.55
  12   6  -2   51.66    4.97
 -12  -6   2   49.39    4.83
  12   5  -2   92.10    5.90
 -12  -5   2   94.73    6.40
  12   4  -2  275.86   12.22
 -12  -4   2  270.04   13.57
  12   3  -2   52.37    4.76
 -12  -3   2   63.96    5.76
  12   2  -2  460.98   20.61
 -12  -2   2  473.28   21.60
  12   1  -2    3.55    2.13
 -12  -1   2    0.00    2.63
  12   0  -2  718.37   27.79
 -12   0   2  685.47   29.49
  12  -1  -2   -0.43    2.42
 -12   1   2    0.36    3.13
  12  -2  -2  452.81   19.12
 -12   2   2  496.44   21.18
  12  -3  -2   62.04    4.97
 -12   3   2   54.22    5.69
  12  -4  -2  269.33   11.94
 -12   4   2  279.63   12.15
  12  -5  -2  108.30    6.47
 -12   5   2   91.32    6.89
  12  -6  -2   51.24    5.05
 -12   6   2   47.83    5.12
  12  -7  -2   17.34    3.62
 -12   7   2   12.65    3.34
  12  -8  -2    4.83    2.98
 -12   8   2    7.32    4.19
  12  -9  -2    4.41    3.13
 -12   9   2    6.18    3.41
  12 -10  -2    3.62    3.06
 -12  10   2    4.19    3.70
  12 -11  -2   24.59    4.83
 -12  11   2   33.47    6.89
  12 -12  -2   15.56    4.69
 -12  12   2   10.52    4.55
  12 -13  -2   10.09    5.90
 -12  13   2    6.61    4.62
  12 -14  -2   25.37    6.32
 -12  14   2   23.17    6.18
  13  12  -2    0.78    3.91
 -13 -12   2    1.28    4.62
  13  11  -2   44.06    5.90
 -13 -11   2   14.71    5.12
  13  10  -2    2.06    3.34
 -13 -10   2   -1.92    4.05
 -13  -9   2  102.40    7.96
  13   8  -2    2.56    3.77
 -13  -8   2    5.47    4.69
  13   7  -2   22.60    4.62
 -13  -7   2   34.04    5.90
  13   6  -2   22.74    3.84
 -13  -6   2   22.38    4.19
  13   5  -2   16.42    3.62
 -13  -5   2   13.50    3.41
  13   4  -2   68.22    5.69
 -13  -4   2   82.79    7.25
  13   3  -2    0.28    2.56
 -13  -3   2    6.40    2.98
  13   2  -2  366.68   16.77
 -13  -2   2  398.80   17.77
  13   1  -2    0.99    2.77
 -13  -1   2    0.85    3.13
  13   0  -2  514.85   21.60
 -13   0   2  518.33   20.96
  13  -1  -2   -0.92    2.77
 -13   1   2   -1.71    2.91
  13  -2  -2  407.33   17.69
 -13   2   2  364.05   15.99
  13  -3  -2    4.19    2.56
 -13   3   2   11.16    3.41
  13  -4  -2   75.54    5.76
 -13   4   2   79.16    5.76
  13  -5  -2   12.93    3.06
 -13   5   2   12.51    3.91
  13  -6  -2   23.88    3.84
 -13   6   2   25.80    4.48
  13  -7  -2   34.68    5.05
 -13   7   2   34.04    5.54
  13  -8  -2    1.78    3.27
 -13   8   2    0.28    3.20
  13  -9  -2  128.48    8.88
 -13   9   2  147.67   10.38
  13 -10  -2    3.41    3.20
 -13  10   2    6.04    3.84
  13 -11  -2   39.87    5.54
 -13  11   2   26.01    4.90
  13 -12  -2    2.84    4.12
 -13  12   2   -2.56    4.69
  14  10  -2    0.64    4.41
 -14 -10   2   -1.07    5.40
 -14  -9   2  165.15   12.51
  14   8  -2   22.81    4.83
 -14  -8   2   18.97    5.19
  14   7  -2  111.92    7.53
 -14  -7   2  120.59    8.95
  14   6  -2   80.73    7.82
 -14  -6   2   76.32    7.39
  14   5  -2   25.44    3.70
 -14  -5   2   33.33    5.40
  14   4  -2   61.82    5.61
 -14  -4   2   56.00    6.47
  14   3  -2    6.89    2.77
 -14  -3   2    9.59    3.77
  14   2  -2   95.44    6.32
 -14  -2   2  105.46    8.53
  14   1  -2    3.34    2.84
 -14  -1   2    3.84    3.48
  14   0  -2   67.15    5.54
 -14   0   2   61.82    6.82
  14  -1  -2    0.14    2.70
 -14   1   2    0.14    3.84
  14  -2  -2   99.13    6.96
 -14   2   2  101.90    7.96
  14  -3  -2    1.49    2.77
 -14   3   2    2.56    3.98
  14  -4  -2   64.67    6.18
 -14   4   2   46.40    5.47
  14  -5  -2   26.93    4.26
 -14   5   2   28.78    5.40
  14  -6  -2   66.59    6.18
 -14   6   2   68.36    6.82
  14  -7  -2  106.10    8.10
 -14   7   2  113.91    8.46
  14  -8  -2   27.71    4.41
 -14   8   2   21.39    5.54
  14  -9  -2  228.32   13.22
 -14   9   2  231.10   14.35
  14 -10  -2   -1.56    4.76
 -14  10   2   -1.63    5.19
  15   8  -2   11.37    4.69
 -15  -8   2   44.98    7.46
  15   7  -2  109.79    8.60
 -15  -7   2  115.26   11.09
  15   6  -2   23.10    4.41
 -15  -6   2   24.94    5.47
  15   5  -2   72.77    7.11
 -15  -5   2   65.45    7.46
  15   4  -2    7.60    3.48
 -15  -4   2    4.62    4.62
  15   3  -2   34.39    5.33
 -15  -3   2   33.68    6.61
  15   2  -2    3.48    4.48
 -15  -2   2    3.27    5.83
  15   1  -2   28.35    5.90
 -15  -1   2   21.18    8.03
  15   0  -2    4.05    4.26
 -15   0   2    2.56    5.54
  15  -1  -2   24.87    5.33
 -15   1   2   26.15    5.69
  15  -2  -2    1.85    4.19
 -15   2   2    6.40    4.62
  15  -3  -2   31.41    5.69
 -15   3   2   28.14    5.54
  15  -4  -2    2.70    3.55
 -15   4   2    3.41    4.48
  15  -5  -2   60.55    6.04
 -15   5   2   66.73    6.82
  15  -6  -2   21.82    4.55
 -15   6   2   25.23    6.04
  15  -7  -2  103.89    8.53
 -15   7   2  100.20    9.52
  15  -8  -2   49.81    6.47
 -15   8   2   38.23    6.40
  16   4  -2    0.92    3.48
 -16  -4   2    5.90    5.83
  16   3  -2   22.81    5.76
 -16  -3   2   21.96    6.89
  16   2  -2    5.47    4.05
 -16  -2   2    2.63    5.47
  16   1  -2    9.02    3.91
 -16  -1   2    7.39    5.69
  16   0  -2   -1.99    3.27
 -16   0   2    3.41    4.97
  16  -1  -2   14.64    3.84
 -16   1   2    9.81    5.33
  16  -2  -2    1.78    3.55
 -16   2   2   11.80    5.26
  16  -3  -2   16.20    5.12
 -16   3   2   18.62    7.39
  16  -4  -2    2.06    3.77
 -16   4   2    3.77    5.40
 -14   7  -3    1.21    4.90
  14  -7   3    1.07    4.12
 -14   6  -3    0.43    5.05
  14  -6   3   -1.99    3.62
 -14   5  -3   10.52    6.11
  14  -5   3    7.04    4.33
 -14   4  -3    7.04    5.40
  14  -4   3   -0.92    3.98
 -14   3  -3   89.68    8.81
  14  -3   3   92.74    6.96
 -14   2  -3    7.18    4.76
  14  -2   3    1.85    3.34
 -14   1  -3  279.28   15.99
  14  -1   3  238.41   11.94
 -14   0  -3   -1.56    4.19
  14   0   3    0.78    2.91
 -14  -1  -3  267.91   15.42
  14   1   3  245.95   11.73
 -14  -2  -3    6.47    5.05
  14   2   3    5.26    3.27
 -14  -3  -3   88.54    8.39
  14   3   3   72.70    7.04
 -14  -4  -3   -1.35    4.41
  14   4   3    1.49    3.20
 -14  -5  -3   11.80    5.12
  14   5   3    5.97    4.55
 -14  -6  -3   -1.42    7.53
  14   6   3    0.99    5.05
 -14  -7  -3    1.71    6.04
  14   7   3    5.61    4.12
 -13   9  -3   -3.27    4.41
  13  -9   3    0.36    3.62
 -13   8  -3   55.57    7.11
  13  -8   3   45.91    5.69
 -13   7  -3   -1.35    4.19
  13  -7   3   -1.49    3.34
 -13   6  -3   15.28    4.76
  13  -6   3   15.14    4.12
 -13   5  -3   23.66    6.25
  13  -5   3   26.29    4.26
 -13   4  -3    5.05    5.12
  13  -4   3    7.11    4.19
 -13   3  -3  154.42   11.16
  13  -3   3  155.77   10.59
 -13   2  -3    0.00    4.19
  13  -2   3    1.78    3.13
 -13   1  -3  118.67    8.81
  13  -1   3  110.22    7.60
 -13   0  -3    2.63    4.19
  13   0   3   -2.49    3.13
 -13  -1  -3  124.15    9.24
  13   1   3  117.18    7.67
 -13  -2  -3    1.92    3.84
  13   2   3    1.56    2.98
 -13  -3  -3  133.38    9.10
  13   3   3  131.75    7.82
 -13  -4  -3    8.17    3.84
  13   4   3    8.74    3.13
 -13  -5  -3   33.97    5.76
  13   5   3   24.80    4.33
 -13  -6  -3   15.85    5.33
  13   6   3   12.65    3.34
 -13  -7  -3   -0.92    3.98
  13   7   3   -0.36    4.05
 -13  -8  -3   42.42    6.18
  13   8   3   57.92    6.96
 -13  -9  -3   -0.28    5.61
  13   9   3    6.25    6.40
 -12  12  -3   95.01   11.87
  12 -12   3  112.71   11.94
 -12  11  -3   51.02    7.96
  12 -11   3   51.66    6.25
 -12  10  -3   97.28    8.53
  12 -10   3   89.82    7.67
 -12   9  -3    6.32    4.97
  12  -9   3    0.99    3.70
 -12   8  -3   58.27    6.89
  12  -8   3   70.57    7.04
 -12   7  -3   41.15    5.69
  12  -7   3   40.01    4.69
 -12   6  -3   90.39    7.18
  12  -6   3  111.00    8.60
 -12   5  -3   89.11    7.96
  12  -5   3   85.84    6.82
 -12   4  -3   52.52    6.32
  12  -4   3   58.84    5.69
 -12   3  -3   74.90    6.61
  12  -3   3   89.89    6.89
 -12   2  -3    9.45    4.55
  12  -2   3    8.88    3.13
 -12   1  -3   15.92    3.55
  12  -1   3    5.97    2.70
 -12   0  -3    0.07    2.77
  12   0   3   -0.64    2.13
 -12  -1  -3    7.96    3.55
  12   1   3    6.32    2.91
 -12  -2  -3   13.08    4.48
  12   2   3   14.64    3.48
 -12  -3  -3   70.35    6.32
  12   3   3   77.10    5.69
 -12  -4  -3   51.88    4.90
  12   4   3   50.95    5.19
 -12  -5  -3   94.51    7.82
  12   5   3   95.44    7.18
 -12  -6  -3  111.50    8.46
  12   6   3  103.54    7.18
 -12  -7  -3   37.17    5.26
  12   7   3   38.80    4.19
 -12  -8  -3   55.29    6.54
  12   8   3   54.43    6.82
 -12  -9  -3    3.77    4.05
  12   9   3   -2.77    3.77
 -12 -10  -3  105.60    8.95
  12  10   3   82.15    7.67
 -12 -11  -3   43.63    7.18
  12  11   3   44.63    5.83
 -12 -12  -3   82.93   11.65
  12  12   3   72.20   11.09
 -11  13  -3   29.56    5.76
  11 -13   3   42.28    5.61
 -11  12  -3  127.49   10.87
  11 -12   3  130.76    9.52
 -11  11  -3   32.12    5.47
  11 -11   3   30.49    5.19
 -11  10  -3   78.38    7.89
  11 -10   3   72.84    6.75
 -11   9  -3   10.38    4.05
  11  -9   3    9.24    3.41
 -11   8  -3  100.55    7.75
  11  -8   3   89.75    6.18
 -11   7  -3   -0.78    2.70
  11  -7   3    2.42    2.63
 -11   6  -3  183.06   10.23
  11  -6   3  184.05    8.67
 -11   5  -3    4.48    3.06
  11  -5   3   10.16    3.41
 -11   4  -3  159.89    8.88
  11  -4   3  167.64    9.38
 -11   3  -3   58.20    5.26
  11  -3   3   55.29    4.83
 -11   2  -3  336.41   15.56
  11  -2   3  332.93   14.28
 -11   1  -3    0.99    2.27
  11  -1   3   -1.49    2.27
 -11   0  -3    2.63    2.63
  11   0   3   -1.78    2.06
 -11  -1  -3   -0.50    2.77
  11   1   3    2.56    2.56
 -11  -2  -3  335.84   14.28
  11   2   3  342.66   14.43
 -11  -3  -3   70.92    5.69
  11   3   3   57.49    4.69
 -11  -4  -3  151.15    9.52
  11   4   3  166.85    8.39
 -11  -5  -3    6.54    3.62
  11   5   3    7.11    2.63
 -11  -6  -3  174.96   10.94
  11   6   3  171.05    9.24
 -11  -7  -3    2.49    3.20
  11   7   3    1.63    2.56
 -11  -8  -3   89.82    7.32
  11   8   3   88.19    6.82
 -11  -9  -3   13.08    3.70
  11   9   3    5.26    3.13
 -11 -10  -3   75.11    7.82
  11  10   3   76.68    6.96
 -11 -11  -3   23.52    4.97
  11  11   3   20.47    4.83
 -11 -12  -3  122.37    9.95
  11  12   3  121.87    8.74
 -11 -13  -3   37.95    6.75
  11  13   3   43.70    5.76
 -10  14  -3  111.21    9.81
  10 -14   3   85.06    8.53
 -10  13  -3    0.64    4.33
  10 -13   3   -1.85    3.55
 -10  12  -3   63.60    7.39
  10 -12   3   59.91    5.47
 -10  11  -3   28.64    5.47
  10 -11   3   29.99    5.12
 -10  10  -3  108.44    8.03
  10 -10   3  101.05    6.61
 -10   9  -3   -0.21    3.13
  10  -9   3    1.71    2.63
 -10   8  -3  412.02   17.13
  10  -8   3  412.02   17.06
 -10   7  -3   84.21    5.83
  10  -7   3   78.52    6.25
 -10   6  -3  747.08   27.64
  10  -6   3  731.59   26.58
 -10   5  -3   53.79    5.12
  10  -5   3   53.72    4.33
 -10   4  -3  213.40   11.01
  10  -4   3  238.70   11.30
 -10   3  -3    9.31    3.06
  10  -3   3   12.44    2.77
 -10   2  -3  119.81    7.04
  10  -2   3  129.48    7.96
 -10   1  -3    2.56    2.42
  10  -1   3    0.28    1.99
 -10   0  -3    2.84    3.41
  10   0   3    0.85    2.70
 -10  -1  -3    0.50    2.27
  10   1   3    1.92    1.99
 -10  -2  -3  135.80    7.53
  10   2   3  119.60    6.47
 -10  -3  -3    7.67    2.42
  10   3   3    8.74    2.42
 -10  -4  -3  226.26   10.80
  10   4   3  209.42    9.88
 -10  -5  -3   38.87    5.26
  10   5   3   47.83    4.55
 -10  -6  -3  627.48   26.65
  10   6   3  681.92   24.45
 -10  -7  -3   82.15    6.75
  10   7   3   92.03    6.68
 -10  -8  -3  370.38   16.91
  10   8   3  436.54   20.68
 -10  -9  -3    2.98    2.91
  10   9   3    1.78    2.77
 -10 -10  -3  102.61    7.89
  10  10   3  105.17    7.11
 -10 -11  -3   34.18    6.18
  10  11   3   30.98    7.60
 -10 -12  -3   66.73    6.40
  10  12   3   67.30    6.04
 -10 -13  -3    2.98    4.48
  10  13   3   -2.63    4.55
 -10 -14  -3   79.02    8.74
  10  14   3   53.44    6.61
  -9  16  -3    1.78    4.76
   9 -16   3   -0.99    4.55
  -9  15  -3   58.84    6.89
   9 -15   3   55.50    7.04
  -9  14  -3   19.61    5.19
   9 -14   3   19.04    5.33
  -9  13  -3   48.82    6.04
   9 -13   3   47.75    5.97
  -9  12  -3  242.75   12.72
   9 -12   3  241.83   13.79
  -9  11  -3   11.37    3.77
   9 -11   3   11.65    3.70
  -9  10  -3  479.46   19.68
   9 -10   3  454.16   19.61
  -9   9  -3   59.55    5.33
   9  -9   3   67.51    5.76
  -9   8  -3  627.98   26.29
   9  -8   3  673.25   26.08
  -9   7  -3  416.71   17.27
   9  -7   3  394.40   16.49
  -9   6  -3  424.03   17.20
   9  -6   3  430.14   17.27
  -9   5  -3   -0.28    2.20
   9  -5   3   -3.77    2.06
  -9   4  -3   74.12    6.18
   9  -4   3   89.25    5.97
  -9   3  -3   43.70    4.48
   9  -3   3   34.04    4.05
  -9   2  -3   85.42    5.19
   9  -2   3   97.64    7.18
  -9   1  -3  420.19   17.69
   9  -1   3  414.01   18.33
  -9   0  -3    1.92    2.06
   9   0   3   -0.78    1.85
  -9  -1  -3  432.34   19.61
   9   1   3  415.01   18.41
  -9  -2  -3   89.61    5.61
   9   2   3   90.25    5.61
  -9  -3  -3   41.71    3.91
   9   3   3   27.50    2.91
  -9  -4  -3   96.65    6.40
   9   4   3   73.19    4.90
  -9  -5  -3   -0.07    1.92
   9   5   3    0.85    1.71
  -9  -6  -3  412.09   16.63
   9   6   3  382.39   13.86
  -9  -7  -3  378.41   14.64
   9   7   3  399.30   15.78
  -9  -8  -3  588.11   22.88
   9   8   3  617.11   22.53
  -9  -9  -3   60.76    6.11
   9   9   3   15.63    4.33
  -9 -10  -3  398.02   17.62
   9  10   3  424.74   18.05
  -9 -11  -3   11.09    3.77
   9  11   3    6.89    3.13
  -9 -12  -3  209.92   13.22
   9  12   3  215.04   12.08
  -9 -13  -3   37.24    4.90
   9  13   3   45.62    5.19
  -9 -14  -3   23.02    4.90
   9  14   3   26.51    5.69
  -9 -15  -3   52.80    7.04
   9  15   3   66.09    7.67
  -9 -16  -3    0.07    5.83
   9  16   3    8.46    5.97
  -8  17  -3  132.46   12.29
   8 -17   3  142.76   12.01
  -8  16  -3    1.07    4.69
   8 -16   3    7.32    4.90
  -8  15  -3   29.63    5.26
   8 -15   3   34.11    6.11
  -8  14  -3   19.47    4.41
   8 -14   3   17.69    4.48
  -8  13  -3   14.43    4.19
   8 -13   3    9.59    3.98
  -8  12  -3  231.17   10.87
   8 -12   3  207.01   10.66
  -8  11  -3   18.83    4.26
   8 -11   3   16.56    4.12
  -8  10  -3  284.39   13.86
   8 -10   3  274.37   13.22
  -8   9  -3   18.76    3.27
   8  -9   3   18.41    3.13
  -8   8  -3  378.48   15.14
   8  -8   3  351.90   15.42
  -8   7  -3   22.03    3.70
   8  -7   3   26.22    3.13
  -8   6  -3   40.22    3.70
   8  -6   3   40.08    4.05
  -8   5  -3  286.17   13.93
   8  -5   3  273.80   11.09
  -8   4  -3   44.56    4.05
   8  -4   3   40.43    3.62
  -8   3  -3 1524.65   50.38
   8  -3   3 1552.86   51.31
  -8   2  -3    0.43    1.78
   8  -2   3   -1.28    1.56
  -8   1  -3  393.19   16.98
   8  -1   3  368.74   16.06
  -8   0  -3   -0.36    2.20
   8   0   3    1.71    1.49
  -8  -1  -3  385.73   17.27
   8   1   3  379.26   15.21
  -8  -2  -3   -0.57    1.78
   8   2   3    1.49    1.78
  -8  -3  -3 1445.34   46.55
   8   3   3 1527.70   46.83
  -8  -4  -3   38.52    3.70
   8   4   3   49.53    4.12
  -8  -5  -3  297.47   12.51
   8   5   3  256.82   10.45
  -8  -6  -3   40.79    3.70
   8   6   3   54.08    4.12
  -8  -7  -3   23.88    3.13
   8   7   3   18.97    2.56
  -8  -8  -3  372.08   14.00
  -8  -9  -3   20.75    3.41
   8   9   3   21.18    3.06
  -8 -10  -3  316.30   15.07
   8  10   3  317.37   15.99
  -8 -11  -3   14.50    3.48
   8  11   3   14.71    3.41
  -8 -12  -3  195.42   10.66
   8  12   3  202.67   10.38
  -8 -13  -3   13.43    3.84
   8  13   3   12.79    3.55
  -8 -14  -3   13.15    4.19
   8  14   3   13.93    3.91
  -8 -15  -3   20.75    4.62
   8  15   3   29.14    5.26
  -8 -16  -3   -0.50    4.12
   8  16   3    2.84    4.12
  -8 -17  -3  108.65   11.30
   8  17   3  130.04   13.43
  -7  17  -3  178.15   13.72
   7 -17   3  175.10   12.22
  -7  16  -3   10.94    4.97
   7 -16   3   11.51    5.90
  -7  15  -3   19.61    4.90
   7 -15   3   36.38    6.47
  -7  14  -3    6.82    3.84
   7 -14   3   13.79    4.55
  -7  13  -3    7.75    3.91
   7 -13   3    8.24    3.98
  -7  12  -3   22.74    3.98
   7 -12   3   25.23    4.41
  -7  11  -3   59.76    5.05
   7 -11   3   53.79    5.12
  -7  10  -3    0.21    2.35
   7 -10   3    0.14    2.49
  -7   9  -3    4.19    2.49
   7  -9   3    3.70    2.35
  -7   8  -3  323.41   12.15
   7  -8   3  322.48   16.06
  -7   7  -3  120.88    7.11
   7  -7   3  131.61    7.96
  -7   6  -3   -0.14    1.99
   7  -6   3    0.64    1.63
  -7   5  -3  151.29    7.25
   7  -5   3  147.24    7.39
  -7   4  -3  133.17    6.68
   7  -4   3  138.57    7.32
  -7   3  -3  957.64   32.62
   7  -3   3 1003.47   36.24
  -7   2  -3   23.52    2.49
   7  -2   3   25.37    2.63
  -7   1  -3 2266.75   65.59
   7  -1   3 2127.76   68.65
  -7   0  -3    1.21    1.63
   7   0   3    1.49    1.78
  -7  -1  -3 2264.34   67.79
   7   1   3 2203.79   67.58
  -7  -2  -3   22.81    2.77
   7   2   3   21.82    2.84
  -7  -3  -3  980.95   35.53
   7   3   3  955.65   32.76
  -7  -4  -3  116.05    6.61
   7   4   3  132.03    6.61
  -7  -5  -3  153.21    8.24
   7   5   3  153.28    7.46
  -7  -6  -3    1.49    2.27
   7   6   3   -0.21    1.63
  -7  -7  -3  136.44    7.67
   7   7   3  133.67    7.39
  -7  -8  -3  295.19   13.36
  -7  -9  -3    3.98    3.20
   7   9   3    4.55    2.27
  -7 -10  -3    3.84    2.35
   7  10   3    1.21    2.13
  -7 -11  -3   57.13    5.33
   7  11   3   52.52    4.97
  -7 -12  -3   19.68    3.98
   7  12   3   14.99    4.55
  -7 -13  -3   12.08    3.48
   7  13   3    5.33    2.98
  -7 -14  -3   10.30    3.48
   7  14   3   10.52    3.70
  -7 -15  -3   22.60    5.76
   7  15   3   24.30    5.33
  -7 -16  -3    8.53    4.19
   7  16   3    4.55    5.40
  -7 -17  -3  146.67   10.66
   7  17   3  152.71   10.09
  -6  18  -3   18.41    5.33
   6 -18   3   23.66    6.61
  -6  17  -3  148.24   10.30
   6 -17   3  129.97   10.52
  -6  16  -3    1.07    3.91
   6 -16   3    4.26    4.19
  -6  15  -3  259.73   12.65
   6 -15   3  273.45   15.49
  -6  14  -3    1.71    3.98
   6 -14   3   -0.64    3.70
  -6  13  -3  112.21    8.31
   6 -13   3  114.62    7.60
  -6  12  -3  149.30    9.38
   6 -12   3  139.64    8.88
  -6  11  -3    7.53    3.55
   6 -11   3    7.32    2.84
  -6  10  -3  112.49    6.75
   6 -10   3  110.50    6.82
  -6   9  -3   15.85    2.70
   6  -9   3   23.10    2.84
  -6   8  -3   60.26    4.55
   6  -8   3   62.18    4.48
  -6   7  -3   87.19    5.47
   6  -7   3   97.36    5.69
  -6   6  -3   11.65    2.27
   6  -6   3    9.81    2.42
  -6   5  -3  206.58    8.60
   6  -5   3  190.45    8.81
  -6   4  -3  254.26   11.16
   6  -4   3  258.03   10.16
  -6   3  -3  903.70   31.27
   6  -3   3  864.33   29.70
  -6   2  -3   45.84    3.48
   6  -2   3   47.68    2.84
  -6   1  -3 1106.59   38.59
   6  -1   3 1069.99   36.46
  -6   0  -3    0.71    1.49
   6   0   3   -0.21    1.07
  -6  -1  -3 1061.18   38.59
   6   1   3 1050.52   37.17
  -6  -2  -3   51.95    4.05
   6   2   3   45.48    3.55
  -6  -3  -3  827.31   29.42
   6   3   3  835.55   28.85
  -6  -4  -3  257.39   11.01
   6   4   3  270.39   10.45
  -6  -5  -3  181.42    9.17
   6   5   3  200.82    9.24
  -6  -6  -3   12.72    2.20
   6   6   3   14.35    2.06
  -6  -7  -3  106.88    5.97
   6   7   3   89.68    5.54
  -6  -8  -3   59.55    4.19
   6   8   3   59.69    3.77
  -6  -9  -3   13.22    2.70
   6   9   3   18.12    3.06
  -6 -10  -3  111.43    7.11
   6  10   3  108.02    6.40
  -6 -11  -3    6.61    2.49
   6  11   3   10.73    3.13
  -6 -12  -3  127.34    8.60
   6  12   3  121.09    8.03
  -6 -13  -3  122.01    7.25
   6  13   3  116.47    7.39
  -6 -14  -3    2.77    2.84
   6  14   3    2.06    2.70
  -6 -15  -3  238.27   11.94
   6  15   3  209.85   11.73
  -6 -16  -3   -0.64    3.20
   6  16   3   -0.85    3.34
  -6 -17  -3  116.12    8.39
   6  17   3  116.90    8.95
  -6 -18  -3   12.22    5.26
   6  18   3   13.29    4.97
  -5  19  -3   97.43    8.39
   5 -19   3   73.19   10.59
  -5  18  -3   39.58    6.25
   5 -18   3   43.85    6.40
  -5  17  -3  154.70   10.09
   5 -17   3  164.51   10.45
  -5  16  -3   23.17    4.19
   5 -16   3   29.14    4.97
  -5  15  -3  208.78   10.73
   5 -15   3  228.54   12.58
  -5  14  -3   49.74    4.97
   5 -14   3   42.57    5.69
  -5  13  -3  340.53   17.06
   5 -13   3  353.96   16.77
  -5  12  -3  244.60   12.36
   5 -12   3  236.28   11.65
  -5  11  -3  178.58    9.24
   5 -11   3  175.81    9.81
  -5  10  -3  282.83   11.87
   5 -10   3  282.05   12.51
  -5   9  -3   10.94    2.56
   5  -9   3   14.57    2.49
  -5   8  -3  490.54   18.26
   5  -8   3  516.20   20.61
  -5   7  -3  830.72   27.15
   5  -7   3  777.00   27.15
  -5   6  -3  414.72   16.91
   5  -6   3  409.68   16.27
  -5   5  -3 1332.92   42.85
   5  -5   3 1350.97   42.71
  -5   4  -3    2.56    1.56
   5  -4   3    1.14    1.21
  -5   3  -3 1051.09   31.55
   5  -3   3 1087.40   36.88
  -5   2  -3   37.52    2.91
   5  -2   3   37.52    2.77
  -5   1  -3  101.76    5.47
   5  -1   3   95.79    5.47
  -5   0  -3   -0.21    1.07
   5   0   3    0.57    1.14
  -5  -1  -3   86.91    4.55
   5   1   3   89.33    4.90
  -5  -2  -3   32.33    2.77
   5   2   3   32.83    2.91
  -5  -3  -3 1083.70   38.52
   5   3   3 1056.42   33.90
  -5  -4  -3    1.28    1.42
   5   4   3    1.85    1.63
  -5  -5  -3 1365.04   45.12
   5   5   3 1330.79   45.12
  -5  -6  -3  403.99   15.63
   5   6   3  406.26   14.64
  -5  -7  -3  817.36   28.07
   5   7   3  792.21   27.29
  -5  -8  -3  455.44   17.77
   5   8   3  465.46   16.49
  -5  -9  -3   17.20    2.77
   5   9   3   13.86    2.49
  -5 -10  -3  268.97   12.22
   5  10   3  265.35   11.58
  -5 -11  -3  171.26    9.52
   5  11   3  172.97    9.52
  -5 -12  -3  234.51   10.23
   5  12   3  242.68   12.15
  -5 -13  -3  319.57   15.92
   5  13   3  336.41   16.20
  -5 -14  -3   53.72    5.54
   5  14   3   53.23    5.54
  -5 -15  -3  172.61    9.81
   5  15   3  184.12    9.95
  -5 -16  -3   26.58    4.19
   5  16   3   21.39    4.26
  -5 -17  -3  138.86    9.74
   5  17   3  142.13    8.31
  -5 -18  -3   33.19    5.54
   5  18   3   40.43    6.75
  -5 -19  -3   80.23    7.46
   5  19   3   85.28   10.45
  -4  19  -3   49.74    7.96
   4 -19   3   42.99    7.46
  -4  18  -3   18.19    5.90
   4 -18   3   23.38    6.04
  -4  17  -3  121.73    9.31
   4 -17   3  138.43    9.66
  -4  16  -3  126.63    8.88
   4 -16   3  141.49    9.52
  -4  15  -3  132.25    9.10
   4 -15   3  118.03    8.03
  -4  14  -3  211.70   10.59
   4 -14   3  213.40   11.87
  -4  13  -3  414.65   16.56
   4 -13   3  433.77   18.33
  -4  12  -3  427.01   19.12
   4 -12   3  449.40   18.26
  -4  11  -3   18.62    2.84
   4 -11   3   28.92    3.34
  -4  10  -3  348.99   15.07
   4 -10   3  338.76   14.14
  -4   9  -3    8.39    2.27
   4  -9   3   16.70    2.77
  -4   8  -3  366.33   13.86
   4  -8   3  372.87   15.14
  -4   7  -3  267.98   12.15
   4  -7   3  270.68   12.22
  -4   6  -3 1008.09   31.98
   4  -6   3  996.08   30.98
  -4   5  -3  934.90   29.06
   4  -5   3  837.90   30.13
  -4   4  -3 1821.76   53.87
   4  -4   3 1833.63   54.93
  -4   3  -3 1222.63   36.53
   4  -3   3 1194.56   36.74
  -4   2  -3 1015.56   33.61
   4  -2   3 1039.22   32.90
  -4   1  -3  185.26    8.88
   4  -1   3  220.65    9.38
  -4   0  -3    0.71    1.28
   4   0   3   -0.57    0.92
  -4  -1  -3  206.29    9.31
   4   1   3  212.48    9.59
  -4  -2  -3 1015.84   33.54
   4   2   3 1015.13   35.25
  -4  -3  -3 1190.58   36.60
   4   3   3 1226.47   42.00
  -4  -4  -3 1796.18   58.77
   4   4   3 1829.93   54.01
  -4  -5  -3  896.60   28.21
   4   5   3  905.98   30.77
  -4  -6  -3  960.62   33.75
  -4  -7  -3  268.76   11.37
   4   7   3  257.03   11.30
  -4  -8  -3  349.13   14.50
   4   8   3  354.53   14.78
  -4  -9  -3   13.79    2.63
   4   9   3    7.75    2.06
  -4 -10  -3  305.43   13.15
   4  10   3  303.08   11.73
  -4 -11  -3   14.35    2.84
   4  11   3   20.75    3.34
  -4 -12  -3  445.56   17.27
   4  12   3  412.09   16.63
  -4 -13  -3  423.18   18.12
   4  13   3  395.04   17.27
  -4 -14  -3  211.91   10.94
   4  14   3  208.21   10.87
  -4 -15  -3  117.47    6.61
   4  15   3  112.71    7.96
  -4 -16  -3  114.98    8.10
   4  16   3  127.49    8.74
  -4 -17  -3  111.57    8.53
   4  17   3  121.59    9.74
  -4 -18  -3   23.38    4.83
   4  18   3   24.80    5.76
  -4 -19  -3   66.51    6.89
   4  19   3   49.89    7.04
  -3  19  -3    5.05    5.19
   3 -19   3    4.41    5.90
  -3  18  -3   46.69    5.54
   3 -18   3   42.85    6.04
  -3  17  -3   55.36    6.32
   3 -17   3   42.35    5.76
  -3  16  -3  294.70   13.79
   3 -16   3  308.06   16.77
  -3  15  -3    3.84    3.34
   3 -15   3    3.84    3.62
  -3  14  -3  347.07   16.84
   3 -14   3  389.49   19.61
  -3  13  -3   43.63    4.48
   3 -13   3   45.05    4.90
  -3  12  -3  680.92   22.38
   3 -12   3  707.78   27.64
  -3  11  -3   12.36    2.63
   3 -11   3   10.59    2.70
  -3  10  -3  762.43   24.73
   3 -10   3  752.34   27.22
  -3   9  -3   26.51    2.84
   3  -9   3   23.38    2.77
  -3   8  -3  868.88   29.70
   3  -8   3  848.27   28.78
  -3   7  -3    6.89    1.99
   3  -7   3    3.41    1.78
  -3   6  -3 1584.13   45.05
   3  -6   3 1556.91   51.02
  -3   5  -3  212.48    8.60
   3  -5   3  219.51    8.74
  -3   4  -3 1151.00   38.23
   3  -4   3 1107.23   34.39
  -3   3  -3   35.10    2.77
   3  -3   3   38.73    2.56
  -3   2  -3  267.91   10.59
   3  -2   3  262.01   10.16
  -3   1  -3  776.86   26.36
   3  -1   3  789.15   26.51
  -3   0  -3    1.07    0.92
   3   0   3   -0.14    0.57
  -3  -1  -3  805.71   29.21
   3   1   3  790.07   25.44
  -3  -2  -3  259.59   11.37
   3   2   3  266.34   10.23
  -3  -3  -3   39.80    2.77
   3   3   3   38.66    2.49
  -3  -4  -3 1137.57   35.74
   3   4   3 1180.70   39.16
  -3  -5  -3  200.89    8.31
  -3  -6  -3 1518.32   45.69
   3   6   3 1523.16   48.68
  -3  -7  -3    5.12    1.56
   3   7   3    3.41    1.56
  -3  -8  -3  850.19   29.28
   3   8   3  806.35   29.28
  -3  -9  -3   18.19    2.13
   3   9   3   21.46    2.49
  -3 -10  -3  757.24   26.15
   3  10   3  735.99   25.94
  -3 -11  -3   15.14    2.49
   3  11   3   19.26    3.48
  -3 -12  -3  708.64   24.23
   3  12   3  662.16   24.66
  -3 -13  -3   47.90    4.26
   3  13   3   48.39    5.12
  -3 -14  -3  339.18   16.27
   3  14   3  342.02   14.57
  -3 -15  -3    3.77    2.42
   3  15   3    0.64    2.84
  -3 -16  -3  238.41   13.15
   3  16   3  285.96   13.57
  -3 -17  -3   40.29    5.12
   3  17   3   47.97    5.97
  -3 -18  -3   44.27    5.83
   3  18   3   34.89    5.33
  -3 -19  -3   16.98    5.47
   3  19   3   12.08    6.61
  -2  20  -3   11.16    6.04
   2 -20   3   12.44    5.61
  -2  19  -3    0.64    3.77
   2 -19   3   -2.91    4.19
  -2  18  -3    9.10    5.26
   2 -18   3   12.22    5.05
  -2  17  -3    5.33    3.55
   2 -17   3    0.99    3.55
  -2  16  -3  151.58   10.16
   2 -16   3  140.28    8.31
  -2  15  -3  136.58    8.24
   2 -15   3  119.60    8.10
  -2  14  -3  493.60   19.47
   2 -14   3  468.73   19.97
  -2  13  -3   76.89    6.82
   2 -13   3   94.16    8.03
  -2  12  -3  900.93   28.92
   2 -12   3  894.25   34.11
  -2  11  -3   40.72    4.62
   2 -11   3   35.10    4.26
  -2  10  -3 1620.44   50.38
   2 -10   3 1602.60   49.89
  -2   9  -3  276.93   11.73
   2  -9   3  268.83   11.23
  -2   8  -3 1632.95   47.33
   2  -8   3 1661.58   51.59
  -2   7  -3  215.96    8.03
   2  -7   3  216.88    9.38
  -2   6  -3 1437.17   42.35
   2  -6   3 1476.61   43.06
  -2   5  -3   33.26    2.63
   2  -5   3   32.76    2.20
  -2   4  -3   23.59    2.13
   2  -4   3   29.42    2.27
  -2   3  -3   64.60    3.55
   2  -3   3   60.19    3.55
  -2   2  -3   85.63    3.77
   2  -2   3   81.15    3.77
  -2   1  -3  196.49    8.31
   2  -1   3  213.54    8.60
  -2   0  -3    0.43    0.50
   2   0   3    0.07    0.57
  -2  -1  -3  195.14    7.11
   2   1   3  200.96    8.17
  -2  -2  -3   83.78    4.26
   2   2   3   81.30    3.55
  -2  -3  -3   57.06    2.91
   2   3   3   54.08    2.91
  -2  -4  -3   22.81    1.71
  -2  -5  -3   28.07    2.13
   2   5   3   28.21    2.42
  -2  -6  -3 1411.94   40.22
   2   6   3 1417.84   49.74
  -2  -7  -3  199.33    8.46
   2   7   3  212.69    8.81
  -2  -8  -3 1609.42   49.46
   2   8   3 1602.32   48.89
  -2  -9  -3  257.60   10.45
   2   9   3  267.55   11.44
  -2 -10  -3 1565.01   49.32
   2  10   3 1532.96   49.32
  -2 -11  -3   33.83    3.20
   2  11   3   47.61    4.69
  -2 -12  -3  862.49   31.27
   2  12   3  812.74   28.92
  -2 -13  -3   63.39    4.97
   2  13   3   74.40    5.83
  -2 -14  -3  406.41   17.98
   2  14   3  465.32   19.76
  -2 -15  -3  114.69    7.32
   2  15   3  105.24    6.68
  -2 -16  -3  161.24    9.88
   2  16   3  153.28    9.31
  -2 -17  -3    9.74    3.06
   2  17   3    4.41    3.48
  -2 -18  -3   23.52    4.97
   2  18   3   13.93    4.62
  -2 -19  -3    1.49    4.26
   2  19   3    2.42    5.76
  -2 -20  -3   12.58    6.40
   2  20   3   24.52    6.75
  -1  20  -3   15.49    6.04
   1 -20   3    7.53    6.61
  -1  19  -3  105.03   10.23
   1 -19   3   88.33    9.10
  -1  18  -3    4.69    3.91
   1 -18   3   -1.42    3.84
  -1  17  -3   57.99    6.89
   1 -17   3   66.30    6.11
  -1  16  -3   43.99    5.97
   1 -16   3   45.05    5.33
  -1  15  -3  144.83    8.39
   1 -15   3  154.35   10.16
  -1  14  -3  204.02   10.73
   1 -14   3  190.73   10.87
  -1  13  -3   55.50    4.90
   1 -13   3   38.94    4.05
  -1  12  -3 1012.93   36.46
   1 -12   3 1042.35   36.60
  -1  11  -3   14.50    2.84
   1 -11   3   13.86    2.56
  -1  10  -3 1973.27   61.82
   1 -10   3 1985.91   59.48
  -1   9  -3   78.60    5.26
   1  -9   3   77.96    4.76
  -1   8  -3  942.64   32.62
   1  -8   3  928.50   31.20
  -1   7  -3    2.35    1.42
   1  -7   3    3.48    1.71
  -1   6  -3 1002.55   32.05
   1  -6   3  984.79   30.49
  -1   5  -3  276.65   10.30
   1  -5   3  287.59   11.94
  -1   4  -3  296.69   10.45
   1  -4   3  308.13   12.79
  -1   3  -3  567.93   20.47
   1  -3   3  590.60   19.04
  -1   2  -3  247.30    9.10
   1  -2   3  247.94    8.88
  -1   1  -3  366.68   12.86
   1  -1   3  353.18   13.15
  -1   0  -3    0.28    0.43
   1   0   3    0.36    0.28
  -1  -1  -3  358.16   12.01
   1   1   3  345.86   11.65
  -1  -2  -3  245.52    8.31
   1   2   3  245.73    8.53
  -1  -3  -3  549.88   17.62
   1   3   3  553.79   18.83
  -1  -4  -3  269.18   10.09
   1   4   3  292.64   10.30
  -1  -5  -3  270.18   11.80
   1   5   3  272.95    9.52
   1   6   3  948.19   34.11
  -1  -7  -3   -0.43    1.35
   1   7   3    1.35    1.28
  -1  -8  -3  908.75   30.91
   1   8   3  895.89   29.85
  -1  -9  -3   76.32    4.83
   1   9   3   76.53    4.62
  -1 -10  -3 1884.01   59.20
   1  10   3 1917.69   55.64
  -1 -11  -3   12.08    2.56
   1  11   3   11.01    2.84
  -1 -12  -3  951.53   29.78
   1  12   3  924.10   31.84
  -1 -13  -3   45.98    4.48
   1  13   3   48.96    4.55
  -1 -14  -3  196.20   10.23
   1  14   3  188.74    9.95
  -1 -15  -3  156.98   10.45
   1  15   3  154.92    9.74
  -1 -16  -3    9.59    3.55
   1  16   3   40.79    5.19
  -1 -17  -3   10.16    4.33
   1  17   3   63.25    6.61
  -1 -18  -3    4.97    5.26
   1  18   3    0.57    3.77
  -1 -19  -3   92.31    7.32
   1  19   3   87.62    7.82
  -1 -20  -3   19.19    5.90
   1  20   3   15.78    6.25
   0  20  -3   11.87    5.47
   0 -20   3   11.30    4.83
   0  19  -3  363.34   19.83
   0 -19   3  368.25   19.26
   0  18  -3   29.28    5.61
   0 -18   3   22.31    5.33
   0  17  -3  323.69   16.27
   0 -17   3  312.39   14.57
   0  16  -3    5.54    4.41
   0 -16   3    3.41    3.41
   0  15  -3   65.31    7.04
   0 -15   3   64.88    6.75
   0  14  -3   33.19    4.41
   0 -14   3   28.00    4.48
   0  13  -3   18.97    2.98
   0 -13   3   35.10    3.91
   0  12  -3  199.69   10.52
   0 -12   3  201.89   10.09
   0  11  -3    7.82    2.49
   0 -11   3   13.86    2.70
   0  10  -3  808.12   28.64
   0 -10   3  796.33   27.86
   0   9  -3    7.04    2.35
   0  -9   3   11.23    2.35
   0   8  -3 1088.61   34.25
   0  -8   3 1068.64   32.69
   0   7  -3  163.16    7.46
   0  -7   3  152.71    6.61
   0   6  -3 2207.06   66.44
   0  -6   3 2205.92   60.05
   0   5  -3  503.98   17.27
   0  -5   3  527.92   18.62
   0   4  -3  488.27   16.13
   0  -4   3  483.86   16.27
   0   3  -3 1730.44   52.73
   0  -3   3 1810.67   50.95
   0   2  -3  128.91    5.54
   0  -2   3  135.73    6.11
   0   1  -3 3550.14   94.87
   0  -1   3 3743.29  101.55
   0   0  -3    1.63    0.28
   0   0   3    0.14    0.21
   0  -2  -3  130.12    4.97
   0   2   3  130.97    5.05
   0   3   3 1745.51   48.89
   0  -4  -3  474.56   16.27
   0   4   3  495.45   16.63
   0  -5  -3  515.63   18.19
   0   5   3  529.20   18.12
   0  -6  -3 2135.07   61.18
   0   6   3 2157.32   65.45
   0  -7  -3  157.97    6.25
   0   7   3  150.65    8.10
   0  -8  -3 1047.25   33.33
   0   8   3 1027.35   32.90
   0  -9  -3    8.39    2.13
   0   9   3    5.05    1.78
   0 -10  -3  821.91   26.86
   0  10   3  762.22   24.30
   0 -11  -3   10.52    2.42
   0  11   3   11.65    2.20
   0 -12  -3  203.52    9.52
   0  12   3  199.54    8.67
   0 -13  -3   27.93    3.27
   0  13   3   24.94    3.41
   0 -14  -3   30.70    3.84
   0  14   3   27.93    4.69
   0 -15  -3   53.94    4.33
   0  15   3   50.74    5.05
   0 -16  -3   -2.49    2.42
   0  16   3    7.46    4.05
   0 -17  -3  302.09   11.30
   0  17   3  308.62   15.63
   0 -18  -3   23.59    5.12
   0  18   3   15.56    5.19
   0 -19  -3  339.47   18.83
   0  19   3  348.63   19.97
   0 -20  -3   -0.14    6.04
   0  20   3    9.17    5.47
   1  20  -3    7.75    6.54
  -1 -20   3    7.82    5.33
   1  19  -3  227.61   13.79
  -1 -19   3  236.57   10.87
   1  18  -3  107.23    7.67
  -1 -18   3  110.93    7.04
   1  17  -3  437.39   20.54
  -1 -17   3  443.71   20.47
   1  16  -3  174.25   10.02
  -1 -16   3  145.47   10.73
   1  15  -3  451.60   18.12
  -1 -15   3  464.75   21.75
   1  14  -3    1.56    2.91
  -1 -14   3    3.91    2.63
   1  13  -3  157.33    8.24
  -1 -13   3  159.32    8.74
   1  12  -3   26.93    3.91
  -1 -12   3   24.16    3.55
   1  11  -3  129.76    7.04
  -1 -11   3  159.25    7.89
   1  10  -3    7.11    2.49
  -1 -10   3    7.25    2.20
   1   9  -3    6.04    1.99
  -1  -9   3    5.76    1.85
   1   8  -3   21.46    2.77
  -1  -8   3   20.54    2.35
   1   7  -3  237.28   10.09
  -1  -7   3  247.23    9.45
   1   6  -3  996.79   33.90
  -1  -6   3 1012.57   30.13
   1   5  -3  465.89   16.56
  -1  -5   3  472.85   16.63
   1   4  -3  430.35   14.14
  -1  -4   3  426.16   14.99
   1   3  -3 2797.52   77.60
  -1  -3   3 2849.54   75.33
   1   2  -3   16.70    1.28
  -1  -2   3   14.50    1.21
   1   1  -3 4009.28  108.80
   1   0  -3    0.00    0.21
  -1   0   3    0.43    0.21
   1  -1  -3 2595.84   74.47
   1  -2  -3   14.07    0.99
  -1   2   3   14.14    0.92
   1  -3  -3 2853.59   76.25
  -1   3   3 2877.54   76.82
   1  -4  -3  414.86   13.57
  -1   4   3  428.51   15.28
   1  -5  -3  495.02   16.70
  -1   5   3  477.19   16.13
   1  -6  -3  983.51   29.63
  -1   6   3  954.87   31.84
   1  -7  -3  234.22    9.17
  -1   7   3  241.47   12.51
   1  -8  -3   18.69    2.20
  -1   8   3   17.41    2.49
   1  -9  -3    9.74    2.06
  -1   9   3    3.41    1.42
   1 -10  -3    7.82    1.85
  -1  10   3    2.20    1.85
   1 -11  -3  143.62    7.67
  -1  11   3  137.65    7.11
   1 -12  -3   16.20    2.70
  -1  12   3   21.96    3.48
   1 -13  -3  131.18    6.89
  -1  13   3  150.72    7.75
   1 -14  -3    2.84    2.42
  -1  14   3    2.56    2.84
   1 -15  -3  395.68   18.19
  -1  15   3  405.13   17.84
   1 -16  -3  150.87    9.38
  -1  16   3  138.43    8.74
   1 -17  -3  382.96   17.69
  -1  17   3  372.23   18.62
   1 -18  -3  100.13    7.25
  -1  18   3  101.05    8.74
   1 -19  -3  200.89   10.45
  -1  19   3  193.57   13.00
   1 -20  -3    1.28    3.27
  -1  20   3    5.69    4.76
   2  20  -3    4.90    5.26
  -2 -20   3    3.55    5.69
   2  19  -3   63.89    7.39
  -2 -19   3   71.63   11.09
   2  18  -3   25.87    5.19
  -2 -18   3   27.36    6.18
   2  17  -3  396.96   17.84
  -2 -17   3  444.00   17.41
   2  16  -3   15.42    4.41
  -2 -16   3   12.65    4.41
   2  15  -3  729.53   26.79
  -2 -15   3  781.05   24.52
   2  14  -3   51.88    4.90
  -2 -14   3   45.34    4.12
   2  13  -3  450.61   17.06
  -2 -13   3  469.51   15.07
   2  12  -3   19.97    3.48
  -2 -12   3   22.81    3.06
   2  11  -3  624.36   22.24
  -2 -11   3  643.97   24.37
   2  10  -3  131.04    6.32
  -2 -10   3  127.27    6.89
   2   9  -3    1.14    1.78
  -2  -9   3    0.28    1.49
   2   8  -3  318.50   12.44
  -2  -8   3  329.87   12.72
   2   7  -3 1014.92   33.68
  -2  -7   3  971.28   30.77
   2   6  -3   85.42    5.05
  -2  -6   3   82.93    4.19
   2   5  -3 3301.85   91.32
  -2  -5   3 3280.32   93.52
   2   4  -3   22.38    1.78
  -2  -4   3   23.17    2.06
   2   3  -3 4735.54  125.28
  -2  -3   3 4500.82  126.49
   2   2  -3  296.69   11.23
  -2  -2   3  297.47   11.16
   2   1  -3 1665.78   46.83
  -2  -1   3 1621.08   45.20
   2   0  -3    0.28    0.28
  -2   0   3    0.28    0.36
   2  -1  -3 1593.15   46.40
  -2   1   3 1669.90   49.03
   2  -2  -3  305.14    9.74
  -2   2   3  306.28   10.45
   2  -3  -3 4506.65  117.04
  -2   3   3 4576.71  123.86
   2  -4  -3   22.74    1.78
  -2   4   3   21.67    1.78
   2  -5  -3 3283.59   88.90
  -2   5   3 3141.39   84.35
   2  -6  -3   81.15    4.26
  -2   6   3   78.88    3.98
   2  -7  -3  947.62   29.85
  -2   7   3  917.84   31.27
   2  -8  -3  314.88   12.08
  -2   8   3  335.20   13.15
   2  -9  -3    1.35    1.71
  -2   9   3    0.71    1.85
   2 -10  -3  109.51    6.61
  -2  10   3  131.68    6.68
   2 -11  -3  614.41   23.95
  -2  11   3  603.39   21.67
   2 -12  -3   14.00    2.42
  -2  12   3   23.59    3.06
   2 -13  -3  425.95   16.27
  -2  13   3  409.46   14.99
   2 -14  -3   44.27    4.69
  -2  14   3   32.05    4.48
   2 -15  -3  654.49   27.22
  -2  15   3  675.73   26.72
   2 -16  -3    6.40    3.13
  -2  16   3   10.80    3.41
   2 -17  -3  387.15   18.76
  -2  17   3  389.28   18.69
   2 -18  -3   23.38    4.97
  -2  18   3   17.34    4.76
   2 -19  -3   49.53    6.68
  -2  19   3   62.54    7.18
   2 -20  -3    1.99    4.69
  -2  20   3    4.83    4.19
   3  20  -3   12.22    5.90
  -3 -20   3   14.50    5.83
   3  19  -3   51.52    7.39
  -3 -19   3   56.28    8.10
   3  18  -3   11.01    5.12
  -3 -18   3   11.23    4.55
   3  17  -3  172.11    9.81
   3  16  -3   91.81    7.67
  -3 -16   3   16.13    4.76
   3  15  -3  387.58   17.13
  -3 -15   3  442.79   26.86
   3  14  -3  163.73    9.31
  -3 -14   3  181.21   15.92
   3  13  -3  156.55   10.02
   3  12  -3  294.70   13.57
  -3 -12   3  308.27   13.22
   3  11  -3  570.85   22.53
  -3 -11   3  550.59   19.97
   3  10  -3  114.27    6.54
  -3 -10   3  114.48    5.97
   3   9  -3   73.19    4.97
  -3  -9   3   71.13    7.39
   3   8  -3  353.89   13.43
  -3  -8   3  368.03   22.03
   3   7  -3 1317.57   40.15
   3   6  -3  858.44   27.71
  -3  -6   3  828.59   31.84
   3   5  -3 1728.53   52.23
  -3  -5   3 1733.14   51.24
   3   4  -3  508.67   18.76
  -3  -4   3  530.98   18.26
   3   3  -3 1618.52   47.54
  -3  -3   3 1598.98   47.40
   3   2  -3  757.17   25.09
  -3  -2   3  738.84   23.66
   3   1  -3 2304.35   64.95
  -3  -1   3 2312.59   64.17
   3   0  -3    0.78    0.43
  -3   0   3    1.42    0.57
   3  -1  -3 2314.79   66.30
  -3   1   3 2367.17   70.57
   3  -2  -3  729.32   23.17
  -3   2   3  746.44   25.01
   3  -3  -3 1538.01   45.62
  -3   3   3 1585.41   47.19
   3  -4  -3  491.40   16.91
  -3   4   3  500.42   16.98
   3  -5  -3 1688.16   54.29
  -3   5   3 1687.95   54.36
   3  -6  -3  762.00   26.44
  -3   6   3  757.10   26.72
   3  -7  -3 1258.73   39.58
  -3   7   3 1288.44   42.35
   3  -8  -3  349.56   14.35
  -3   8   3  338.40   12.86
   3  -9  -3   58.98    3.98
  -3   9   3   67.86    4.62
   3 -10  -3   93.87    5.12
  -3  10   3  104.11    5.61
   3 -11  -3  522.03   18.90
  -3  11   3  515.49   19.40
   3 -12  -3  266.13   11.30
  -3  12   3  299.17   12.65
   3 -13  -3  135.45    8.10
  -3  13   3  140.28    8.03
   3 -14  -3  154.56    8.46
  -3  14   3  143.90    7.60
   3 -15  -3  397.81   16.91
  -3  15   3  370.38   16.13
   3 -16  -3   84.71    6.96
  -3  16   3   92.67    7.25
   3 -17  -3  162.09    9.81
  -3  17   3  149.94    9.59
   3 -18  -3    5.47    4.26
  -3  18   3    4.05    3.27
   3 -19  -3   48.32    6.25
  -3  19   3   42.50    5.69
   3 -20  -3   10.30    5.61
  -3  20   3    5.12    5.83
   4  20  -3    2.91    5.90
  -4 -20   3    9.38    4.97
   4  19  -3   74.69    8.46
  -4 -19   3   69.29    7.46
   4  18  -3   33.47    6.32
  -4 -18   3   37.88    6.11
   4  17  -3   61.90    6.18
  -4 -17   3   60.83    6.18
   4  16  -3  164.37   10.38
  -4 -16   3  174.39    9.66
   4  15  -3   98.85    8.53
  -4 -15   3  119.88    8.10
   4  14  -3  101.97    8.24
  -4 -14   3  124.93    9.66
   4  13  -3   59.12    5.33
  -4 -13   3   63.46    6.75
   4  12  -3  432.98   18.48
  -4 -12   3  474.63   21.89
   4  11  -3   67.79    5.69
  -4 -11   3   63.39    5.05
   4  10  -3  188.74    8.74
  -4 -10   3  206.01    9.52
   4   9  -3   13.64    2.56
  -4  -9   3   15.78    2.27
   4   8  -3 1245.80   40.29
  -4  -8   3 1289.50   40.51
   4   7  -3  173.68    7.67
  -4  -7   3  165.08    6.75
   4   6  -3 1685.39   51.24
  -4  -6   3 1670.82   52.80
   4   5  -3  607.73   20.25
  -4  -5   3  589.54   21.96
   4   4  -3  734.22   32.48
  -4  -4   3  742.67   24.73
   4   3  -3   81.94    4.41
  -4  -3   3   98.92    4.76
   4   2  -3  994.73   31.34
  -4  -2   3  990.04   34.54
   4   1  -3  408.89   14.99
  -4  -1   3  402.57   14.50
   4   0  -3   -0.07    0.57
  -4   0   3    0.36    0.57
   4  -1  -3  413.87   15.99
  -4   1   3  416.50   15.07
   4  -2  -3  925.09   30.70
  -4   2   3  995.44   30.91
   4  -3  -3   87.55    4.76
  -4   3   3   90.82    4.48
   4  -4  -3  722.14   24.87
  -4   4   3  681.56   23.81
   4  -5  -3  577.10   20.32
  -4   5   3  568.29   21.11
   4  -6  -3 1602.11   52.37
  -4   6   3 1594.29   50.24
   4  -7  -3  170.98    7.82
  -4   7   3  171.33    7.60
   4  -8  -3 1214.10   40.08
  -4   8   3 1205.93   41.43
   4  -9  -3   17.20    2.42
  -4   9   3   24.09    2.84
   4 -10  -3  168.84    8.53
  -4  10   3  185.26    8.31
   4 -11  -3   72.91    5.19
  -4  11   3   64.38    4.05
   4 -12  -3  402.78   14.43
  -4  12   3  425.31   16.49
   4 -13  -3   51.52    4.69
  -4  13   3   58.70    5.12
   4 -14  -3   86.48    6.32
  -4  14   3   98.56    6.47
   4 -15  -3  108.65    6.68
  -4  15   3   96.79    7.32
   4 -16  -3  164.23    9.38
  -4  16   3  158.19    8.74
   4 -17  -3   50.03    6.40
  -4  17   3   49.96    5.69
   4 -18  -3   30.70    4.76
  -4  18   3   31.48    6.32
   4 -19  -3   52.80    7.75
  -4  19   3   60.33    6.32
   4 -20  -3    2.35    5.26
  -4  20   3    7.96    5.40
   5  19  -3   59.27    8.24
  -5 -19   3   57.35    7.18
   5  18  -3   11.37    7.53
  -5 -18   3   16.91    6.54
   5  17  -3    6.25    3.98
  -5 -17   3    3.41    3.48
   5  16  -3   60.33    6.82
  -5 -16   3   52.80    5.97
   5  15  -3    0.57    3.41
  -5 -15   3    1.92    2.63
   5  14  -3   46.90    5.05
  -5 -14   3   45.84    4.76
   5  13  -3  130.97    8.60
  -5 -13   3  129.83    8.03
   5  12  -3  783.61   27.22
  -5 -12   3  771.10   28.07
   5  11  -3   29.70    3.77
  -5 -11   3   27.86    3.48
   5  10  -3  860.57   31.69
  -5 -10   3  851.90   28.50
   5   9  -3    7.75    2.91
  -5  -9   3    5.54    2.27
   5   8  -3 2150.00   66.66
  -5  -8   3 2316.57   68.36
   5   7  -3    1.42    1.71
  -5  -7   3    0.07    1.56
   5   6  -3 1659.10   51.17
  -5  -6   3 1624.85   48.75
   5   5  -3   53.65    4.76
  -5  -5   3   59.69    3.41
   5   4  -3  648.73   22.74
  -5  -4   3  672.75   22.74
   5   3  -3   19.97    1.99
  -5  -3   3   16.49    1.71
   5   2  -3  268.47   11.51
  -5  -2   3  295.12   11.37
   5   1  -3  525.72   18.26
  -5  -1   3  476.97   17.62
   5   0  -3    0.50    0.99
  -5   0   3    1.42    0.92
   5  -1  -3  471.86   18.83
  -5   1   3  507.96   18.76
   5  -2  -3  273.66   11.44
  -5   2   3  263.93   11.01
   5  -3  -3   22.31    1.99
  -5   3   3   19.61    1.99
   5  -4  -3  589.32   20.75
  -5   4   3  642.62   22.17
   5  -5  -3   54.72    3.34
  -5   5   3   61.54    3.77
   5  -6  -3 1567.07   48.96
  -5   6   3 1766.76   55.43
   5  -7  -3    0.28    1.56
  -5   7   3    1.71    1.42
   5  -8  -3 2221.91   67.79
  -5   8   3 2125.34   60.76
   5  -9  -3    4.48    1.99
  -5   9   3    3.62    2.27
   5 -10  -3  829.94   29.70
  -5  10   3  893.11   29.21
   5 -11  -3   28.64    3.62
  -5  11   3   28.99    3.55
   5 -12  -3  726.76   25.23
  -5  12   3  760.80   26.93
   5 -13  -3  122.94    7.75
  -5  13   3  119.88    6.25
   5 -14  -3   54.01    4.97
  -5  14   3   42.71    4.62
   5 -15  -3    1.56    3.20
  -5  15   3   -0.50    2.98
   5 -16  -3   51.59    6.11
  -5  16   3   52.59    6.47
   5 -17  -3    4.90    3.48
  -5  17   3    3.70    3.70
   5 -18  -3   15.78    4.76
  -5  18   3   22.24    4.90
   5 -19  -3   42.85    6.61
  -5  19   3   59.34    6.11
   6  19  -3   -2.06    4.90
  -6 -19   3   -1.42    4.83
   6  18  -3   -1.42    5.19
  -6 -18   3   -1.28    4.97
   6  17  -3    1.07    4.05
  -6 -17   3    1.49    3.84
   6  16  -3   10.73    3.98
  -6 -16   3   15.63    4.12
   6  15  -3   11.30    4.12
  -6 -15   3   18.19    3.62
   6  14  -3   88.19    6.54
  -6 -14   3  113.42    7.53
   6  13  -3   22.60    3.55
  -6 -13   3   26.44    4.33
   6  12  -3 1107.79   37.17
  -6 -12   3 1069.92   36.74
   6  11  -3   66.09    5.40
  -6 -11   3   51.31    4.83
   6  10  -3 1427.22   48.75
  -6 -10   3 1370.65   44.20
   6   9  -3   -0.21    2.42
  -6  -9   3    0.99    1.85
   6   8  -3 1849.19   59.91
  -6  -8   3 1889.98   56.99
   6   7  -3   15.78    2.35
  -6  -7   3   17.20    2.27
   6   6  -3 1031.33   45.12
  -6  -6   3 1062.03   37.09
   6   5  -3   12.29    1.85
  -6  -5   3   13.29    1.92
   6   4  -3   12.79    1.71
  -6  -4   3   14.78    2.13
   6   3  -3  270.25   11.44
  -6  -3   3  281.27   11.30
   6   2  -3  257.53   10.16
  -6  -2   3  246.59   11.94
   6   1  -3   51.80    3.13
  -6  -1   3   45.20    3.06
   6   0  -3    0.57    1.14
  -6   0   3    0.00    0.99
   6  -1  -3   50.95    3.13
  -6   1   3   53.30    3.13
   6  -2  -3  250.71   10.23
  -6   2   3  251.42   10.45
   6  -3  -3  263.36   10.52
  -6   3   3  259.17   11.51
   6  -4  -3   15.63    1.99
  -6   4   3   15.35    1.85
   6  -5  -3   12.22    1.71
  -6   5   3   10.87    2.06
   6  -6  -3  960.41   33.61
  -6   6   3  959.06   33.12
   6  -7  -3   14.71    2.35
  -6   7   3   15.42    2.35
   6  -8  -3 1758.66   58.91
  -6   8   3 1750.70   56.07
   6  -9  -3    2.20    2.70
  -6   9   3    0.57    2.56
   6 -10  -3 1266.83   39.16
  -6  10   3 1345.57   44.91
   6 -11  -3   58.34    4.41
  -6  11   3   46.19    4.12
   6 -12  -3 1065.16   34.11
  -6  12   3 1030.41   36.31
   6 -13  -3   13.79    3.34
  -6  13   3   22.81    3.84
   6 -14  -3   91.46    7.75
  -6  14   3   97.21    7.39
   6 -15  -3    9.88    3.62
  -6  15   3    8.10    3.84
   6 -16  -3   17.41    4.26
  -6  16   3   20.89    3.84
   6 -17  -3    0.78    4.05
  -6  17   3    0.99    3.48
   6 -18  -3   -1.99    3.84
  -6  18   3   -1.14    3.98
   6 -19  -3   -1.99    4.83
  -6  19   3   -0.43    5.61
   7  18  -3   11.51    5.26
  -7 -18   3   17.91    6.18
   7  17  -3   62.54    8.03
  -7 -17   3   58.48    7.25
   7  16  -3   77.67    7.04
  -7 -16   3   83.92    6.68
   7  15  -3    9.17    4.48
  -7 -15   3    8.24    4.12
   7  14  -3  149.30    9.52
  -7 -14   3  144.40    9.88
   7  13  -3    0.85    2.84
  -7 -13   3    0.21    2.77
   7  12  -3  811.39   32.05
  -7 -12   3  802.72   29.49
   7  11  -3   46.47    4.76
  -7 -11   3   46.40    4.97
   7  10  -3 1146.59   37.59
  -7 -10   3 1143.61   34.39
   7   9  -3    8.31    2.77
  -7  -9   3    3.84    2.49
   7   8  -3  564.81   22.53
  -7  -8   3  599.55   21.96
   7   7  -3    3.06    2.06
  -7  -7   3    1.28    1.78
   7   6  -3  256.18   10.66
  -7  -6   3  246.87   10.94
   7   5  -3   29.28    2.91
  -7  -5   3   25.30    2.98
   7   4  -3  151.15    7.67
  -7  -4   3  140.63    6.61
   7   3  -3  891.55   28.28
  -7  -3   3  835.41   28.00
   7   2  -3    7.53    1.56
  -7  -2   3   11.09    1.78
   7   1  -3  810.82   28.64
  -7  -1   3  741.82   26.79
   7   0  -3   -0.14    1.07
  -7   0   3    0.28    1.21
   7  -1  -3  781.26   28.35
  -7   1   3  828.66   31.34
   7  -2  -3   10.73    1.78
  -7   2   3    9.81    2.20
   7  -3  -3  808.19   29.28
  -7   3   3  843.02   31.62
   7  -4  -3  139.28    6.75
  -7   4   3  141.06    6.47
   7  -5  -3   30.84    2.77
  -7   5   3   27.57    2.70
   7  -6  -3  241.26    9.66
  -7   6   3  219.30    9.81
   7  -7  -3    1.56    1.63
  -7   7   3   -0.21    2.06
   7  -8  -3  562.03   22.46
  -7   8   3  586.12   20.82
   7  -9  -3    8.17    2.20
  -7   9   3    6.82    2.91
   7 -10  -3 1057.62   35.03
  -7  10   3 1098.63   38.37
   7 -11  -3   34.39    3.84
  -7  11   3   45.48    4.48
   7 -12  -3  719.01   25.01
  -7  12   3  792.85   29.70
   7 -13  -3    3.41    3.06
  -7  13   3    3.34    2.56
   7 -14  -3  121.66    7.46
  -7  14   3  153.00    9.74
   7 -15  -3   10.73    3.91
  -7  15   3   10.66    3.55
   7 -16  -3   81.51    7.32
  -7  16   3   81.30    6.75
   7 -17  -3   49.67    6.04
  -7  17   3   52.59    6.25
   7 -18  -3   27.71    5.83
  -7  18   3   13.72    4.76
   8  18  -3   35.39    6.68
  -8 -18   3   21.53    5.19
   8  17  -3  114.77    9.66
  -8 -17   3  130.04   10.80
   8  16  -3  169.48   11.09
  -8 -16   3  190.09   10.94
   8  15  -3   99.13    7.82
  -8 -15   3  100.70    7.67
   8  14  -3  131.61    9.24
  -8 -14   3  126.06    8.31
   8  13  -3   88.40    7.39
  -8 -13   3   85.77    6.40
   8  12  -3   69.00    5.54
  -8 -12   3   63.25    5.83
   8  11  -3   70.42    6.04
  -8 -11   3   67.72    5.47
   8  10  -3   88.12    5.90
  -8 -10   3   93.59    6.61
   8   9  -3    9.45    2.42
  -8  -9   3    3.62    2.35
   8   8  -3  101.62    5.76
  -8  -8   3  109.01    6.54
  -8  -7   3   60.12    4.55
   8   6  -3  468.02   16.56
  -8  -6   3  454.02   17.20
   8   5  -3  337.76   14.43
  -8  -5   3  364.98   13.36
   8   4  -3  719.93   22.53
  -8  -4   3  746.73   24.52
   8   3  -3  930.00   30.98
  -8  -3   3  931.77   32.55
   8   2  -3    8.81    1.63
  -8  -2   3    9.45    2.06
   8   1  -3  790.00   27.79
  -8  -1   3  775.51   26.72
   8   0  -3    0.92    1.42
  -8   0   3   -0.21    1.35
   8  -1  -3  780.69   28.64
  -8   1   3  807.41   29.14
   8  -2  -3   11.37    1.71
  -8   2   3   14.92    2.20
   8  -3  -3  886.72   28.57
  -8   3   3  931.56   34.39
   8  -4  -3  724.91   24.73
  -8   4   3  732.30   28.43
   8  -5  -3  368.60   14.28
  -8   5   3  353.47   15.63
   8  -6  -3  449.40   18.26
  -8   6   3  447.77   15.78
   8  -7  -3   69.57    4.62
  -8   7   3   55.43    4.19
   8  -8  -3   88.76    5.47
  -8   8   3  101.34    5.90
   8  -9  -3    6.75    2.13
  -8   9   3    8.39    2.27
   8 -10  -3   80.87    5.54
  -8  10   3   91.60    6.32
   8 -11  -3   75.82    4.90
  -8  11   3   73.41    5.47
   8 -12  -3   54.93    5.97
  -8  12   3   57.84    4.83
   8 -13  -3   70.71    5.69
  -8  13   3   86.20    6.25
   8 -14  -3  105.17    6.89
  -8  14   3  140.70    8.67
   8 -15  -3   93.73    7.39
  -8  15   3   92.24    7.75
   8 -16  -3  184.62   11.80
  -8  16   3  163.59   10.23
   8 -17  -3   97.92    9.59
  -8  17   3  107.80    8.67
   8 -18  -3   29.28    6.11
  -8  18   3   31.62    6.68
   9  17  -3  161.88   11.51
  -9 -17   3  146.82   10.52
   9  16  -3   17.69    5.47
  -9 -16   3   11.87    4.76
   9  15  -3  240.12   15.14
  -9 -15   3  254.12   14.92
   9  14  -3   23.66    4.55
  -9 -14   3   31.84    5.19
   9  13  -3  384.95   18.90
  -9 -13   3  374.64   18.41
   9  12  -3   11.30    3.48
  -9 -12   3    9.10    3.34
   9  11  -3   24.87    3.77
  -9 -11   3   22.60    4.12
   9  10  -3    0.57    2.49
  -9 -10   3    2.35    2.70
   9   9  -3   38.94    4.19
  -9  -9   3   22.31    3.41
   9   8  -3    8.17    3.62
  -9  -8   3    2.77    2.42
   9   7  -3  329.66   15.21
  -9  -7   3  327.67   14.28
   9   6  -3   18.05    2.84
  -9  -6   3   22.46    2.98
   9   5  -3  453.88   18.26
  -9  -5   3  491.90   17.55
   9   4  -3  286.88   13.36
  -9  -4   3  267.55   13.00
   9   3  -3  616.18   22.17
  -9  -3   3  662.59   24.16
   9   2  -3   33.19    2.77
  -9  -2   3   33.97    3.34
   9   1  -3  407.97   15.92
  -9  -1   3  415.50   17.62
   9   0  -3    1.56    1.99
  -9   0   3    1.63    1.78
   9  -1  -3  442.65   16.20
  -9   1   3  418.98   18.19
   9  -2  -3   47.83    3.48
  -9   2   3   38.23    3.48
   9  -3  -3  659.18   24.80
  -9   3   3  639.63   23.59
   9  -4  -3  269.26   13.36
  -9   4   3  254.48   12.93
   9  -5  -3  479.67   18.05
  -9   5   3  475.76   19.12
   9  -6  -3   24.16    2.98
  -9   6   3   18.26    2.91
   9  -7  -3  326.25   12.79
  -9   7   3  341.95   14.57
   9  -8  -3    4.97    2.56
  -9   8   3    7.89    2.77
   9  -9  -3   27.86    3.27
  -9   9   3   32.55    3.55
   9 -10  -3    0.85    2.27
  -9  10   3   -0.28    2.27
   9 -11  -3   28.35    4.12
  -9  11   3   32.19    4.69
   9 -12  -3    4.48    3.20
  -9  12   3    7.32    3.13
   9 -13  -3  352.75   15.78
  -9  13   3  315.45   15.35
   9 -14  -3   19.83    4.97
  -9  14   3   22.38    4.19
   9 -15  -3  229.60   13.22
  -9  15   3  219.16   12.29
   9 -16  -3   19.40    5.61
  -9  16   3   22.88    5.26
   9 -17  -3  121.30   10.09
  -9  17   3  117.96   10.16
  10  16  -3    0.85    4.62
 -10 -16   3   -0.21    4.55
  10  15  -3  118.11    8.81
 -10 -15   3  125.57    8.67
  10  14  -3    0.71    3.91
 -10 -14   3   -2.42    3.98
  10  13  -3  124.15    8.95
 -10 -13   3  107.94    7.89
  10  12  -3    8.53    3.48
 -10 -12   3   14.99    4.48
  10  11  -3    5.19    3.84
 -10 -11   3    9.24    3.98
  10  10  -3    2.56    2.49
 -10 -10   3   -1.35    2.84
  10   9  -3   10.87    3.41
 -10  -9   3   12.08    3.98
  10   8  -3    3.98    2.91
 -10  -8   3    2.91    2.42
  10   7  -3  445.06   18.05
 -10  -7   3  440.52   17.62
  10   6  -3  132.67    7.75
 -10  -6   3  125.92    7.53
  10   5  -3  603.53   21.46
 -10  -5   3  599.20   22.67
  10   4  -3   43.06    3.62
 -10  -4   3   36.31    4.41
  10   3  -3  515.35   20.25
 -10  -3   3  500.35   21.03
  10   2  -3    0.21    1.56
 -10  -2   3   -0.64    1.85
  10   1  -3  336.84   12.72
 -10  -1   3  318.22   14.28
  10   0  -3   -1.49    1.42
 -10   0   3    3.77    1.99
  10  -1  -3  368.46   13.29
 -10   1   3  328.17   15.07
  10  -2  -3    0.43    1.42
 -10   2   3    2.56    2.06
  10  -3  -3  523.45   20.39
 -10   3   3  520.89   20.75
  10  -4  -3   35.74    3.48
 -10   4   3   49.60    4.55
  10  -5  -3  606.45   23.52
 -10   5   3  606.59   24.66
  10  -6  -3  116.54    7.46
 -10   6   3  127.84    7.46
  10  -7  -3  442.08   18.62
 -10   7   3  414.93   17.20
  10  -8  -3    2.56    2.56
 -10   8   3    7.75    3.13
  10  -9  -3   10.23    2.49
 -10   9   3    9.52    2.84
  10 -10  -3    3.06    2.84
 -10  10   3    1.28    2.98
  10 -11  -3    6.75    3.27
 -10  11   3    7.32    3.41
  10 -12  -3    9.95    3.62
 -10  12   3   17.13    4.83
  10 -13  -3  109.08    7.46
 -10  13   3  109.01    6.89
  10 -14  -3    1.85    4.69
 -10  14   3    1.42    3.55
  10 -15  -3  108.02    8.95
 -10  15   3  121.80    9.74
  10 -16  -3    0.78    4.26
 -10  16   3   -0.57    4.41
  11  15  -3   33.68    6.25
 -11 -15   3   38.30    6.61
  11  14  -3   50.60    6.75
 -11 -14   3   37.38    6.61
  11  13  -3   39.23    5.61
 -11 -13   3   29.06    5.54
  11  12  -3    4.33    3.41
 -11 -12   3    6.75    3.48
  11  11  -3    3.41    2.91
 -11 -11   3    3.70    3.48
  11  10  -3   44.41    5.12
 -11 -10   3   42.42    5.90
  11   9  -3    1.63    3.41
 -11  -9   3   -0.92    3.20
  11   8  -3   17.91    3.27
 -11  -8   3   20.61    3.91
  11   7  -3   73.41    5.54
 -11  -7   3   66.66    5.69
  11   6  -3   57.77    5.12
 -11  -6   3   49.03    4.97
  11   5  -3  168.84    8.67
 -11  -5   3  192.15   10.16
  11   4  -3  237.78   10.38
 -11  -4   3  227.04   11.23
  11   3  -3  314.81   14.35
 -11  -3   3  315.38   13.72
  11   2  -3  308.48   13.50
 -11  -2   3  302.23   13.72
  11   1  -3  562.46   22.17
 -11  -1   3  552.72   22.38
  11   0  -3   -1.28    2.06
 -11   0   3    0.36    2.42
  11  -1  -3  527.99   20.47
 -11   1   3  565.94   22.03
  11  -2  -3  298.04   13.86
 -11   2   3  320.49   13.72
  11  -3  -3  307.56   12.93
 -11   3   3  322.27   14.28
  11  -4  -3  251.42   10.94
 -11   4   3  229.18   12.36
  11  -5  -3  158.33    8.31
 -11   5   3  148.31    8.88
  11  -6  -3   47.40    4.26
 -11   6   3   53.58    5.40
  11  -7  -3   53.51    4.26
 -11   7   3   61.26    5.40
  11  -8  -3   10.30    2.91
 -11   8   3   15.49    3.77
  11  -9  -3   -0.64    3.34
 -11   9   3    3.70    3.34
  11 -10  -3   34.75    4.12
 -11  10   3   42.50    4.97
  11 -11  -3    3.62    3.06
 -11  11   3    2.77    3.91
  11 -12  -3    2.42    3.20
 -11  12   3    4.55    3.62
  11 -13  -3   41.15    5.69
 -11  13   3   33.54    5.97
  11 -14  -3   32.69    5.26
 -11  14   3   34.54    5.76
  11 -15  -3   43.63    6.82
 -11  15   3   43.77    6.40
  12  14  -3   74.26    8.17
 -12 -14   3   53.79    8.03
  12  13  -3   -5.40    3.98
 -12 -13   3    2.27    4.55
  12  12  -3   76.96    6.82
 -12 -12   3   98.00    8.53
  12  11  -3    3.34    3.55
 -12 -11   3   -1.07    4.26
  12  10  -3  188.53   12.72
 -12 -10   3  160.67   10.09
  12   9  -3    1.42    3.84
 -12  -9   3    8.03    3.77
  12   8  -3  206.51   11.51
 -12  -8   3  200.61   12.72
  12   7  -3    5.76    2.91
 -12  -7   3   10.30    3.41
  12   6  -3  209.56   11.30
 -12  -6   3  218.38   11.73
  12   5  -3    6.89    3.41
 -12  -5   3    7.67    3.41
  12   4  -3   61.61    5.54
 -12  -4   3   57.21    4.69
  12   3  -3  223.92   11.73
 -12  -3   3  219.87   12.08
  12   2  -3   10.23    3.06
 -12  -2   3   12.86    3.13
  12   1  -3  489.55   21.32
 -12  -1   3  524.37   19.76
  12   0  -3    3.20    2.49
 -12   0   3    3.41    3.06
  12  -1  -3  518.69   21.32
 -12   1   3  515.49   19.04
  12  -2  -3    7.75    3.06
 -12   2   3   10.16    2.91
  12  -3  -3  246.73   12.15
 -12   3   3  226.90   11.65
  12  -4  -3   53.65    4.41
 -12   4   3   56.71    5.54
  12  -5  -3    6.61    2.20
 -12   5   3    3.48    2.56
  12  -6  -3  198.05   10.80
 -12   6   3  195.99    9.81
  12  -7  -3    5.90    3.06
 -12   7   3    6.82    3.77
  12  -8  -3  195.07   10.59
 -12   8   3  196.13   11.87
  12  -9  -3    3.77    2.98
 -12   9   3    4.05    3.20
  12 -10  -3  165.08    9.74
 -12  10   3  174.32   11.51
  12 -11  -3    0.07    3.55
 -12  11   3    0.57    3.34
  12 -12  -3   80.51    6.47
 -12  12   3   81.22    7.60
  12 -13  -3   -1.92    3.41
 -12  13   3   -5.69    4.12
  12 -14  -3   76.32    7.25
 -12  14   3   78.24    8.46
  13  12  -3  129.05   10.45
 -13 -12   3  144.97   11.87
  13  11  -3   -2.35    4.55
 -13 -11   3    4.26    5.69
  13  10  -3  374.29   16.63
 -13 -10   3  381.75   19.47
  13   9  -3   15.07    7.75
 -13  -9   3   14.14    5.26
  13   8  -3  364.48   17.69
 -13  -8   3  396.03   19.83
  13   7  -3    5.69    3.13
 -13  -7   3    2.91    3.62
  13   6  -3  181.28   10.52
 -13  -6   3  214.54   12.72
  13   5  -3   23.38    4.12
 -13  -5   3   23.24    4.97
  13   4  -3    7.04    2.77
 -13  -4   3    5.76    2.98
  13   3  -3   83.36    5.90
 -13  -3   3   87.62    6.40
  13   2  -3   -0.50    2.27
 -13  -2   3    0.64    2.56
  13   1  -3    2.49    2.27
 -13  -1   3    9.10    3.70
  13   0  -3    0.64    2.70
 -13   0   3   -0.99    2.70
  13  -1  -3    5.90    2.77
 -13   1   3   10.52    4.12
  13  -2  -3    0.43    2.49
 -13   2   3   -3.41    3.13
  13  -3  -3   81.30    6.47
 -13   3   3   92.10    7.53
  13  -4  -3    6.11    2.70
 -13   4   3    8.67    3.27
  13  -5  -3   14.99    3.48
 -13   5   3   10.87    3.70
  13  -6  -3  180.71   10.59
 -13   6   3  187.96   12.22
  13  -7  -3    7.18    3.77
 -13   7   3    3.91    3.41
  13  -8  -3  371.87   16.98
 -13   8   3  380.26   17.55
  13  -9  -3   15.28    3.70
 -13   9   3    8.60    3.84
  13 -10  -3  336.55   16.84
 -13  10   3  366.75   17.69
  13 -11  -3    2.13    3.70
 -13  11   3   -1.49    3.41
  13 -12  -3  123.86    8.88
 -13  12   3  137.36   11.73
  14  10  -3  149.87    9.74
 -14 -10   3  152.22   10.94
  14   9  -3   14.99    4.69
 -14  -9   3   10.38    5.33
  14   8  -3  156.76   10.23
 -14  -8   3  175.52   12.22
  14   7  -3   29.28    4.48
 -14  -7   3   36.10    5.90
  14   6  -3  137.86    8.95
 -14  -6   3  164.58   11.30
  14   5  -3    5.47    3.27
 -14  -5   3    2.49    3.48
  14   4  -3   61.40    6.40
 -14  -4   3   61.75    5.97
  14   3  -3   13.57    4.48
 -14  -3   3    8.46    4.48
  14   2  -3   49.96    5.61
 -14  -2   3   54.15    6.32
  14   1  -3   86.77    7.11
 -14  -1   3   76.53    6.18
  14   0  -3   -1.49    2.84
 -14   0   3   -0.99    2.91
  14  -1  -3   98.78    7.18
 -14   1   3   94.02    7.46
  14  -2  -3   48.82    5.05
 -14   2   3   44.49    6.04
  14  -3  -3   11.80    3.20
 -14   3   3   11.30    3.84
  14  -4  -3   66.94    5.76
 -14   4   3   62.89    6.61
  14  -5  -3    4.12    3.48
 -14   5   3    2.42    3.84
  14  -6  -3  136.44    9.10
 -14   6   3  134.52    9.24
  14  -7  -3   29.56    4.69
 -14   7   3   35.82    5.33
  14  -8  -3  184.76   11.58
 -14   8   3  174.67   12.79
  14  -9  -3   13.08    4.48
 -14   9   3    7.53    4.55
  14 -10  -3  168.42   11.44
 -14  10   3  151.86   12.08
  15   8  -3   88.19    8.74
 -15  -8   3   95.72   10.30
  15   7  -3   -3.62    4.05
 -15  -7   3    2.13    4.69
  15   6  -3   68.65    6.18
 -15  -6   3   65.31    7.11
  15   5  -3   13.29    3.84
 -15  -5   3   12.79    4.90
  15   4  -3   25.80    5.40
 -15  -4   3   42.71    7.18
  15   3  -3   40.22    5.83
 -15  -3   3   40.43    6.61
  15   2  -3   55.43    5.69
 -15  -2   3   63.53    7.53
  15   1  -3   48.32    5.47
 -15  -1   3   51.31    6.32
  15   0  -3    0.28    3.20
 -15   0   3    1.56    3.84
  15  -1  -3   45.12    5.12
 -15   1   3   42.71    6.04
  15  -2  -3   62.18    5.76
 -15   2   3   71.49    7.75
  15  -3  -3   38.44    5.40
 -15   3   3   37.73    6.40
  15  -4  -3   24.23    5.05
 -15   4   3   30.34    5.76
  15  -5  -3   11.23    3.62
 -15   5   3    6.68    5.19
  15  -6  -3   75.04    6.68
 -15   6   3   67.01    7.11
  15  -7  -3    0.85    3.20
 -15   7   3    2.84    4.19
  15  -8  -3   78.60    7.18
 -15   8   3   71.77    8.88
  16   4  -3    4.05    4.97
 -16  -4   3   11.44    7.32
  16   3  -3   56.00    5.61
 -16  -3   3   48.11    6.82
  16   2  -3    4.76    3.62
 -16  -2   3   -2.35    4.83
  16   1  -3   33.83    5.19
 -16  -1   3   28.00    6.68
  16   0  -3    2.91    3.48
 -16   0   3    0.78    4.76
  16  -1  -3   26.65    5.69
 -16   1   3   26.79    6.47
  16  -2  -3    1.42    4.83
 -16   2   3    6.54    6.04
  16  -3  -3   41.57    4.76
 -16   3   3   53.44    6.82
  16  -4  -3    3.13    4.05
 -16   4   3    2.06    4.97
 -14   5  -4   18.26    6.96
  14  -5   4   23.31    6.47
 -14   4  -4   -1.71    5.61
  14  -4   4    5.33    4.33
 -14   3  -4    7.11    5.54
  14  -3   4    2.77    4.26
 -14   2  -4   12.58    5.76
  14  -2   4   15.78    5.33
 -14   1  -4    1.85    5.19
 -14   0  -4   58.13    8.81
 -14  -1  -4    7.46   10.23
  14   1   4    0.99    3.91
 -14  -2  -4   22.60    7.75
  14   2   4   26.15    4.69
 -14  -3  -4    7.53    5.54
  14   3   4    0.57    3.41
 -14  -4  -4    3.62    4.55
  14   4   4    2.70    3.62
 -14  -5  -4   18.41    6.75
  14   5   4   20.18    5.26
 -13   8  -4    2.63    4.83
  13  -8   4    2.42    3.70
 -13   7  -4   66.09    8.24
  13  -7   4   65.66    7.32
 -13   6  -4    2.27    3.77
  13  -6   4    1.63    3.20
 -13   5  -4   65.95    7.82
  13  -5   4   57.28    5.69
 -13   4  -4   17.55    4.62
  13  -4   4   14.57    3.84
 -13   3  -4   -0.92    3.84
  13  -3   4    0.50    2.56
 -13   2  -4    1.99    3.70
  13  -2   4    1.21    2.56
 -13   1  -4   -0.92    3.55
  13  -1   4   -0.36    2.49
 -13   0  -4    5.19    4.19
  13   0   4    4.26    2.91
 -13  -1  -4    0.99    3.48
  13   1   4    0.85    2.77
 -13  -2  -4    3.06    3.70
  13   2   4   -0.28    2.77
 -13  -3  -4    1.49    3.70
  13   3   4    0.64    2.77
 -13  -4  -4   19.04    4.62
  13   4   4   16.42    4.05
 -13  -5  -4   48.82    6.89
  13   5   4   56.00    5.69
 -13  -6  -4    3.62    4.48
  13   6   4   -0.07    3.84
 -13  -7  -4   69.29    8.39
  13   7   4   70.35    6.68
 -13  -8  -4   10.38    5.05
  13   8   4    6.68    4.41
 -12  11  -4   54.72    8.88
  12 -11   4   50.81    7.89
 -12  10  -4    9.38    5.19
  12 -10   4   13.43    4.76
 -12   9  -4   17.48    4.55
  12  -9   4   22.46    4.48
 -12   8  -4    0.57    4.69
  12  -8   4    3.27    4.05
 -12   7  -4   40.72    5.83
  12  -7   4   45.41    4.76
 -12   6  -4    0.71    3.34
  12  -6   4    2.06    2.70
 -12   5  -4  125.35    8.53
  12  -5   4  136.44    8.39
 -12   4  -4    4.90    3.41
  12  -4   4   -0.36    2.56
 -12   3  -4  161.81   10.02
  12  -3   4  145.89    8.10
 -12   2  -4   52.87    6.68
  12  -2   4   57.92    5.47
 -12   1  -4   37.66    5.61
  12  -1   4   36.31    3.84
 -12   0  -4   29.85    4.48
  12   0   4   25.80    3.41
 -12  -1  -4   39.16    5.05
  12   1   4   39.72    4.05
 -12  -2  -4   53.65    6.25
  12   2   4   52.02    5.26
 -12  -3  -4  155.13   10.30
  12   3   4  146.53    8.39
 -12  -4  -4    3.98    3.48
  12   4   4   -0.71    2.63
 -12  -5  -4  115.97    8.10
  12   5   4  122.30    7.75
 -12  -6  -4    0.57    3.34
  12   6   4   -2.42    2.91
 -12  -7  -4   38.02    6.68
  12   7   4   33.12    4.76
 -12  -8  -4   -1.99    3.84
  12   8   4    0.78    3.41
 -12  -9  -4   22.03    5.05
  12   9   4   33.12    5.47
 -12 -10  -4   11.09    5.83
  12  10   4   17.34    5.19
 -12 -11  -4   56.64    8.74
  12  11   4   56.99    9.38
 -11  12  -4   11.37    4.97
  11 -12   4   11.16    4.48
 -11  11  -4   75.47    8.46
  11 -11   4   86.63    9.02
 -11  10  -4    5.90    4.69
  11 -10   4    0.92    3.62
 -11   9  -4   18.12    4.83
  11  -9   4   16.13    4.12
 -11   8  -4   55.78    5.97
  11  -8   4   53.15    5.61
 -11   7  -4  123.01    8.74
  11  -7   4  117.47    8.03
 -11   6  -4  127.98    8.24
  11  -6   4  137.93    8.10
 -11   5  -4  328.38   15.99
  11  -5   4  320.71   14.00
 -11   4  -4  113.49    7.39
  11  -4   4  110.08    7.18
 -11   3  -4  237.06   12.86
  11  -3   4  247.37   11.65
 -11   2  -4   72.13    6.04
  11  -2   4   68.08    5.26
 -11   1  -4   30.34    3.48
  11  -1   4   28.43    3.84
 -11   0  -4   19.04    3.98
  11   0   4   17.98    3.27
 -11  -1  -4   29.56    3.91
  11   1   4   35.74    3.84
 -11  -2  -4   80.09    6.47
  11   2   4   74.19    5.54
 -11  -3  -4  234.01   12.29
  11   3   4  241.26   11.80
 -11  -4  -4  127.98    8.88
  11   4   4  110.64    6.32
 -11  -5  -4  318.57   14.57
  11   5   4  319.64   13.43
 -11  -6  -4  130.76    8.24
  11   6   4  113.42    7.32
 -11  -7  -4  147.24    9.95
  11   7   4  120.66    7.39
 -11  -8  -4   45.27    5.40
  11   8   4   45.12    5.33
 -11  -9  -4    8.31    4.26
  11   9   4   10.02    3.70
 -11 -10  -4    2.49    3.62
  11  10   4    3.13    3.41
 -11 -11  -4   70.49    7.11
  11  11   4   70.78    6.18
 -11 -12  -4    8.67    4.48
  11  12   4   14.43    4.90
 -10  14  -4   98.99    9.31
  10 -14   4   92.17   10.45
 -10  13  -4   14.85    5.26
  10 -13   4   10.73    4.41
 -10  12  -4    9.02    4.19
  10 -12   4   11.01    4.19
 -10  11  -4   40.15    5.33
  10 -11   4   28.78    4.76
 -10  10  -4    9.66    3.98
  10 -10   4   10.66    3.62
 -10   9  -4  140.14    9.17
  10  -9   4  132.25    9.38
 -10   8  -4   85.35    6.89
  10  -8   4   76.25    6.11
 -10   7  -4  161.17    9.74
  10  -7   4  172.04    8.95
 -10   6  -4   98.49    6.96
  10  -6   4   87.69    6.04
 -10   5  -4  111.78    6.96
  10  -5   4  113.84    6.82
 -10   4  -4  258.03   13.36
  10  -4   4  256.39   13.22
 -10   3  -4    2.42    2.56
  10  -3   4   10.09    2.49
 -10   2  -4  225.41   12.44
  10  -2   4  205.16   10.30
 -10   1  -4    1.28    3.13
  10  -1   4    2.70    2.35
 -10   0  -4   64.24    5.40
  10   0   4   78.88    6.18
 -10  -1  -4    0.99    2.63
  10   1   4    1.49    2.06
 -10  -2  -4  201.82   11.09
  10   2   4  189.10    9.10
 -10  -3  -4    1.21    3.20
  10   3   4    4.83    2.06
 -10  -4  -4  237.06   10.80
  10   4   4  245.31   12.01
 -10  -5  -4   90.39    6.89
  10   5   4  100.91    6.54
 -10  -6  -4  102.83    6.96
  10   6   4   94.66    5.90
 -10  -7  -4  149.94    9.31
  10   7   4  155.13    9.31
 -10  -8  -4   98.35    6.75
  10   8   4   91.24    6.61
 -10  -9  -4  102.26    7.39
 -10 -10  -4   11.01    3.70
  10  10   4    9.31    3.55
 -10 -11  -4   33.26    5.69
  10  11   4   35.39    5.12
 -10 -12  -4   20.18    4.97
  10  12   4   13.15    4.05
 -10 -13  -4   10.80    4.76
  10  13   4    9.66    4.90
 -10 -14  -4   82.01    8.31
  10  14   4   84.14    8.39
  -9  15  -4   14.07    5.33
   9 -15   4   13.15    5.90
  -9  14  -4   67.79    7.75
   9 -14   4   60.97    8.53
  -9  13  -4    5.97    4.97
   9 -13   4    7.18    4.55
  -9  12  -4    6.11    4.90
   9 -12   4    0.00    3.55
  -9  11  -4   77.10    6.82
   9 -11   4   83.29    6.04
  -9  10  -4    0.43    3.41
   9 -10   4    2.35    2.84
  -9   9  -4   57.06    5.54
   9  -9   4   46.40    4.97
  -9   8  -4  168.35    8.74
   9  -8   4  164.65    8.31
  -9   7  -4   55.71    5.26
   9  -7   4   51.45    4.62
  -9   6  -4  139.14    8.31
   9  -6   4  148.52    7.46
  -9   5  -4    0.14    2.35
   9  -5   4    2.77    2.13
  -9   4  -4   35.60    3.84
   9  -4   4   36.24    3.13
  -9   3  -4   28.71    3.13
   9  -3   4   26.29    3.34
  -9   2  -4  564.95   22.17
   9  -2   4  569.57   21.89
  -9   1  -4   13.22    2.84
   9  -1   4    8.74    2.20
  -9   0  -4 1375.20   47.90
   9   0   4 1393.11   42.71
  -9  -1  -4    7.46    2.98
   9   1   4   13.00    2.56
  -9  -2  -4  528.92   18.33
   9   2   4  493.60   18.19
  -9  -3  -4   21.53    3.27
   9   3   4   21.60    2.98
  -9  -4  -4   35.82    4.55
   9   4   4   33.26    3.48
  -9  -5  -4    1.49    2.35
   9   5   4    1.71    2.06
  -9  -6  -4  121.09    7.39
   9   6   4  138.36    7.18
  -9  -7  -4   62.96    5.05
   9   7   4   60.33    4.55
  -9  -8  -4  149.73    8.10
   9   8   4  144.83    8.17
  -9  -9  -4   52.94    5.90
   9   9   4   54.72    5.90
  -9 -10  -4   -2.70    2.70
   9  10   4   -0.28    2.49
  -9 -11  -4   78.88    6.25
   9  11   4   80.73    6.96
  -9 -12  -4    2.63    3.62
   9  12   4    7.32    3.41
  -9 -13  -4    4.62    3.62
   9  13   4   11.73    4.19
  -9 -14  -4   64.67    7.60
   9  14   4   68.93    6.54
  -9 -15  -4   11.65    5.12
   9  15   4    7.53    4.76
  -8  16  -4  113.13    8.95
   8 -16   4  115.90    9.52
  -8  15  -4   20.32    5.12
   8 -15   4   29.78    5.90
  -8  14  -4    2.77    4.48
   8 -14   4    2.56    4.05
  -8  13  -4   69.21    6.18
   8 -13   4   70.99    7.32
  -8  12  -4    1.28    3.41
   8 -12   4    4.55    3.48
  -8  11  -4   13.93    3.98
   8 -11   4   15.42    3.41
  -8  10  -4   34.04    4.19
   8 -10   4   34.39    4.48
  -8   9  -4   11.30    4.33
   8  -9   4   12.58    3.34
  -8   8  -4   35.39    4.12
   8  -8   4   34.96    3.62
  -8   7  -4   85.28    6.18
   8  -7   4   74.05    4.76
  -8   6  -4   49.32    4.55
   8  -6   4   51.88    4.48
  -8   5  -4   11.23    2.56
   8  -5   4   13.15    2.20
  -8   4  -4  404.49   15.28
   8  -4   4  388.50   15.78
  -8   3  -4   84.00    4.90
   8  -3   4   92.95    5.26
  -8   2  -4 1016.48   35.32
   8  -2   4 1010.23   35.46
  -8   1  -4   22.74    2.63
   8  -1   4   28.64    2.91
  -8   0  -4  913.79   30.06
   8   0   4  866.89   29.21
  -8  -1  -4   29.35    2.84
   8   1   4   28.85    3.06
  -8  -2  -4 1033.60   34.04
   8   2   4  986.56   29.92
  -8  -3  -4   95.22    6.04
   8   3   4   81.44    5.33
  -8  -4  -4  397.74   16.13
   8   4   4  381.61   17.20
  -8  -5  -4    9.24    2.42
   8   5   4   12.36    2.20
  -8  -6  -4   45.69    4.48
   8   6   4   44.49    3.62
  -8  -7  -4   75.11    5.97
   8   7   4   76.89    5.05
  -8  -8  -4   42.28    4.12
   8   8   4   13.86    2.98
  -8  -9  -4   11.01    2.42
   8   9   4   10.59    2.77
  -8 -10  -4   33.68    4.05
   8  10   4   22.46    5.05
  -8 -11  -4   16.49    4.12
   8  11   4    9.45    2.91
  -8 -12  -4    2.63    2.63
   8  12   4    1.78    2.98
  -8 -13  -4   69.78    6.25
   8  13   4   62.32    5.33
  -8 -14  -4    2.77    3.41
   8  14   4    3.62    3.91
  -8 -15  -4   21.32    4.97
   8  15   4   23.95    4.97
  -8 -16  -4   98.78    8.60
   8  16   4  106.17   10.09
  -7  17  -4   10.16    5.61
   7 -17   4   -3.27    5.05
  -7  16  -4  117.96    8.74
   7 -16   4  115.26    9.31
  -7  15  -4   26.51    5.33
   7 -15   4   19.83    5.47
  -7  14  -4   61.18    6.61
   7 -14   4   54.08    7.11
  -7  13  -4  256.96   13.22
   7 -13   4  260.30   14.92
  -7  12  -4   48.82    5.05
   7 -12   4   39.01    5.54
  -7  11  -4  486.78   19.54
   7 -11   4  542.42   22.31
  -7  10  -4    7.96    3.48
   7 -10   4    6.40    3.27
  -7   9  -4  152.07    8.88
   7  -9   4  166.85    9.17
  -7   8  -4   24.09    3.48
   7  -8   4   25.01    3.27
  -7   7  -4   36.03    3.62
   7  -7   4   39.58    3.84
  -7   6  -4   64.67    5.05
   7  -6   4   71.35    4.26
  -7   5  -4   19.90    2.49
   7  -5   4   17.55    2.63
  -7   4  -4   35.67    3.55
   7  -4   4   32.48    2.77
  -7   3  -4   20.11    2.91
   7  -3   4   23.81    2.91
  -7   2  -4  747.93   28.28
   7  -2   4  733.72   25.01
  -7   1  -4    5.76    1.85
   7  -1   4    1.28    1.35
  -7   0  -4 1700.39   56.42
   7   0   4 1685.18   55.00
  -7  -1  -4    3.41    1.71
   7   1   4    1.99    1.49
  -7  -2  -4  691.58   25.30
   7   2   4  717.45   24.45
  -7  -3  -4   18.33    2.27
   7   3   4   15.78    2.20
  -7  -4  -4   31.05    3.06
   7   4   4   30.13    3.27
  -7  -5  -4   19.19    2.56
   7   5   4   21.75    3.06
  -7  -6  -4   70.42    4.83
   7   6   4   64.38    4.19
  -7  -7  -4   30.27    3.77
   7   7   4   40.58    3.48
  -7  -8  -4   34.39    3.84
   7   8   4    4.69    2.06
  -7  -9  -4  156.41    9.10
   7   9   4  138.15    7.32
  -7 -10  -4    5.61    2.49
   7  10   4    7.82    2.56
  -7 -11  -4  454.09   19.47
   7  11   4  485.78   23.10
  -7 -12  -4   45.41    5.12
   7  12   4   39.08    4.55
  -7 -13  -4  207.15   11.44
   7  13   4  238.56   11.94
  -7 -14  -4   58.20    4.97
   7  14   4   57.13    6.18
  -7 -15  -4   24.16    4.97
   7  15   4   22.88    4.90
  -7 -16  -4   87.55    7.75
   7  16   4   99.35    9.02
  -7 -17  -4    0.99    5.05
   7  17   4    1.21    3.91
  -6  18  -4   21.75    5.19
   6 -18   4   26.72    6.68
  -6  17  -4   34.89    6.11
   6 -17   4   33.33    5.61
  -6  16  -4   78.67    7.39
   6 -16   4   72.20    7.39
  -6  15  -4   43.56    6.04
   6 -15   4   41.86    5.76
  -6  14  -4  249.86   13.64
   6 -14   4  248.51   13.72
  -6  13  -4  252.34   13.79
   6 -13   4  243.11   15.21
  -6  12  -4  117.96    7.39
   6 -12   4  117.96    7.96
  -6  11  -4  624.21   22.88
   6 -11   4  654.20   26.29
  -6  10  -4    3.48    3.06
   6 -10   4    7.32    2.56
  -6   9  -4  511.79   21.96
   6  -9   4  482.66   20.75
  -6   8  -4    1.21    2.06
   6  -8   4   -0.78    1.99
  -6   7  -4  601.90   22.88
   6  -7   4  644.11   25.30
  -6   6  -4  859.22   32.05
   6  -6   4  807.63   26.72
  -6   5  -4  580.08   22.46
   6  -5   4  587.83   21.89
  -6   4  -4  165.79    7.75
   6  -4   4  157.40    6.82
  -6   3  -4   25.80    2.63
   6  -3   4   38.52    3.13
  -6   2  -4  176.45    7.67
   6  -2   4  170.83    7.75
  -6   1  -4   -1.07    1.28
   6  -1   4    1.07    1.21
  -6   0  -4  612.06   23.52
   6   0   4  610.43   25.01
  -6  -1  -4    0.99    1.49
   6   1   4    1.28    1.35
  -6  -2  -4  171.33    7.82
   6   2   4  163.73    8.03
  -6  -3  -4   32.26    2.63
   6   3   4   31.76    2.91
  -6  -4  -4  162.45    7.18
   6   4   4  166.00    6.89
  -6  -5  -4  602.54   22.60
   6   5   4  574.26   20.68
  -6  -6  -4  830.08   29.28
   6   6   4  833.78   28.57
  -6  -7  -4  626.91   23.17
  -6  -8  -4    0.85    1.92
   6   8   4   -0.21    1.56
  -6  -9  -4  462.55   18.33
   6   9   4  473.13   18.76
  -6 -10  -4    3.62    2.20
   6  10   4   11.01    2.27
  -6 -11  -4  613.20   22.03
   6  11   4  554.50   22.60
  -6 -12  -4   93.31    6.40
   6  12   4  109.93    7.39
  -6 -13  -4  234.22   13.08
   6  13   4  225.91   12.22
  -6 -14  -4  213.33   12.15
   6  14   4  244.53   12.65
  -6 -15  -4   42.14    4.90
   6  15   4   46.40    5.47
  -6 -16  -4   69.14    6.82
   6  16   4   51.45    5.69
  -6 -17  -4   24.45    6.04
   6  17   4   34.82    5.54
  -6 -18  -4   13.00    6.40
   6  18   4   21.60    6.32
  -5  18  -4    6.18    4.76
   5 -18   4   -0.50    4.69
  -5  17  -4   73.34    6.96
   5 -17   4   86.63    8.88
  -5  16  -4    7.75    3.62
   5 -16   4   13.29    4.41
  -5  15  -4  104.68    8.74
   5 -15   4   94.16    8.24
  -5  14  -4   78.74    7.75
   5 -14   4   82.15    7.25
  -5  13  -4  236.50   12.65
   5 -13   4  211.62   10.38
  -5  12  -4   75.68    5.12
   5 -12   4   73.05    6.25
  -5  11  -4  373.58   14.92
   5 -11   4  358.51   17.13
  -5  10  -4   97.85    6.40
   5 -10   4  105.39    7.18
  -5   9  -4  755.32   27.22
   5  -9   4  709.99   25.87
  -5   8  -4    1.35    2.06
   5  -8   4    0.99    1.92
  -5   7  -4  911.73   31.48
   5  -7   4  931.42   33.12
  -5   6  -4  689.38   25.16
   5  -6   4  688.31   23.45
  -5   5  -4 1730.94   55.78
   5  -5   4 1709.91   51.88
  -5   4  -4   10.66    2.06
   5  -4   4    8.39    1.71
  -5   3  -4 1265.70   40.08
   5  -3   4 1341.95   42.99
  -5   2  -4   20.96    2.27
   5  -2   4   25.87    2.13
  -5   1  -4  333.92   14.92
   5  -1   4  322.77   13.86
  -5   0  -4    2.06    1.14
   5   0   4    1.49    0.99
  -5  -1  -4  314.81   12.22
   5   1   4  333.85   13.08
  -5  -2  -4   18.26    1.85
   5   2   4   18.19    1.85
  -5  -3  -4 1243.81   42.99
   5   3   4 1261.43   38.80
  -5  -4  -4   12.72    1.78
   5   4   4   12.86    1.63
  -5  -5  -4 1712.47   52.16
   5   5   4 1684.40   47.19
  -5  -6  -4  656.62   22.67
   5   6   4  701.81   28.07
  -5  -7  -4  845.36   31.55
   5   7   4  823.97   28.99
  -5  -8  -4    3.13    1.78
   5   8   4    1.71    1.56
  -5  -9  -4  720.22   26.51
   5   9   4  712.47   25.51
  -5 -10  -4   88.40    5.61
   5  10   4   83.64    5.40
  -5 -11  -4  344.87   13.36
   5  11   4  328.45   14.14
  -5 -12  -4   71.56    4.90
   5  12   4   68.08    5.76
  -5 -13  -4  204.66   10.73
   5  13   4  191.16   10.16
  -5 -14  -4   69.85    5.83
   5  14   4   77.96    6.32
  -5 -15  -4   88.69    7.46
   5  15   4   80.44    6.75
  -5 -16  -4   13.72    3.91
   5  16   4   11.58    3.84
  -5 -17  -4   58.27    6.32
   5  17   4   68.72    7.04
  -5 -18  -4    1.71    4.19
   5  18   4   -0.07    4.33
  -4  19  -4    5.54    5.40
   4 -19   4    5.26    5.19
  -4  18  -4    6.82    4.76
   4 -18   4    5.61    4.76
  -4  17  -4  113.13    8.81
   4 -17   4  124.43   10.09
  -4  16  -4   32.12    4.55
   4 -16   4   35.74    5.12
  -4  15  -4  257.32   13.15
   4 -15   4  221.57   13.00
  -4  14  -4   13.00    3.20
   4 -14   4   15.21    3.55
  -4  13  -4  362.49   16.77
   4 -13   4  327.46   15.14
  -4  12  -4    8.39    3.13
   4 -12   4    2.56    2.70
  -4  11  -4  386.86   18.55
   4 -11   4  389.49   18.97
  -4  10  -4    1.56    2.06
   4 -10   4    3.77    2.20
  -4   9  -4  670.76   25.80
   4  -9   4  655.13   25.72
  -4   8  -4   98.63    5.97
   4  -8   4  106.24    6.82
  -4   7  -4  726.05   24.45
   4  -7   4  681.35   24.87
  -4   6  -4   96.15    5.54
   4  -6   4  100.77    5.83
  -4   5  -4 1829.86   57.49
   4  -5   4 1776.07   54.79
  -4   4  -4   52.87    3.84
   4  -4   4   53.87    3.48
  -4   3  -4 1160.10   36.88
   4  -3   4 1172.32   37.73
  -4   2  -4  235.71   10.38
   4  -2   4  239.13   10.30
  -4   1  -4   -0.21    0.99
   4  -1   4   -0.28    0.85
  -4   0  -4  583.14   20.82
   4   0   4  605.17   21.11
  -4  -1  -4    0.28    0.71
   4   1   4    0.28    0.71
  -4  -2  -4  238.49    8.67
   4   2   4  224.34    9.24
  -4  -3  -4 1148.80   36.03
   4   3   4 1125.99   35.67
  -4  -4  -4   46.26    3.27
   4   4   4   50.88    3.27
  -4  -5  -4 1745.15   51.24
   4   5   4 1808.33   54.93
  -4  -6  -4   96.93    4.55
  -4  -7  -4  650.79   24.66
   4   7   4  659.89   22.88
  -4  -8  -4   97.85    5.90
   4   8   4   97.85    6.25
  -4  -9  -4  622.22   23.31
   4   9   4  634.59   23.45
  -4 -10  -4    0.21    1.71
   4  10   4    1.07    1.85
  -4 -11  -4  362.92   15.28
   4  11   4  358.65   14.71
  -4 -12  -4    0.92    1.92
   4  12   4    2.77    2.20
  -4 -13  -4  336.55   15.21
   4  13   4  307.49   14.14
  -4 -14  -4   10.45    3.20
   4  14   4   17.06    3.91
  -4 -15  -4  203.03   10.87
   4  15   4  222.07   11.87
  -4 -16  -4   34.47    5.12
   4  16   4   32.62    4.33
  -4 -17  -4   89.89    7.32
   4  17   4   88.76    7.75
  -4 -18  -4    5.19    3.70
   4  18   4    7.04    4.69
  -4 -19  -4   -1.49    4.76
   4  19   4   -8.31    6.18
  -3  19  -4   -2.42    4.48
   3 -19   4   -0.14    4.41
  -3  18  -4   20.11    5.61
   3 -18   4   10.45    5.54
  -3  17  -4   18.19    4.26
   3 -17   4   31.05    5.26
  -3  16  -4  178.72   11.16
   3 -16   4  182.63   10.87
  -3  15  -4  166.29    8.95
   3 -15   4  185.40   10.59
  -3  14  -4  336.13   13.86
   3 -14   4  311.33   14.07
  -3  13  -4  186.82    9.88
   3 -13   4  206.93   11.16
  -3  12  -4  111.43    7.18
   3 -12   4   93.94    6.68
  -3  11  -4  629.33   23.31
   3 -11   4  650.58   22.95
  -3  10  -4    9.31    2.49
   3 -10   4   15.21    2.98
  -3   9  -4  660.31   24.16
   3  -9   4  660.95   25.30
  -3   8  -4   34.39    2.77
   3  -8   4   37.45    3.41
  -3   7  -4  479.10   18.33
   3  -7   4  483.65   18.83
  -3   6  -4  425.38   17.98
   3  -6   4  373.01   15.70
  -3   5  -4  500.92   18.90
   3  -5   4  524.16   20.39
  -3   4  -4  971.07   33.54
   3  -4   4  958.92   31.05
  -3   3  -4  261.51   10.09
   3  -3   4  290.15   14.14
  -3   2  -4  653.99   21.96
   3  -2   4  647.10   23.38
  -3   1  -4  238.77    8.67
   3  -1   4  247.23   10.38
  -3   0  -4   29.56    2.13
   3   0   4   29.21    2.27
  -3  -1  -4  247.65    9.88
   3   1   4  254.26   11.30
  -3  -2  -4  657.19   22.10
   3   2   4  646.24   21.89
  -3  -3  -4  281.83   10.45
   3   3   4  281.91   10.94
  -3  -4  -4  958.14   32.97
   3   4   4  945.84   29.42
  -3  -5  -4  469.87   16.42
  -3  -6  -4  351.26   13.15
   3   6   4  337.69   12.86
  -3  -7  -4  451.74   16.77
   3   7   4  447.41   15.92
  -3  -8  -4   45.55    3.70
   3   8   4   38.73    3.06
  -3  -9  -4  626.84   24.59
   3   9   4  614.90   23.38
  -3 -10  -4   13.72    2.49
   3  10   4   12.86    2.63
  -3 -11  -4  569.92   21.96
   3  11   4  605.88   21.32
  -3 -12  -4  105.81    6.61
   3  12   4   98.85    6.82
  -3 -13  -4  147.88    7.67
   3  13   4  160.32    7.53
  -3 -14  -4  290.72   13.29
   3  14   4  284.39   14.00
  -3 -15  -4  142.91    7.89
   3  15   4  156.69    9.24
  -3 -16  -4  155.27    8.88
   3  16   4  150.16    8.74
  -3 -17  -4   26.79    4.90
   3  17   4   17.69    4.41
  -3 -18  -4   10.59    4.19
   3  18   4   14.64    4.69
  -3 -19  -4    1.71    5.12
   3  19   4   -1.85    5.19
  -2  19  -4    6.68    5.26
   2 -19   4    0.99    4.97
  -2  18  -4   71.28    7.53
   2 -18   4   72.55    7.39
  -2  17  -4   26.58    4.90
   2 -17   4   16.91    4.48
  -2  16  -4  132.39    9.10
   2 -16   4  155.77    9.81
  -2  15  -4    0.36    3.77
   2 -15   4   -0.36    3.34
  -2  14  -4  191.09   10.80
   2 -14   4  196.20    9.31
  -2  13  -4   51.95    4.69
   2 -13   4   52.37    5.40
  -2  12  -4  196.35    9.45
   2 -12   4  189.59   11.51
  -2  11  -4  685.54   23.38
   2 -11   4  711.62   27.15
  -2  10  -4   10.80    2.77
   2 -10   4   11.87    2.91
  -2   9  -4  474.48   17.27
   2  -9   4  472.85   20.04
  -2   8  -4  144.40    7.32
   2  -8   4  146.67    7.96
  -2   7  -4  638.07   23.81
   2  -7   4  649.37   25.51
  -2   6  -4  467.38   16.56
   2  -6   4  431.28   15.99
  -2   5  -4   34.04    2.56
   2  -5   4   28.21    2.49
  -2   4  -4  642.26   23.10
   2  -4   4  588.82   22.53
  -2   3  -4   27.36    1.92
   2  -3   4   20.82    1.99
  -2   2  -4 1720.50   49.53
   2  -2   4 1725.83   52.80
  -2   1  -4  287.02   11.37
   2  -1   4  302.87   12.36
  -2   0  -4 3568.69  106.38
   2   0   4 3606.64   99.63
  -2  -1  -4  287.80   11.30
   2   1   4  268.26   10.02
  -2  -2  -4 1690.08   51.24
   2   2   4 1702.37   49.67
  -2  -3  -4   26.44    1.85
   2   3   4   25.72    1.71
  -2  -4  -4  572.05   19.19
  -2  -5  -4   32.97    2.27
   2   5   4   33.97    2.35
  -2  -6  -4  471.71   17.69
   2   6   4  439.59   15.70
  -2  -7  -4  636.86   20.54
   2   7   4  624.85   21.96
  -2  -8  -4  131.82    5.69
   2   8   4  127.84    6.75
  -2  -9  -4  446.98   16.42
   2   9   4  465.03   18.26
  -2 -10  -4   10.38    2.77
   2  10   4   14.21    2.70
  -2 -11  -4  658.32   22.38
   2  11   4  643.83   21.67
  -2 -12  -4  186.47    9.59
   2  12   4  192.58    9.52
  -2 -13  -4   48.11    4.19
   2  13   4   43.13    4.62
  -2 -14  -4  175.45    9.59
   2  14   4  185.54    9.74
  -2 -15  -4   -0.78    2.42
   2  15   4    0.85    2.91
  -2 -16  -4  150.01    8.31
   2  16   4  141.27    9.38
  -2 -17  -4   11.51    3.55
   2  17   4    8.10    4.41
  -2 -18  -4   60.62    6.40
   2  18   4   70.28    7.39
  -2 -19  -4   -2.42    4.26
   2  19   4    6.47    4.62
  -1  20  -4  258.81   19.90
   1 -20   4  210.91   18.97
  -1  19  -4    7.39    4.76
   1 -19   4    1.21    4.69
  -1  18  -4  324.05   17.55
   1 -18   4  346.43   17.91
  -1  17  -4   14.64    4.41
   1 -17   4   13.36    3.84
  -1  16  -4  250.21   11.58
   1 -16   4  222.71   10.23
  -1  15  -4    5.97    3.48
   1 -15   4    2.84    3.41
  -1  14  -4   44.06    5.12
   1 -14   4   55.71    5.05
  -1  13  -4   37.17    4.48
   1 -13   4   38.44    4.05
  -1  12  -4    0.43    2.42
   1 -12   4    0.85    2.91
  -1  11  -4  157.76    8.03
   1 -11   4  153.28    9.17
  -1  10  -4   14.14    2.63
   1 -10   4    9.31    2.42
  -1   9  -4  195.07    8.24
   1  -9   4  176.52    9.45
  -1   8  -4   11.16    2.56
   1  -8   4    4.19    2.27
  -1   7  -4  100.84    5.69
   1  -7   4  120.02    6.32
  -1   6  -4   46.90    3.27
   1  -6   4   49.89    3.41
  -1   5  -4   18.05    1.78
   1  -5   4   19.33    2.35
  -1   4  -4 1689.94   49.03
   1  -4   4 1695.34   52.02
  -1   3  -4    0.07    0.64
   1  -3   4    0.43    0.85
  -1   2  -4 2517.32   69.93
   1  -2   4 2465.09   69.21
  -1   1  -4    7.96    0.85
   1  -1   4    7.11    0.78
  -1   0  -4 4519.58  127.13
   1   0   4 4814.28  134.66
  -1  -1  -4   10.66    0.85
   1   1   4    9.10    0.78
  -1  -2  -4 2430.91   68.72
   1   2   4 2375.20   63.60
  -1  -3  -4    0.50    0.50
   1   3   4    0.28    0.57
  -1  -4  -4 1700.88   50.81
   1   4   4 1644.96   49.96
  -1  -5  -4   16.49    1.49
   1   5   4   16.56    1.78
  -1  -6  -4   49.60    3.27
   1   6   4   46.76    3.20
  -1  -7  -4  120.24    6.54
   1   7   4  113.06    5.26
  -1  -8  -4    1.92    1.28
   1   8   4    2.42    1.35
   1   9   4  153.42    6.61
  -1 -10  -4    4.76    2.06
   1  10   4   12.01    2.49
   1  11   4  139.28    6.89
  -1 -12  -4   -0.92    2.27
   1  12   4    2.98    2.49
  -1 -13  -4    9.52    2.70
   1  13   4   31.84    3.91
   1  14   4   44.13    5.19
  -1 -15  -4    0.64    3.27
   1  15   4    4.26    3.98
  -1 -16  -4  232.23   11.73
   1  16   4  219.80   10.94
  -1 -17  -4    2.91    3.13
   1  17   4    6.96    3.27
  -1 -18  -4  314.24   16.27
   1  18   4  309.76   16.91
  -1 -19  -4    9.74    5.26
   1  19   4   -2.35    4.33
  -1 -20  -4  235.29   17.62
   1  20   4  228.40   18.33
   0  20  -4  233.80   16.20
   0 -20   4  253.12   14.78
   0  19  -4    1.35    4.19
   0 -19   4    1.71    3.98
   0  18  -4  440.09   20.61
   0 -18   4  444.21   23.66
   0  17  -4   10.23    3.91
   0 -17   4   10.09    4.05
   0  16  -4  354.39   17.06
   0 -16   4  364.98   16.34
   0  15  -4   15.42    3.91
   0 -15   4    8.60    3.27
   0  14  -4  163.94    8.88
   0 -14   4  146.25    8.88
   0  13  -4    8.03    3.55
   0 -13   4    7.18    2.91
   0  12  -4   13.57    3.13
   0 -12   4   13.72    2.84
   0  11  -4  358.37   15.35
   0 -11   4  338.40   17.20
   0  10  -4    0.78    1.99
   0 -10   4    0.57    2.13
   0   9  -4  229.67   11.01
   0  -9   4  240.83   11.16
   0   8  -4  117.18    6.96
   0  -8   4  121.45    6.68
   0   7  -4  189.81    9.24
   0  -7   4  204.02    8.81
   0   6  -4   32.90    2.63
   0  -6   4   26.79    2.42
   0   5  -4   -0.64    0.99
   0  -5   4    0.64    1.28
   0   4  -4 2013.49   60.40
   0  -4   4 1913.22   55.57
   0   3  -4   31.41    2.06
   0  -3   4   29.35    1.85
   0   2  -4 1281.97   39.44
   0  -2   4 1313.66   37.17
   0   1  -4   61.33    2.70
   0  -1   4   66.73    2.91
   0   0  -4 2347.05  102.12
   0   0   4 2427.78   68.65
   0  -1  -4   61.18    2.49
   0  -2  -4 1312.60   34.47
   0   2   4 1285.95   35.32
   0  -3  -4   31.98    1.99
   0   3   4   28.71    1.85
   0  -4  -4 1887.00   59.20
   0   4   4 1835.05   52.44
   0  -5  -4    1.21    0.78
   0   5   4   -0.07    0.71
   0  -6  -4   27.15    2.06
   0   6   4   24.52    1.92
   0  -7  -4  175.74    8.03
   0   7   4  179.72    7.32
   0  -8  -4  122.94    5.97
   0   8   4  122.09    6.54
   0  -9  -4  225.84    8.60
   0   9   4  232.02   10.45
   0 -10  -4    0.92    1.56
   0  10   4    0.78    2.42
   0 -11  -4  336.98   14.78
   0  11   4  335.77   13.64
   0 -12  -4   15.35    3.27
   0  12   4   11.65    2.84
   0 -13  -4    4.76    2.27
   0  13   4    6.89    2.35
   0 -14  -4  138.79    6.89
   0  14   4  154.99    8.95
   0 -15  -4   13.86    2.84
   0  15   4    7.25    2.98
   0 -16  -4  324.26   16.13
   0  16   4  306.42   14.21
   0 -17  -4    8.53    3.55
   0  17   4    8.53    3.62
   0  18   4  388.71   18.90
   0 -19  -4    6.11    4.90
   0  19   4    6.32    4.12
   0  20   4  239.77   15.78
   1  20  -4   53.94    7.67
  -1 -20   4   62.46    8.03
   1  19  -4   21.25    5.26
  -1 -19   4   13.08    3.91
   1  18  -4  147.45    8.95
  -1 -18   4  145.39    7.96
   1  17  -4   -1.92    4.33
  -1 -17   4    0.14    3.70
   1  16  -4  298.82   13.43
  -1 -16   4  305.85   14.14
   1  15  -4   64.88    7.46
  -1 -15   4   78.81    7.04
   1  14  -4  477.82   19.97
  -1 -14   4  469.72   20.47
   1  13  -4  311.89   14.35
  -1 -13   4  286.95   12.72
   1  12  -4  218.09   10.45
  -1 -12   4  230.88   11.37
   1  11  -4  705.58   27.43
  -1 -11   4  733.15   28.28
   1  10  -4    8.39    2.35
  -1 -10   4    1.56    2.13
   1   9  -4  510.73   18.26
  -1  -9   4  498.86   19.12
   1   8  -4 1037.73   34.89
  -1  -8   4 1060.11   37.59
   1   7  -4  998.43   32.55
  -1  -7   4  974.27   32.33
   1   6  -4  381.61   13.50
  -1  -6   4  381.46   15.14
   1   5  -4  232.37    9.31
  -1  -5   4  242.96   10.30
   1   4  -4 1360.14   39.72
  -1  -4   4 1443.64   43.06
   1   3  -4   47.90    2.56
  -1  -3   4   48.96    2.63
   1   2  -4 1213.68   34.68
  -1  -2   4 1282.11   35.53
   1   1  -4   11.37    0.85
  -1  -1   4    9.88    0.71
   1   0  -4 1290.50   51.17
  -1   0   4 1051.02   44.41
   1  -2  -4 1231.09   34.39
  -1   2   4 1242.24   36.53
   1  -3  -4   51.45    2.84
  -1   3   4   53.37    2.42
   1  -4  -4 1468.01   45.27
  -1   4   4 1336.12   39.80
   1  -5  -4  245.81    9.52
  -1   5   4  237.28    9.31
   1  -6  -4  372.87   13.93
  -1   6   4  346.93   12.36
   1  -7  -4  961.76   31.91
  -1   7   4  958.63   29.78
   1  -8  -4 1053.93   33.54
  -1   8   4 1036.23   34.32
   1  -9  -4  496.59   17.55
  -1   9   4  480.38   17.91
   1 -10  -4    3.13    1.92
  -1  10   4    2.63    1.78
   1 -11  -4  678.51   24.94
  -1  11   4  666.00   24.16
   1 -12  -4  226.05   11.87
  -1  12   4  213.54   10.94
   1 -13  -4  276.58   12.01
  -1  13   4  279.35   12.79
   1 -14  -4  427.30   16.06
  -1  14   4  460.20   17.48
   1 -15  -4   63.25    5.54
  -1  15   4   56.14    4.69
   1 -16  -4  258.67   13.08
  -1  16   4  242.89   11.51
   1 -17  -4    2.70    3.13
  -1  17   4   -0.28    3.13
   1 -18  -4  125.50    7.04
  -1  18   4  142.69    9.24
   1 -19  -4   19.61    6.61
  -1  19   4   10.52    4.33
   1 -20  -4   48.18    7.25
  -1  20   4   44.27    6.96
   2  20  -4   -3.06    5.69
  -2 -20   4    4.83    5.76
   2  19  -4    3.48    4.76
  -2 -19   4   -1.78    5.61
   2  18  -4   47.54    6.47
  -2 -18   4   29.99    6.68
   2  17  -4   92.31    7.32
  -2 -17   4  110.15    7.96
   2  16  -4  153.28    9.74
  -2 -16   4  158.11    7.82
   2  15  -4  310.90   14.57
  -2 -15   4  330.37   11.23
   2  14  -4  206.44   10.80
  -2 -14   4  196.99    8.10
   2  13  -4  698.76   27.36
  -2 -13   4  692.65   19.90
   2  12  -4  129.83    7.53
  -2 -12   4  123.01    7.82
   2  11  -4  433.48   18.33
  -2 -11   4  426.59   18.48
   2  10  -4   -0.14    1.85
  -2 -10   4    1.71    1.92
   2   9  -4  641.62   21.67
  -2  -9   4  629.47   21.60
   2   8  -4   61.68    4.26
  -2  -8   4   54.15    3.98
   2   7  -4  697.55   24.16
  -2  -7   4  694.92   22.88
   2   6  -4  413.02   16.34
  -2  -6   4  423.32   15.28
   2   5  -4  233.58    9.74
  -2  -5   4  246.23   10.45
   2   4  -4 1969.78   58.91
  -2  -4   4 2005.53   57.92
   2   3  -4  780.27   26.72
  -2  -3   4  777.92   27.50
   2   2  -4  406.12   13.79
  -2  -2   4  403.42   14.57
   2   1  -4  297.89   10.16
  -2  -1   4  310.83   11.30
   2   0  -4    3.27    0.43
  -2   0   4    3.27    0.43
   2  -1  -4  314.38   10.73
  -2   1   4  311.25   10.94
   2  -2  -4  383.38   13.43
  -2   2   4  388.07   13.22
   2  -3  -4  802.08   25.80
  -2   3   4  747.15   22.67
   2  -4  -4 1872.64   59.12
  -2   4   4 1849.69   54.29
   2  -5  -4  237.56    8.81
  -2   5   4  222.92    9.10
   2  -6  -4  396.96   13.79
  -2   6   4  390.20   13.57
   2  -7  -4  625.35   22.03
  -2   7   4  644.11   20.82
   2  -8  -4   52.16    3.34
  -2   8   4   49.60    3.70
   2  -9  -4  598.13   21.03
  -2   9   4  618.46   21.67
   2 -10  -4    0.07    1.71
  -2  10   4    2.56    1.85
   2 -11  -4  385.23   16.06
  -2  11   4  389.85   15.56
   2 -12  -4  123.86    7.25
  -2  12   4  118.96    6.25
   2 -13  -4  628.26   23.24
  -2  13   4  626.20   23.81
   2 -14  -4  180.71    8.67
  -2  14   4  181.14    9.24
   2 -15  -4  312.60   13.79
  -2  15   4  271.81   13.64
   2 -16  -4  143.76    9.17
  -2  16   4  124.22    7.32
   2 -17  -4   62.25    6.54
  -2  17   4   77.74    5.54
   2 -18  -4   31.13    5.83
  -2  18   4   44.49    5.54
   2 -19  -4    4.48    4.41
  -2  19   4   -0.92    3.70
   2 -20  -4    1.78    3.77
  -2  20   4    2.70    5.61
   3  20  -4   17.62    7.60
  -3 -20   4   16.63    5.69
   3  19  -4    7.39    5.33
  -3 -19   4    4.48    4.19
   3  18  -4    1.63    4.62
  -3 -18   4   10.52    4.83
   3  17  -4  146.46   10.66
   3  16  -4    6.82    3.41
  -3 -16   4   11.01    3.91
   3  15  -4  301.31   13.29
  -3 -15   4  303.93   20.54
   3  14  -4   -2.35    3.06
  -3 -14   4    0.36    3.41
   3  13  -4  721.43   30.91
  -3 -13   4  763.85   27.71
   3  12  -4  122.44    6.96
  -3 -12   4  148.52    8.60
   3  11  -4  379.69   16.06
  -3 -11   4  433.20   18.69
   3  10  -4   37.24    3.48
  -3 -10   4   34.75    4.05
   3   9  -4  590.25   19.83
  -3  -9   4  458.71   20.89
   3   8  -4   -0.14    1.42
  -3  -8   4    4.41    2.63
   3   7  -4 1123.14   38.16
  -3  -7   4   20.68    3.84
   3   6  -4   53.72    3.55
  -3  -6   4   61.97    4.12
   3   5  -4 1037.16   33.54
  -3  -5   4 1035.95   35.32
   3   4  -4    6.89    1.28
  -3  -4   4    4.76    1.28
   3   3  -4 2028.20   58.13
  -3  -3   4 1925.65   56.49
   3   2  -4    6.61    1.42
  -3  -2   4    7.67    0.92
   3   1  -4 1788.29   50.95
  -3  -1   4 1987.69   57.35
   3   0  -4   34.32    1.99
  -3   0   4   31.69    1.71
   3  -1  -4 1723.55   53.01
  -3   1   4 1762.28   50.67
   3  -2  -4    7.39    0.92
  -3   2   4    7.46    0.85
   3  -3  -4 1899.08   56.57
  -3   3   4 1907.82   56.35
   3  -4  -4    5.61    0.99
  -3   4   4    5.40    1.07
   3  -5  -4 1012.43   31.91
  -3   5   4 1026.71   32.33
   3  -6  -4   58.63    3.77
  -3   6   4   54.72    3.27
   3  -7  -4 1026.78   35.82
  -3   7   4 1037.44   33.90
   3  -8  -4    3.62    1.56
  -3   8   4    2.63    1.35
   3  -9  -4  573.83   19.61
  -3   9   4  575.46   19.54
   3 -10  -4   47.97    4.12
  -3  10   4   35.82    3.55
   3 -11  -4  376.06   14.71
  -3  11   4  356.17   13.64
   3 -12  -4  109.08    7.11
  -3  12   4  117.18    6.61
   3 -13  -4  655.98   23.73
  -3  13   4  646.53   23.38
   3 -14  -4   -0.78    2.77
  -3  14   4    0.43    2.35
   3 -15  -4  277.00   12.22
  -3  15   4  278.71   13.64
   3 -16  -4    6.75    3.70
  -3  16   4    2.77    3.70
   3 -17  -4  138.43    8.39
  -3  17   4  115.26    7.60
   3 -18  -4    2.13    3.20
  -3  18   4    7.89    3.84
   3 -19  -4    4.62    4.69
  -3  19   4    4.19    5.26
   3 -20  -4   18.55    6.25
  -3  20   4   17.55    5.54
   4  19  -4    3.06    4.97
  -4 -19   4    8.17    4.83
   4  18  -4   -2.20    3.91
  -4 -18   4   -1.14    3.77
   4  17  -4   10.94    5.83
  -4 -17   4   22.53    4.62
   4  16  -4   73.12    7.18
  -4 -16   4   60.47    6.32
   4  15  -4  272.24   13.64
  -4 -15   4  309.69   16.98
   4  14  -4  137.65    9.66
  -4 -14   4  144.04    9.74
   4  13  -4  529.20   24.87
  -4 -13   4  571.20   28.21
   4  12  -4   29.06    4.19
  -4 -12   4   28.00    4.12
   4  11  -4  426.66   17.69
  -4 -11   4  402.43   18.33
   4  10  -4   18.19    3.27
  -4 -10   4   17.27    2.77
   4   9  -4  942.22   33.83
  -4  -9   4 1005.39   34.82
   4   8  -4  163.59    9.10
  -4  -8   4  171.05    8.67
   4   7  -4 2192.99   69.36
  -4  -7   4 2101.11   66.59
   4   6  -4   29.14    2.77
  -4  -6   4   31.13    2.70
   4   5  -4 1690.51   51.95
  -4  -5   4 1759.72   51.38
   4   4  -4    2.42    1.14
  -4  -4   4    3.27    1.21
   4   3  -4  376.42   13.57
  -4  -3   4  374.50   14.99
   4   2  -4    2.20    0.99
  -4  -2   4    2.84    0.92
   4   1  -4  470.01   16.42
  -4  -1   4  464.75   18.26
   4   0  -4   58.13    3.27
  -4   0   4   66.44    3.34
   4  -1  -4  450.82   16.63
  -4   1   4  431.21   17.06
   4  -2  -4    1.42    0.71
  -4   2   4    2.35    0.99
   4  -3  -4  361.42   14.43
  -4   3   4  369.53   14.85
   4  -4  -4    2.13    0.92
  -4   4   4    3.91    1.14
   4  -5  -4 1639.41   49.18
  -4   5   4 1638.06   50.81
   4  -6  -4   31.48    2.56
  -4   6   4   33.54    2.77
   4  -7  -4 2033.53   58.06
  -4   7   4 2015.69   57.56
   4  -8  -4  154.13    6.75
  -4   8   4  150.44    7.04
   4  -9  -4  911.59   29.78
  -4   9   4  923.67   33.40
   4 -10  -4   17.20    2.42
  -4  10   4   15.21    2.27
   4 -11  -4  353.89   14.21
  -4  11   4  395.82   16.77
   4 -12  -4   25.09    3.20
  -4  12   4   29.14    3.20
   4 -13  -4  453.66   16.06
  -4  13   4  495.80   19.04
   4 -14  -4  117.75    7.32
  -4  14   4  113.77    7.11
   4 -15  -4  269.61   12.65
  -4  15   4  273.52   12.36
   4 -16  -4   77.96    5.97
  -4  16   4   70.92    6.40
   4 -17  -4   18.41    3.84
  -4  17   4   12.79    4.90
   4 -18  -4    4.12    4.19
  -4  18   4    5.47    4.76
   4 -19  -4    1.35    4.19
  -4  19   4   -1.56    4.33
   5  19  -4   -0.85    5.54
  -5 -19   4    0.28    4.41
   5  18  -4   70.07    8.53
  -5 -18   4   64.31    8.24
   5  17  -4    2.27    3.84
  -5 -17   4    2.20    3.91
   5  16  -4  219.01   12.22
  -5 -16   4  166.57   10.30
   5  15  -4   66.37    6.47
  -5 -15   4   75.75    6.32
   5  14  -4  136.44    9.17
  -5 -14   4  132.11    7.25
   5  13  -4  261.94   13.15
  -5 -13   4  261.08   12.01
   5  12  -4  127.77    8.24
  -5 -12   4  117.89    7.04
   5  11  -4  906.40   30.13
  -5 -11   4  902.85   31.84
   5  10  -4   69.00    5.83
  -5 -10   4   71.92    4.76
   5   9  -4 2486.62   70.78
  -5  -9   4 2437.37   70.92
   5   8  -4  151.58    7.67
  -5  -8   4  166.14    8.46
   5   7  -4  985.28   34.04
  -5  -7   4 1022.66   36.31
   5   6  -4   42.35    3.55
  -5  -6   4   49.10    3.77
   5   5  -4   96.93    5.61
  -5  -5   4   90.04    5.05
   5   4  -4   47.19    2.91
  -5  -4   4   49.53    3.34
   5   3  -4   13.57    1.49
  -5  -3   4   11.73    1.85
   5   2  -4  874.64   29.99
  -5  -2   4  880.61   31.48
   5   1  -4    5.54    1.14
  -5  -1   4    7.67    1.28
   5   0  -4  197.41    8.03
  -5   0   4  207.93    9.31
   5  -1  -4    4.97    0.92
  -5   1   4    7.82    1.28
   5  -2  -4  886.22   28.43
  -5   2   4  881.25   30.56
   5  -3  -4   13.08    1.56
   5  -4  -4   43.92    2.56
  -5   4   4   43.92    2.70
   5  -5  -4   86.91    5.05
  -5   5   4   92.24    5.26
   5  -6  -4   44.06    2.63
  -5   6   4   40.51    2.70
   5  -7  -4  937.03   30.77
  -5   7   4  940.87   31.27
   5  -8  -4  143.26    6.75
  -5   8   4  159.18    8.24
   5  -9  -4 2201.38   70.42
  -5   9   4 2276.70   67.23
   5 -10  -4   67.37    4.90
  -5  10   4   71.99    4.69
   5 -11  -4  849.48   29.49
  -5  11   4  920.69   30.91
   5 -12  -4  105.88    7.53
  -5  12   4   99.99    6.54
   5 -13  -4  234.22   10.30
  -5  13   4  229.46   11.23
   5 -14  -4  109.08    7.32
  -5  14   4  126.92    7.04
   5 -15  -4   57.42    5.19
  -5  15   4   56.49    5.33
   5 -16  -4  165.58    9.74
  -5  16   4  151.29    8.88
   5 -17  -4    7.11    3.55
  -5  17   4    5.19    3.41
   5 -18  -4   57.21    6.11
  -5  18   4   59.12    6.68
   5 -19  -4    1.63    5.05
  -5  19   4   -4.48    4.33
   6  19  -4    6.54    5.12
  -6 -19   4    1.78    4.62
   6  18  -4  235.07   14.71
  -6 -18   4  253.69   14.57
   6  17  -4    9.24    4.62
  -6 -17   4   12.72    4.41
   6  16  -4  275.37   14.92
  -6 -16   4  268.05   13.72
   6  15  -4   94.51    7.46
  -6 -15   4   82.36    6.82
   6  14  -4   30.34    4.76
  -6 -14   4   24.37    3.98
   6  13  -4  211.41   12.15
  -6 -13   4  193.93    9.81
   6  12  -4   34.47    4.33
  -6 -12   4   40.65    4.55
   6  11  -4  255.90   13.08
  -6 -11   4  251.06   11.23
   6  10  -4    3.84    2.70
  -6 -10   4    3.34    2.20
   6   9  -4 1046.25   35.53
  -6  -9   4 1050.52   39.23
   6   8  -4    7.82    2.20
  -6  -8   4    9.66    2.35
   6   7  -4  545.55   18.33
  -6  -7   4  551.87   23.24
   6   6  -4   44.98    3.55
  -6  -6   4   51.66    3.84
   6   5  -4   47.68    3.62
  -6  -5   4   46.83    4.12
   6   4  -4  615.97   22.88
  -6  -4   4  552.51   21.96
   6   3  -4   21.67    2.06
  -6  -3   4   20.39    2.42
   6   2  -4 3776.05  102.97
  -6  -2   4 3679.97  108.80
   6   1  -4   35.18    2.56
  -6  -1   4   31.34    2.63
   6   0  -4 1311.74   42.00
  -6   0   4 1237.98   40.72
   6  -1  -4   28.00    2.35
  -6   1   4   28.21    2.63
   6  -2  -4 3713.87  107.73
  -6   2   4 3936.08  112.14
   6  -3  -4   23.66    2.20
  -6   3   4   23.02    2.13
   6  -4  -4  543.77   19.40
  -6   4   4  533.47   18.76
   6  -5  -4   44.34    3.20
  -6   5   4   41.86    2.91
   6  -6  -4   57.49    3.20
  -6   6   4   44.56    3.27
   6  -7  -4  496.09   16.91
  -6   7   4  506.89   19.61
   6  -8  -4   10.45    2.20
  -6   8   4    8.10    2.13
   6  -9  -4  982.87   32.19
  -6   9   4 1003.90   35.46
   6 -10  -4    5.47    2.42
  -6  10   4    7.53    2.06
   6 -11  -4  248.86   11.87
  -6  11   4  226.12   11.09
   6 -12  -4   34.32    3.98
  -6  12   4   41.36    3.77
   6 -13  -4  185.33    9.45
  -6  13   4  184.55    9.81
   6 -14  -4   26.08    4.19
  -6  14   4   26.72    3.91
   6 -15  -4   80.66    6.25
  -6  15   4   82.72    6.75
   6 -16  -4  231.59   14.07
  -6  16   4  252.49   14.92
   6 -17  -4    4.55    3.34
  -6  17   4    8.67    5.05
   6 -18  -4  238.70   14.85
  -6  18   4  225.77   12.93
   6 -19  -4   -1.63    6.75
  -6  19   4    6.82    5.26
   7  18  -4  189.59   14.85
  -7 -18   4  189.24   12.65
   7  17  -4   18.69    6.04
  -7 -17   4   12.58    4.48
   7  16  -4  126.70    8.74
  -7 -16   4  123.15    8.53
   7  15  -4   60.47    7.32
  -7 -15   4   58.63    6.32
   7  14  -4  140.28    9.10
  -7 -14   4  130.97    7.89
   7  13  -4    0.50    3.91
  -7 -13   4    0.99    2.63
   7  12  -4  151.29    9.95
  -7 -12   4  139.64    7.32
   7  11  -4   43.28    5.05
  -7 -11   4   36.95    4.33
   7  10  -4   64.31    6.11
  -7 -10   4   63.03    5.19
   7   9  -4   18.12    2.98
  -7  -9   4   15.78    2.91
   7   8  -4   56.14    4.55
  -7  -8   4   59.27    4.69
   7   7  -4   55.57    4.12
  -7  -7   4   49.39    3.91
   7   6  -4    3.91    2.20
  -7  -6   4  235.64   10.87
   7   5  -4   50.81    3.41
  -7  -5   4   51.88    4.05
   7   4  -4 1028.63   36.31
  -7  -4   4 1000.56   32.40
   7   3  -4   93.94    5.69
  -7  -3   4  105.74    5.83
   7   2  -4 2697.96   83.14
  -7  -2   4 2610.70   79.73
   7   1  -4    0.14    1.14
  -7  -1   4   -0.85    1.07
   7   0  -4 1163.08   41.43
  -7   0   4 1177.65   41.71
   7  -1  -4    0.92    1.56
  -7   1   4    0.28    1.07
   7  -2  -4 2737.90   86.63
  -7   2   4 2638.70   76.32
   7  -3  -4   95.51    4.69
  -7   3   4   99.77    4.97
   7  -4  -4 1023.44   31.20
  -7   4   4 1044.83   37.02
   7  -5  -4   47.47    2.98
  -7   5   4   50.03    3.84
   7  -6  -4  229.25   10.02
  -7   6   4  214.54    8.88
   7  -7  -4   51.02    3.77
  -7   7   4   46.69    3.48
   7  -8  -4   64.52    4.26
  -7   8   4   53.51    4.55
   7  -9  -4   11.44    2.13
  -7   9   4    8.17    2.35
   7 -10  -4   58.91    4.90
  -7  10   4   54.36    4.62
   7 -11  -4   23.73    3.62
  -7  11   4   34.82    4.12
   7 -12  -4  157.62    8.46
  -7  12   4  138.29    7.46
   7 -13  -4   -0.64    2.63
  -7  13   4    3.98    3.06
   7 -14  -4  110.72    8.24
  -7  14   4  122.73    8.31
   7 -15  -4   41.22    5.05
  -7  15   4   50.38    5.26
   7 -16  -4   99.20    7.96
  -7  16   4  101.41    7.18
   7 -17  -4   17.69    4.97
  -7  17   4   12.01    3.77
   7 -18  -4  188.32   13.15
  -7  18   4  204.23   11.94
   8  18  -4   82.79   12.44
  -8 -18   4   79.23   10.09
   8  17  -4   42.92    6.68
  -8 -17   4   43.70    6.89
   8  16  -4   68.93    7.60
  -8 -16   4   55.29    6.47
   8  15  -4   14.92    5.12
  -8 -15   4   11.65    4.41
   8  14  -4  316.58   17.34
  -8 -14   4  300.74   13.72
   8  13  -4   84.00    6.40
  -8 -13   4   70.14    5.47
   8  12  -4  169.77    9.59
  -8 -12   4  159.32    9.52
   8  11  -4  146.74    9.24
  -8 -11   4  143.76    8.10
   8  10  -4    0.43    2.56
  -8 -10   4   -0.28    3.13
   8   9  -4   99.91    6.68
  -8  -9   4  100.62    6.75
   8   8  -4  108.51    6.61
  -8  -8   4  115.62    7.04
   8   7  -4   80.58    6.11
  -8  -7   4   67.51    5.40
   8   6  -4  526.22   21.03
  -8  -6   4  535.81   22.46
   8   5  -4   22.10    2.63
  -8  -5   4   21.46    2.70
   8   4  -4  653.42   25.37
  -8  -4   4  641.70   24.09
   8   3  -4    8.24    1.71
  -8  -3   4    9.52    2.20
   8   2  -4  740.33   26.08
  -8  -2   4  763.78   29.35
   8   1  -4   14.28    2.06
  -8  -1   4   10.80    1.85
   8   0  -4 1329.51   46.83
  -8   0   4 1338.96   43.56
   8  -1  -4   10.02    1.78
  -8   1   4    8.81    1.56
   8  -2  -4  769.18   26.86
  -8   2   4  756.82   28.28
   8  -3  -4    6.11    1.56
  -8   3   4    8.67    1.71
   8  -4  -4  662.37   24.09
  -8   4   4  638.64   24.94
   8  -5  -4   20.47    2.35
  -8   5   4   19.54    2.77
   8  -6  -4  488.98   17.41
  -8   6   4  496.09   20.11
   8  -7  -4   75.26    5.19
  -8   7   4   61.97    4.62
   8  -8  -4   99.99    5.90
  -8   8   4  102.26    6.47
   8  -9  -4   98.63    7.11
  -8   9   4   90.53    6.82
   8 -10  -4    2.77    2.20
  -8  10   4   -0.21    2.13
   8 -11  -4  156.69    8.88
  -8  11   4  139.57    7.82
   8 -12  -4  150.65    8.81
  -8  12   4  166.14   10.30
   8 -13  -4   67.79    5.61
  -8  13   4   67.30    6.32
   8 -14  -4  271.67   11.51
  -8  14   4  295.34   14.21
   8 -15  -4   13.08    4.55
  -8  15   4    9.17    3.84
   8 -16  -4   46.12    5.69
  -8  16   4   60.40    6.75
   8 -17  -4   34.54    6.40
  -8  17   4   27.86    5.69
   8 -18  -4   73.55   11.30
  -8  18   4   70.78   10.52
   9  17  -4    2.27    4.90
  -9 -17   4    1.99    4.48
   9  16  -4   33.75    5.61
  -9 -16   4   32.55    5.97
   9  15  -4    7.25    4.62
  -9 -15   4    4.12    3.70
   9  14  -4  195.14   12.65
  -9 -14   4  205.09   11.94
   9  13  -4    1.35    3.62
  -9 -13   4    9.59    3.48
   9  12  -4   78.10    7.04
  -9 -12   4   64.10    5.90
   9  11  -4   26.93    4.48
  -9 -11   4   28.50    4.19
   9  10  -4   52.02    6.04
  -9 -10   4   43.70    3.91
   9   9  -4  179.72    9.59
  -9  -9   4  193.50   10.23
   9   8  -4  175.10    9.10
  -9  -8   4  180.85    9.52
  -9  -7   4  465.18   21.25
   9   6  -4  426.80   17.98
  -9  -6   4  443.79   18.19
   9   5  -4  246.37   10.87
  -9  -5   4  254.05   12.79
   9   4  -4  950.39   32.05
  -9  -4   4  917.99   34.18
   9   3  -4  101.26    6.32
  -9  -3   4  104.53    6.11
   9   2  -4  175.03    9.10
  -9  -2   4  179.43    8.24
   9   1  -4   29.70    2.84
  -9  -1   4   35.10    3.48
   9   0  -4   59.62    4.26
  -9   0   4   72.84    4.83
   9  -1  -4   31.98    2.84
  -9   1   4   30.49    3.06
   9  -2  -4  168.49    8.17
  -9   2   4  180.93    8.74
   9  -3  -4   93.66    5.54
  -9   3   4   96.43    5.76
   9  -4  -4  872.01   33.61
  -9   4   4  924.38   30.70
   9  -5  -4  237.70    9.88
  -9   5   4  229.03   10.38
   9  -6  -4  388.93   17.06
  -9   6   4  400.72   16.91
   9  -7  -4  422.89   17.13
  -9   7   4  451.46   16.98
   9  -8  -4  173.53    8.67
  -9   8   4  171.55    9.24
   9  -9  -4  200.61    9.81
  -9   9   4  192.15   10.09
   9 -10  -4   49.60    4.83
  -9  10   4   42.00    4.41
   9 -11  -4   24.30    3.98
  -9  11   4   15.92    3.55
   9 -12  -4   57.92    5.61
  -9  12   4   73.83    6.68
   9 -13  -4    6.75    3.13
  -9  13   4    6.82    3.48
   9 -14  -4  180.21   10.02
  -9  14   4  190.38   11.09
   9 -15  -4    8.95    4.12
  -9  15   4    5.33    3.91
   9 -16  -4   23.73    5.33
  -9  16   4   34.04    5.83
   9 -17  -4    5.05    4.69
  -9  17   4    0.64    4.48
  10  16  -4    7.39    5.69
 -10 -16   4    5.47    5.69
  10  15  -4   63.53    6.89
 -10 -15   4   77.67    8.39
  10  14  -4    4.19    3.98
 -10 -14   4   15.99    4.26
  10  13  -4   40.79    5.33
 -10 -13   4   55.07    5.90
  10  12  -4   24.45    4.90
 -10 -12   4   31.41    4.76
  10  11  -4  100.13    6.75
 -10 -11   4  103.32    7.04
  10  10  -4    5.12    2.77
 -10 -10   4    3.84    3.06
  10   9  -4  156.12    8.88
 -10  -9   4  170.27   10.30
  10   8  -4   25.30    5.33
 -10  -8   4   24.30    3.91
  10   7  -4  289.65   13.08
 -10  -7   4  283.89   14.07
  10   6  -4  141.06    8.46
 -10  -6   4  136.65    8.10
  10   5  -4  548.03   22.38
 -10  -5   4  511.65   21.39
  10   4  -4  288.73   12.44
 -10  -4   4  306.14   13.72
  10   3  -4  416.50   16.98
 -10  -3   4  434.90   18.41
  10   2  -4  136.44    6.82
 -10  -2   4  144.54    7.67
  10   1  -4   46.47    4.12
 -10  -1   4   57.13    4.69
  10   0  -4   22.24    2.63
 -10   0   4   25.37    3.20
  10  -1  -4   50.74    3.91
 -10   1   4   46.47    3.84
  10  -2  -4  138.79    7.11
 -10   2   4  128.98    7.46
  10  -3  -4  434.83   16.98
 -10   3   4  400.58   15.42
  10  -4  -4  287.09   12.01
 -10   4   4  303.01   12.44
  10  -5  -4  541.78   21.11
 -10   5   4  486.28   18.33
  10  -6  -4  135.37    7.39
 -10   6   4  148.09    8.03
  10  -7  -4  271.67   12.36
 -10   7   4  250.42   12.15
  10  -8  -4   22.88    3.20
 -10   8   4   23.17    4.19
  10  -9  -4  160.46    7.96
 -10   9   4  158.26    9.52
  10 -10  -4    4.62    2.70
 -10  10   4    4.48    2.84
  10 -11  -4  103.61    7.60
 -10  11   4   99.91    6.82
  10 -12  -4   31.55    4.97
 -10  12   4   22.31    4.55
  10 -13  -4   43.49    5.54
 -10  13   4   47.75    5.97
  10 -14  -4   14.71    4.62
 -10  14   4   10.59    4.55
  10 -15  -4   61.54    6.75
 -10  15   4   75.33    7.60
  10 -16  -4    0.14    4.12
 -10  16   4    3.62    4.48
  11  15  -4   96.43    9.38
 -11 -15   4  119.39   10.16
  11  14  -4    6.82    5.33
 -11 -14   4    6.11    5.33
  11  13  -4  170.05   10.30
 -11 -13   4  166.78   11.23
  11  12  -4   13.86    4.26
 -11 -12   4   16.63    4.69
  11  11  -4  229.82   13.79
 -11 -11   4  266.41   12.65
  11  10  -4   25.72    4.12
 -11 -10   4   33.54    5.19
  11   9  -4  296.33   14.50
 -11  -9   4  311.96   14.07
  11   8  -4    1.28    2.91
 -11  -8   4    2.70    3.06
  11   7  -4  288.23   12.44
 -11  -7   4  284.53   15.28
  11   6  -4    8.46    2.42
 -11  -6   4    9.52    3.13
  11   5  -4  296.26   13.43
 -11  -5   4  285.53   14.28
  11   4  -4    4.62    2.49
 -11  -4   4    3.55    3.06
  11   3  -4  185.05    8.39
 -11  -3   4  193.57    9.59
  11   2  -4  211.06   10.59
 -11  -2   4  215.25   10.30
  11   1  -4    4.97    2.35
 -11  -1   4    1.56    2.63
  11   0  -4  224.77   10.87
 -11   0   4  229.39   11.87
  11  -1  -4    2.63    1.85
 -11   1   4    2.77    2.35
  11  -2  -4  209.71    9.10
 -11   2   4  206.37   10.66
  11  -3  -4  183.55    8.46
 -11   3   4  186.82    9.88
  11  -4  -4    9.45    2.27
 -11   4   4    6.18    2.20
  11  -5  -4  269.61   12.08
 -11   5   4  276.58   12.22
  11  -6  -4   16.20    3.70
 -11   6   4   13.15    3.34
  11  -7  -4  269.18   12.01
 -11   7   4  271.32   14.00
  11  -8  -4    1.92    1.92
 -11   8   4    0.78    2.91
  11  -9  -4  257.96   12.15
 -11   9   4  290.29   13.64
  11 -10  -4   17.48    3.70
 -11  10   4   31.41    4.26
  11 -11  -4  265.35   13.36
 -11  11   4  232.37   12.15
  11 -12  -4   14.78    4.12
 -11  12   4   16.20    4.41
  11 -13  -4  164.08   11.87
 -11  13   4  128.20   10.73
  11 -14  -4    5.40    4.19
 -11  14   4    3.70    4.62
  11 -15  -4   99.91    8.39
 -11  15   4   94.51    8.81
  12  14  -4   29.78    6.18
 -12 -14   4   26.44    6.68
  12  13  -4  113.34    8.95
 -12 -13   4  102.69    8.95
  12  12  -4   43.63    6.54
 -12 -12   4   52.66    7.39
  12  11  -4  247.94   13.72
 -12 -11   4  296.54   17.20
  12  10  -4   50.45    6.11
 -12 -10   4   36.88    5.69
  12   9  -4  494.67   19.97
 -12  -9   4  492.53   21.18
  12   8  -4    2.56    3.70
 -12  -8   4    3.62    3.48
  12   7  -4  417.07   19.68
 -12  -7   4  388.43   18.48
  12   6  -4    2.49    2.98
 -12  -6   4    3.77    3.48
  12   5  -4   50.88    4.33
 -12  -5   4   46.69    4.97
  12   4  -4   40.36    3.91
 -12  -4   4   37.73    5.40
  12   3  -4    1.85    2.13
 -12  -3   4    2.27    2.63
  12   2  -4    2.13    2.77
 -12  -2   4    6.89    2.77
  12   1  -4    0.64    1.85
 -12  -1   4    0.99    2.42
  12   0  -4   33.68    4.05
 -12   0   4   23.52    4.69
  12  -1  -4    0.78    2.20
 -12   1   4   -0.21    2.56
  12  -2  -4    3.55    2.20
 -12   2   4    4.83    2.91
  12  -3  -4    1.92    2.63
 -12   3   4    1.07    2.63
  12  -4  -4   45.69    4.19
 -12   4   4   39.87    4.05
  12  -5  -4   42.50    3.91
 -12   5   4   39.23    5.05
  12  -6  -4   -0.28    2.42
 -12   6   4    1.35    3.27
  12  -7  -4  366.04   17.06
 -12   7   4  378.05   15.78
  12  -8  -4    3.84    2.63
 -12   8   4   -0.07    3.20
  12  -9  -4  481.31   19.76
 -12   9   4  479.25   19.19
  12 -10  -4   38.09    5.54
 -12  10   4   43.70    6.04
  12 -11  -4  274.80   12.65
 -12  11   4  260.23   13.57
  12 -12  -4   54.15    5.47
 -12  12   4   47.83    7.32
  12 -13  -4   95.29    8.03
 -12  13   4   89.89    8.10
  12 -14  -4   36.24    6.40
 -12  14   4   36.03    6.68
  13  12  -4    5.12    4.41
 -13 -12   4   -0.50    4.90
  13  11  -4  140.42   10.23
 -13 -11   4  166.14   11.23
  13  10  -4   21.53    4.33
 -13 -10   4   13.22    4.19
  13   9  -4  204.73   13.22
 -13  -9   4  183.34   12.51
  13   8  -4    1.28    3.41
 -13  -8   4    1.28    4.19
  13   7  -4  162.73    9.59
 -13  -7   4  174.74   10.94
  13   6  -4    1.21    2.70
 -13  -6   4    1.63    3.34
  13   5  -4   34.75    4.83
 -13  -5   4   49.67    5.97
  13   4  -4   23.52    3.62
 -13  -4   4   23.73    5.12
  13   3  -4    5.54    3.84
 -13  -3   4    4.12    3.06
  13   2  -4  137.79    8.53
 -13  -2   4  155.63    9.81
  13   1  -4   11.80    3.06
 -13  -1   4   10.16    3.34
  13   0  -4  444.35   19.33
 -13   0   4  451.32   19.76
  13  -1  -4    9.45    2.91
 -13   1   4    7.46    3.06
  13  -2  -4  162.52   10.09
 -13   2   4  141.41    8.39
  13  -3  -4    6.18    2.70
 -13   3   4    5.12    3.34
  13  -4  -4   26.15    3.41
 -13   4   4   27.43    4.48
  13  -5  -4   50.60    5.12
 -13   5   4   47.04    5.26
  13  -6  -4   -0.57    2.91
 -13   6   4   -0.43    3.06
  13  -7  -4  164.51    9.45
 -13   7   4  150.01   10.02
  13  -8  -4    3.62    3.06
 -13   8   4    2.06    3.55
  13  -9  -4  201.46   10.23
 -13   9   4  201.89   11.87
  13 -10  -4   21.75    4.90
 -13  10   4   20.04    4.69
  13 -11  -4  143.33    9.88
 -13  11   4  137.29    9.88
  13 -12  -4    4.90    4.26
 -13  12   4    0.57    4.05
  14  10  -4    7.82    4.97
 -14 -10   4    3.06    4.90
  14   9  -4    8.10    6.25
 -14  -9   4    7.18    5.05
  14   8  -4    4.26    3.70
 -14  -8   4    0.78    3.48
  14   7  -4   15.42    4.12
 -14  -7   4   15.07    4.90
  14   6  -4   -1.56    2.84
 -14  -6   4   -0.64    3.84
  14   5  -4   66.73    7.89
 -14  -5   4   65.59    6.04
  14   4  -4   61.54    5.90
 -14  -4   4   47.68    6.96
  14   3  -4    7.82    3.41
 -14  -3   4    6.82    4.12
  14   2  -4  165.65    9.74
 -14  -2   4  166.78   10.52
  14   1  -4    3.34    3.13
 -14  -1   4    8.81    4.69
  14   0  -4  206.08   11.23
 -14   0   4  179.72   10.45
  14  -1  -4    6.40    2.49
 -14   1   4    7.39    4.26
  14  -2  -4  140.70    9.24
 -14   2   4  161.53   11.01
  14  -3  -4   15.07    3.13
 -14   3   4    4.69    4.26
  14  -4  -4   58.06    5.76
 -14   4   4   49.18    6.40
  14  -5  -4   53.87    5.69
 -14   5   4   58.48    6.75
  14  -6  -4    0.85    2.98
 -14   6   4   -0.85    3.91
  14  -7  -4   15.42    3.91
 -14   7   4   19.19    4.55
  14  -8  -4    0.36    3.27
 -14   8   4    0.64    4.26
  14  -9  -4   12.15    4.55
 -14   9   4    9.95    5.47
  14 -10  -4    1.35    3.62
 -14  10   4   -2.98    4.69
  15   8  -4   25.65    5.47
 -15  -8   4   25.37    6.32
  15   7  -4    3.27    3.91
 -15  -7   4   -0.07    4.62
  15   6  -4   37.45    5.40
 -15  -6   4   33.40    6.18
  15   5  -4    3.55    4.05
 -15  -5   4    7.25    5.05
  15   4  -4   62.39    6.68
 -15  -4   4   66.16    7.46
  15   3  -4   23.31    3.98
 -15  -3   4   13.72    5.12
  15   2  -4  127.98    8.67
 -15  -2   4  137.51   10.38
  15   1  -4    8.81    3.34
 -15  -1   4    6.82    4.19
  15   0  -4  123.79    8.03
 -15   0   4  113.20    8.95
  15  -1  -4    4.90    3.84
 -15   1   4    9.45    4.41
  15  -2  -4  125.57    9.45
 -15   2   4  114.41    9.81
  15  -3  -4   21.67    4.69
 -15   3   4   17.55    5.69
  15  -4  -4   51.52    5.83
 -15   4   4   58.84    7.11
  15  -5  -4    0.14    3.55
 -15   5   4    4.26    5.33
  15  -6  -4   35.03    5.12
 -15   6   4   35.03    5.26
  15  -7  -4    4.19    3.84
 -15   7   4    0.99    4.26
  15  -8  -4   21.82    4.83
 -15   8   4   28.21    5.69
  16   4  -4   95.79    8.74
 -16  -4   4   80.44   10.38
  16   3  -4    0.36    4.19
 -16  -3   4    1.35    5.33
  16   2  -4   70.92    7.11
 -16  -2   4   85.84    9.45
  16   1  -4    6.89    3.77
 -16  -1   4    7.39    5.33
  16   0  -4   36.17    4.90
 -16   0   4   42.50    6.82
  16  -1  -4   14.21    4.26
 -16   1   4    6.40    4.62
  16  -2  -4   76.11    6.96
 -16   2   4   65.09    8.10
  16  -3  -4    1.42    3.55
 -16   3   4   12.22    5.61
  16  -4  -4   96.50    8.17
 -16   4   4   83.29    8.67
 -13   6  -5   71.49    7.60
  13  -6   5   64.81    6.68
 -13   5  -5   10.94    5.47
  13  -5   5   11.09    4.33
 -13   4  -5   43.06    6.11
  13  -4   5   46.76    5.61
 -13   3  -5   33.19    5.76
  13  -3   5   31.98    4.97
 -13   2  -5    7.67    4.69
  13  -2   5   12.15    3.70
 -13   1  -5  117.54    8.46
  13  -1   5  108.73    7.39
 -13   0  -5    0.57    4.26
  13   0   5    1.28    2.84
 -13  -1  -5  120.81    9.52
  13   1   5  112.99    7.75
 -13  -2  -5    2.98    4.19
  13   2   5    7.53    3.98
 -13  -3  -5   21.11    5.61
  13   3   5   21.03    4.55
 -13  -4  -5   38.66    5.47
  13   4   5   45.98    5.26
 -13  -5  -5   13.36    5.12
  13   5   5    7.18    3.98
 -13  -6  -5   53.87    7.39
  13   6   5   66.30    6.47
 -12   9  -5    6.32    4.90
  12  -9   5   -2.70    4.55
 -12   8  -5   15.63    4.83
  12  -8   5    8.24    3.84
 -12   7  -5   19.83    4.97
  12  -7   5   14.85    4.19
 -12   6  -5   80.51    7.82
  12  -6   5   82.72    7.32
 -12   5  -5  101.26    8.95
  12  -5   5  101.69    7.39
 -12   4  -5   87.90    7.46
  12  -4   5   93.87    6.96
 -12   3  -5  138.07    9.66
  12  -3   5  144.40    8.74
 -12   2  -5  104.68    7.53
  12  -2   5   96.50    7.39
 -12   1  -5  110.29    8.46
  12  -1   5  113.42    7.82
 -12   0  -5    0.43    3.41
  12   0   5   -1.63    2.56
 -12  -1  -5   98.56    7.11
  12   1   5  102.76    6.61
 -12  -2  -5   98.71    8.24
  12   2   5  108.87    7.60
 -12  -3  -5  130.83    8.81
  12   3   5  132.74    7.11
 -12  -4  -5   96.15    7.89
  12   4   5   94.80    6.89
 -12  -5  -5   84.92    8.60
  12   5   5  102.26    6.82
 -12  -6  -5   57.35    6.61
  12   6   5   59.76    5.54
 -12  -7  -5   11.37    5.12
  12   7   5   18.12    4.26
 -12  -8  -5    3.41    3.70
  12   8   5    8.88    3.84
 -12  -9  -5   -0.85    4.41
  12   9   5    3.20    4.55
 -11  11  -5   40.15    6.32
  11 -11   5   37.45    5.47
 -11  10  -5    3.06    5.26
  11 -10   5    7.25    4.76
 -11   9  -5   13.29    3.98
  11  -9   5   19.26    4.12
 -11   8  -5    4.90    3.62
  11  -8   5    6.54    3.55
 -11   7  -5  116.61    8.39
  11  -7   5  130.90    9.24
 -11   6  -5   11.73    4.48
  11  -6   5   12.22    3.70
 -11   5  -5  212.26   12.93
  11  -5   5  190.16    9.88
 -11   4  -5   11.94    3.55
  11  -4   5    7.82    3.62
 -11   3  -5  177.87    9.38
  11  -3   5  189.74    9.88
 -11   2  -5    1.71    3.62
  11  -2   5    1.78    2.27
 -11   1  -5   86.55    7.18
  11  -1   5   83.29    5.97
 -11   0  -5    0.57    2.84
  11   0   5   -0.64    2.20
 -11  -1  -5   85.42    6.40
  11   1   5   88.40    6.54
 -11  -2  -5    0.78    3.20
  11   2   5    0.14    3.20
 -11  -3  -5  167.28   11.73
  11   3   5  154.56    9.17
 -11  -4  -5    7.67    3.55
  11   4   5   13.50    3.13
 -11  -5  -5  165.29   10.30
  11   5   5  176.87   10.02
 -11  -6  -5    9.95    3.70
  11   6   5   10.87    3.13
 -11  -7  -5  104.04    7.82
  11   7   5  126.21    8.53
 -11  -8  -5    6.54    4.05
  11   8   5    6.40    3.91
 -11  -9  -5   14.28    4.69
  11   9   5   11.73    4.90
 -11 -10  -5    3.55    4.05
  11  10   5    0.43    4.26
 -11 -11  -5   26.22    6.47
  11  11   5   27.64    4.62
 -10  13  -5   56.71    7.32
  10 -13   5   61.75    6.96
 -10  12  -5    5.47    4.76
  10 -12   5    9.17    4.90
 -10  11  -5    0.21    3.84
  10 -11   5    2.98    3.62
 -10  10  -5   -2.13    3.55
  10 -10   5    4.83    3.48
 -10   9  -5   13.57    3.77
  10  -9   5   22.53    4.05
 -10   8  -5   15.56    4.48
  10  -8   5   12.93    3.70
 -10   7  -5   41.78    5.47
  10  -7   5   39.80    4.90
 -10   6  -5   74.69    6.04
  10  -6   5   99.06    7.18
 -10   5  -5  164.23    9.74
  10  -5   5  169.70    9.59
 -10   4  -5  101.34    7.11
  10  -4   5  101.26    6.61
 -10   3  -5  317.93   14.43
  10  -3   5  296.33   13.72
 -10   2  -5   43.56    4.33
  10  -2   5   45.48    4.05
 -10   1  -5  176.16    9.38
  10  -1   5  165.86    9.17
 -10   0  -5   -2.63    2.42
  10   0   5    0.07    2.20
 -10  -1  -5  167.71    9.10
  10   1   5  164.23    8.60
 -10  -2  -5   47.26    4.76
  10   2   5   43.92    3.91
 -10  -3  -5  298.96   14.85
  10   3   5  294.91   14.21
 -10  -4  -5   95.65    6.82
  10   4   5  102.69    6.82
 -10  -5  -5  159.82    8.60
  10   5   5  160.67    7.60
 -10  -6  -5   76.82    5.83
  10   6   5   82.22    5.76
 -10  -7  -5   39.08    4.55
  10   7   5   39.58    4.48
 -10  -8  -5   16.77    3.91
  10   8   5   11.80    3.84
 -10  -9  -5   17.62    4.33
  10   9   5   21.32    3.62
 -10 -10  -5    0.21    3.13
  10  10   5    0.28    3.20
 -10 -11  -5    7.11    4.05
  10  11   5    8.53    3.98
 -10 -12  -5    8.10    4.05
  10  12   5   11.51    3.91
 -10 -13  -5   53.51    7.11
  10  13   5   51.24    5.97
  -9  14  -5   23.45    6.18
   9 -14   5   26.15    6.04
  -9  13  -5   26.79    5.47
   9 -13   5   28.64    6.32
  -9  12  -5   36.88    5.19
   9 -12   5   28.43    4.41
  -9  11  -5    1.99    3.77
   9 -11   5    3.27    3.34
  -9  10  -5   56.28    6.54
   9 -10   5   62.46    5.97
  -9   9  -5    3.62    4.19
   9  -9   5    2.91    3.34
  -9   8  -5  144.47   10.02
   9  -8   5  145.75    7.96
  -9   7  -5   37.66    4.48
   9  -7   5   42.00    4.41
  -9   6  -5   94.87    6.89
   9  -6   5   99.91    5.90
  -9   5  -5   11.80    2.91
   9  -5   5    7.39    2.42
  -9   4  -5   52.80    4.41
   9  -4   5   48.89    3.84
  -9   3  -5  138.79    7.18
   9  -3   5  138.36    6.61
  -9   2  -5   60.12    4.97
   9  -2   5   51.59    4.26
  -9   1  -5  555.00   21.89
   9  -1   5  515.70   19.61
  -9   0  -5    0.92    2.13
   9   0   5   -0.64    1.56
  -9  -1  -5  494.03   20.32
   9   1   5  535.67   20.04
  -9  -2  -5   47.68    4.41
   9   2   5   60.12    4.41
  -9  -3  -5  122.09    7.04
   9   3   5  149.44    8.17
  -9  -4  -5   44.63    4.97
   9   4   5   43.56    4.26
  -9  -5  -5    8.81    2.70
   9   5   5   11.73    2.77
  -9  -6  -5  107.16    7.39
   9   6   5  100.06    5.69
  -9  -7  -5   29.63    3.91
   9   7   5   35.03    3.77
  -9  -8  -5  120.45    7.67
  -9  -9  -5   -0.14    3.06
   9   9   5    4.12    2.84
  -9 -10  -5   48.61    5.12
   9  10   5   51.59    5.26
  -9 -11  -5    3.27    2.70
   9  11   5    1.49    3.34
  -9 -12  -5   24.94    5.83
   9  12   5   22.74    4.41
  -9 -13  -5   17.77    4.33
   9  13   5   21.32    4.26
  -9 -14  -5   24.94    5.69
   9  14   5   21.75    5.26
  -8  15  -5   18.12    5.05
   8 -15   5    8.60    5.33
  -8  14  -5  106.52    8.39
   8 -14   5   98.35    8.31
  -8  13  -5    5.69    4.12
   8 -13   5    3.34    4.26
  -8  12  -5  260.80   15.49
   8 -12   5  268.90   16.98
  -8  11  -5    0.64    3.06
   8 -11   5    4.05    3.06
  -8  10  -5  265.42   13.86
   8 -10   5  310.47   15.56
  -8   9  -5    7.60    3.13
   8  -9   5   14.21    3.41
  -8   8  -5  482.51   18.48
   8  -8   5  490.76   18.90
  -8   7  -5   29.28    4.05
   8  -7   5   36.53    4.12
  -8   6  -5  115.97    7.18
   8  -6   5  126.14    6.40
  -8   5  -5   -0.43    1.99
   8  -5   5    3.13    1.85
  -8   4  -5    0.71    2.06
   8  -4   5    3.13    1.99
  -8   3  -5   30.98    4.05
   8  -3   5   38.52    3.62
  -8   2  -5   -1.07    2.13
   8  -2   5    0.00    1.56
  -8   1  -5  417.78   17.34
   8  -1   5  437.89   17.84
  -8   0  -5    0.99    2.35
   8   0   5    0.36    1.78
  -8  -1  -5  418.91   16.70
   8   1   5  460.84   17.98
  -8  -2  -5    0.36    2.49
   8   2   5    1.21    2.35
  -8  -3  -5   27.79    2.98
   8   3   5   23.73    2.70
  -8  -4  -5   -0.78    2.20
   8   4   5   -0.50    1.49
  -8  -5  -5    4.12    2.27
   8   5   5    0.57    2.27
  -8  -6  -5  115.05    7.32
   8   6   5  123.08    7.04
  -8  -7  -5   33.40    3.84
   8   7   5   31.27    3.06
  -8  -8  -5  430.78   16.63
  -8  -9  -5   12.22    2.77
   8   9   5   16.13    3.41
  -8 -10  -5  266.98   13.93
   8  10   5  250.99   13.00
  -8 -11  -5    2.70    2.77
   8  11   5    2.42    2.63
  -8 -12  -5  215.46   11.09
   8  12   5  231.88   12.36
  -8 -13  -5    6.47    4.48
   8  13   5    0.64    3.20
  -8 -14  -5   99.84    7.96
   8  14   5   91.67    8.39
  -8 -15  -5    3.06    5.12
   8  15   5   12.08    5.54
  -7  16  -5   13.79    5.05
   7 -16   5    8.60    5.05
  -7  15  -5   32.26    4.90
   7 -15   5   37.38    5.12
  -7  14  -5  219.30   12.65
   7 -14   5  231.38   12.58
  -7  13  -5   33.40    5.61
   7 -13   5   35.82    5.61
  -7  12  -5  354.67   15.42
   7 -12   5  352.19   18.26
  -7  11  -5   -0.92    2.84
   7 -11   5   -1.78    2.42
  -7  10  -5  533.68   21.18
   7 -10   5  515.42   22.60
  -7   9  -5   22.46    4.48
   7  -9   5   16.77    3.34
  -7   8  -5  954.16   34.89
   7  -8   5  948.19   35.03
  -7   7  -5    5.05    2.35
   7  -7   5    2.42    2.20
  -7   6  -5  100.70    6.54
   7  -6   5  120.88    6.82
  -7   5  -5   53.51    4.76
   7  -5   5   60.47    4.41
  -7   4  -5  125.99    6.68
   7  -4   5  123.36    6.47
  -7   3  -5    2.13    1.92
   7  -3   5    2.13    2.06
  -7   2  -5  116.61    6.82
   7  -2   5   93.31    5.47
  -7   1  -5   -0.28    1.63
   7  -1   5    0.85    1.35
  -7   0  -5   -0.99    1.85
   7   0   5    0.92    1.35
  -7  -1  -5   -0.78    1.78
   7   1   5    2.77    1.92
  -7  -2  -5  105.95    6.25
   7   2   5   99.49    5.19
  -7  -3  -5    0.50    1.49
   7   3   5    2.49    1.42
  -7  -4  -5  104.75    6.32
   7   4   5  111.36    5.26
  -7  -5  -5   50.95    3.98
   7   5   5   54.08    3.98
  -7  -6  -5  106.10    5.76
   7   6   5  119.74    7.04
  -7  -7  -5    0.00    1.78
   7   7   5    0.28    1.71
  -7  -8  -5  912.80   34.04
   7   8   5  901.86   32.33
  -7  -9  -5   16.70    2.91
   7   9   5   18.19    2.63
  -7 -10  -5  414.08   16.84
   7  10   5  456.51   19.76
  -7 -11  -5    0.50    2.42
   7  11   5    0.28    2.06
  -7 -12  -5  274.09   12.51
   7  12   5  315.59   15.63
  -7 -13  -5   27.50    4.26
   7  13   5   35.53    4.55
  -7 -14  -5  185.90   10.73
   7  14   5  195.71   12.79
  -7 -15  -5   50.60    6.25
   7  15   5   41.86    5.69
  -7 -16  -5   17.91    5.12
   7  16   5    7.96    4.76
  -6  17  -5    5.12    5.61
   6 -17   5   -1.78    5.76
  -6  16  -5   72.41    7.82
   6 -16   5   82.57    7.18
  -6  15  -5   12.15    4.97
   6 -15   5   13.00    4.62
  -6  14  -5  197.06   11.16
   6 -14   5  200.11   11.23
  -6  13  -5   28.43    4.12
   6 -13   5   24.80    4.55
  -6  12  -5  267.34   11.80
   6 -12   5  261.37   12.01
  -6  11  -5    2.42    2.84
   6 -11   5    6.68    2.91
  -6  10  -5  361.14   14.64
   6 -10   5  358.44   15.92
  -6   9  -5    2.27    2.06
   6  -9   5   -1.28    2.13
  -6   8  -5  473.99   19.83
   6  -8   5  481.95   20.47
  -6   7  -5    4.83    2.13
   6  -7   5    4.62    2.06
  -6   6  -5  220.44    8.88
   6  -6   5  246.59   11.01
  -6   5  -5    1.35    1.71
   6  -5   5   -1.56    1.56
  -6   4  -5  996.23   32.55
   6  -4   5  955.44   33.19
  -6   3  -5  135.30    7.11
   6  -3   5  137.58    6.89
  -6   2  -5  245.24   11.09
   6  -2   5  230.95   10.02
  -6   1  -5  302.37   12.79
   6  -1   5  296.40   13.43
  -6   0  -5   -0.21    1.42
   6   0   5    0.21    1.14
  -6  -1  -5  318.86   12.01
   6   1   5  304.29   12.22
  -6  -2  -5  232.02    9.31
   6   2   5  231.81   10.09
  -6  -3  -5  136.94    7.11
   6   3   5  138.64    7.18
  -6  -4  -5  876.27   31.41
   6   4   5  927.51   29.21
  -6  -5  -5    0.43    1.35
   6   5   5    0.36    1.35
  -6  -6  -5  235.22   10.52
   6   6   5  221.57   10.30
  -6  -7  -5    8.24    1.92
   6   7   5    2.77    1.99
  -6  -8  -5  454.02   17.98
   6   8   5  442.36   17.41
  -6  -9  -5    2.06    1.99
   6   9   5    4.12    1.99
  -6 -10  -5  336.69   15.21
   6  10   5  322.77   14.78
  -6 -11  -5    5.05    2.56
   6  11   5   10.30    2.70
  -6 -12  -5  226.12   11.94
   6  12   5  233.37   12.15
  -6 -13  -5   17.98    3.84
   6  13   5   21.96    3.84
  -6 -14  -5  169.63    9.45
   6  14   5  163.87   10.09
  -6 -15  -5    8.46    3.48
   6  15   5   12.58    4.41
  -6 -16  -5   66.80    7.32
   6  16   5   67.86    6.82
  -6 -17  -5   -0.50    4.76
   6  17   5   -1.28    4.19
  -5  18  -5   -0.85    4.69
   5 -18   5    5.69    5.12
  -5  17  -5   77.74    7.60
   5 -17   5   84.42    8.53
  -5  16  -5  197.55   12.22
   5 -16   5  190.95   11.01
  -5  15  -5   87.48    6.96
   5 -15   5   81.94    7.89
  -5  14  -5  227.90   11.44
   5 -14   5  205.23   10.87
  -5  13  -5   17.13    3.84
   5 -13   5   17.84    3.34
  -5  12  -5   81.65    6.40
   5 -12   5   91.88    6.18
  -5  11  -5   12.86    2.70
   5 -11   5   16.98    3.34
  -5  10  -5  124.71    7.53
   5 -10   5  104.96    7.75
  -5   9  -5   87.19    6.04
   5  -9   5   92.81    6.68
  -5   8  -5  290.15   12.44
   5  -8   5  288.87   13.57
  -5   7  -5   13.36    2.35
   5  -7   5    7.39    2.20
  -5   6  -5  244.03   10.59
   5  -6   5  243.25   10.38
  -5   5  -5  306.28   13.64
   5  -5   5  318.79   13.15
  -5   4  -5  678.65   23.52
   5  -4   5  681.56   24.66
  -5   3  -5  694.71   25.16
   5  -3   5  647.52   22.46
  -5   2  -5  366.68   13.79
   5  -2   5  337.41   12.65
  -5   1  -5  126.63    6.18
   5  -1   5  138.36    7.32
  -5   0  -5   -1.21    1.21
   5   0   5    0.14    1.14
  -5  -1  -5  131.11    7.39
   5   1   5  124.86    6.40
  -5  -2  -5  347.42   14.50
   5   2   5  363.70   14.64
  -5  -3  -5  654.56   23.59
   5   3   5  630.47   21.39
  -5  -4  -5  673.39   23.59
   5   4   5  717.09   25.80
  -5  -5  -5  289.22   11.65
   5   5   5  283.97   10.02
  -5  -6  -5  212.48    9.45
   5   6   5  206.15    8.95
  -5  -7  -5   10.87    1.99
   5   7   5    8.03    1.78
  -5  -8  -5  284.46   11.80
   5   8   5  298.96   11.94
  -5  -9  -5   77.25    4.97
   5   9   5   91.74    5.90
  -5 -10  -5  102.61    6.68
   5  10   5  115.05    6.40
  -5 -11  -5   10.66    2.91
   5  11   5    9.74    2.56
  -5 -12  -5   72.84    5.12
   5  12   5   89.47    6.32
  -5 -13  -5   15.28    3.77
   5  13   5   16.34    3.34
  -5 -14  -5  212.76   10.66
   5  14   5  182.42   10.94
  -5 -15  -5   91.60    6.18
   5  15   5   76.25    5.97
  -5 -16  -5  187.32   10.23
   5  16   5  179.43   10.16
  -5 -17  -5   81.58    7.75
   5  17   5   90.53    8.03
  -5 -18  -5    0.43    4.12
   5  18   5    3.34    4.69
  -4  18  -5    5.97    5.19
   4 -18   5    9.38    6.25
  -4  17  -5   74.69    7.39
   4 -17   5   80.09    8.39
  -4  16  -5   23.10    5.05
   4 -16   5   31.41    6.54
  -4  15  -5  258.38   15.07
   4 -15   5  271.60   14.78
  -4  14  -5   85.56    7.25
   4 -14   5   96.57    7.75
  -4  13  -5  519.25   19.26
   4 -13   5  512.50   21.39
  -4  12  -5   44.13    4.76
   4 -12   5   45.91    4.90
  -4  11  -5   17.55    2.77
   4 -11   5   13.79    3.06
  -4  10  -5   17.77    3.34
   4 -10   5   21.39    3.20
  -4   9  -5  342.52   13.72
   4  -9   5  370.45   15.70
  -4   8  -5  185.33    8.67
   4  -8   5  190.38    9.38
  -4   7  -5  230.88   10.94
   4  -7   5  197.55    9.10
  -4   6  -5  106.88    5.47
   4  -6   5  104.53    5.76
  -4   5  -5  448.76   16.63
   4  -5   5  442.15   16.63
  -4   4  -5  261.37    9.52
   4  -4   5  273.59   11.09
  -4   3  -5  208.92    8.46
   4  -3   5  212.12    8.46
  -4   2  -5  184.05    8.39
   4  -2   5  182.77    8.60
  -4   1  -5  844.37   31.41
   4  -1   5  877.84   26.79
  -4   0  -5   -0.14    0.92
   4   0   5    1.42    0.99
  -4  -1  -5  827.52   26.01
   4   1   5  808.12   26.51
  -4  -2  -5  189.17    8.60
   4   2   5  181.35    7.53
  -4  -3  -5  203.59    8.46
   4   3   5  237.99    9.31
  -4  -4  -5  271.17   11.09
   4   4   5  250.14    9.59
  -4  -5  -5  424.60   16.42
   4   5   5  417.85   15.56
  -4  -6  -5   97.00    5.40
  -4  -7  -5  207.86    8.88
   4   7   5  200.40    8.53
  -4  -8  -5  174.60    7.75
   4   8   5  181.14    8.31
  -4  -9  -5  317.37   13.72
   4   9   5  344.23   14.21
  -4 -10  -5   16.13    2.91
   4  10   5    7.67    2.27
  -4 -11  -5   13.57    2.70
   4  11   5   11.94    2.63
  -4 -12  -5   43.92    4.76
   4  12   5   40.43    5.26
  -4 -13  -5  426.94   16.63
   4  13   5  442.15   19.26
  -4 -14  -5   66.44    4.90
   4  14   5   71.92    6.11
  -4 -15  -5  218.45   11.51
   4  15   5  238.91   13.22
  -4 -16  -5   23.17    5.19
   4  16   5   19.33    4.12
  -4 -17  -5   69.71    6.25
   4  17   5   65.66    6.32
  -4 -18  -5    7.53    5.26
   4  18   5    2.35    3.98
  -3  19  -5  112.42   11.87
   3 -19   5  119.60   13.29
  -3  18  -5   10.87    4.69
   3 -18   5   16.27    5.90
  -3  17  -5  110.43    8.31
   3 -17   5  120.10    9.52
  -3  16  -5   83.78    6.47
   3 -16   5   76.25    6.54
  -3  15  -5  235.15   11.73
   3 -15   5  201.04   11.16
  -3  14  -5   36.74    4.41
   3 -14   5   39.37    4.48
  -3  13  -5  327.67   14.43
   3 -13   5  317.79   13.22
  -3  12  -5   15.99    3.27
   3 -12   5   10.45    3.06
  -3  11  -5   17.34    3.55
   3 -11   5   15.70    2.70
  -3  10  -5  149.66    8.24
   3 -10   5  143.55    8.17
  -3   9  -5   11.16    2.42
   3  -9   5   10.38    2.35
  -3   8  -5  222.00   10.38
   3  -8   5  240.48    9.66
  -3   7  -5  150.87    7.67
   3  -7   5  135.45    6.82
  -3   6  -5    2.06    1.49
   3  -6   5    1.28    1.21
  -3   5  -5 1259.16   41.64
   3  -5   5 1252.62   40.51
  -3   4  -5   10.16    1.78
   3  -4   5   14.14    1.78
  -3   3  -5 1384.30   43.63
   3  -3   5 1355.23   43.06
  -3   2  -5   15.07    1.85
   3  -2   5   13.93    1.49
  -3   1  -5 1537.65   49.74
   3  -1   5 1547.67   45.91
  -3   0  -5    0.28    0.85
   3   0   5    0.21    0.78
  -3  -1  -5 1497.15   49.03
   3   1   5 1513.42   48.75
  -3  -2  -5   16.63    1.63
   3   2   5   20.82    1.78
  -3  -3  -5 1414.71   45.05
   3   3   5 1347.63   43.06
  -3  -4  -5   10.66    1.28
   3   4   5   13.15    1.56
  -3  -5  -5 1201.24   37.38
  -3  -6  -5    1.71    1.14
   3   6   5    2.84    1.07
  -3  -7  -5  143.69    6.82
   3   7   5  147.17    7.11
  -3  -8  -5  208.92    9.74
   3   8   5  204.52    8.46
  -3  -9  -5    8.81    2.06
   3   9   5    7.25    2.49
  -3 -10  -5  140.77    7.25
   3  10   5  139.42    7.46
  -3 -11  -5   15.28    2.35
   3  11   5   16.84    2.98
  -3 -12  -5   16.56    3.13
   3  12   5   11.73    2.84
  -3 -13  -5  284.96   13.00
   3  13   5  294.06   12.93
  -3 -14  -5   31.62    3.77
   3  14   5   37.88    4.55
  -3 -15  -5  185.83    9.31
   3  15   5  184.19    9.59
  -3 -16  -5   78.88    6.11
   3  16   5   76.61    6.75
  -3 -17  -5  108.80    7.18
   3  17   5   83.21    7.67
  -3 -18  -5   10.66    4.26
   3  18   5   17.13    5.33
  -3 -19  -5  103.96   11.01
   3  19   5   90.60   10.59
  -2  19  -5  261.87   16.27
   2 -19   5  279.13   16.70
  -2  18  -5    6.32    4.55
   2 -18   5    8.03    4.55
  -2  17  -5  256.75   15.92
   2 -17   5  272.88   16.42
  -2  16  -5   56.35    6.04
   2 -16   5   53.51    5.83
  -2  15  -5  117.96    8.39
   2 -15   5  122.37    8.17
  -2  14  -5   94.37    6.61
   2 -14   5   86.27    7.25
  -2  13  -5   69.14    5.05
   2 -13   5   86.55    6.32
  -2  12  -5   14.14    2.98
   2 -12   5   16.70    3.34
  -2  11  -5   -0.28    1.85
   2 -11   5    0.92    2.27
  -2  10  -5    5.97    2.20
   2 -10   5    9.10    2.98
  -2   9  -5    9.74    2.70
   2  -9   5   12.58    2.84
  -2   8  -5    2.98    1.85
   2  -8   5    1.07    1.85
  -2   7  -5    3.55    1.63
   2  -7   5    0.21    1.63
  -2   6  -5    7.39    1.71
   2  -6   5    2.42    1.35
  -2   5  -5  219.87    8.81
   2  -5   5  235.64    9.74
  -2   4  -5  153.14    6.89
   2  -4   5  140.70    5.47
  -2   3  -5 1938.16   58.06
   2  -3   5 1980.02   55.36
  -2   2  -5  308.70   12.01
   2  -2   5  289.15   12.15
  -2   1  -5 2755.31   76.04
   2  -1   5 2767.96   75.68
  -2   0  -5    0.57    0.64
   2   0   5    0.71    0.57
  -2  -1  -5 2706.13   78.38
   2   1   5 2683.82   80.30
  -2  -2  -5  304.93   11.16
   2   2   5  303.30   10.87
  -2  -3  -5 1958.56   60.19
   2   3   5 1905.76   55.78
  -2  -4  -5  139.64    6.54
   2   4   5  155.70    6.25
  -2  -5  -5  222.64    8.88
   2   5   5  239.34    9.95
  -2  -6  -5    6.47    1.21
   2   6   5    6.82    1.63
  -2  -7  -5    0.50    1.07
   2   7   5    2.56    1.14
  -2  -8  -5    2.13    1.63
   2   8   5    3.48    1.71
  -2  -9  -5   16.98    1.99
   2   9   5   11.73    1.99
  -2 -10  -5    5.19    1.71
   2  10   5    7.25    2.13
  -2 -11  -5    1.28    1.92
   2  11   5    0.92    2.06
  -2 -12  -5   10.02    2.77
   2  12   5    5.69    2.63
  -2 -13  -5   71.99    5.05
   2  13   5   71.49    5.83
  -2 -14  -5   75.82    5.26
   2  14   5   74.26    6.32
  -2 -15  -5  112.63    6.96
   2  15   5  102.05    7.25
  -2 -16  -5   46.12    5.33
   2  16   5   37.45    4.62
  -2 -17  -5  221.57   13.86
   2  17   5  205.58   12.15
  -2 -18  -5    9.24    4.90
   2  18   5   11.94    4.83
  -2 -19  -5  239.27   15.07
   2  19   5  243.89   15.56
  -1  19  -5  192.08   11.94
   1 -19   5  215.89   14.43
  -1  18  -5    3.20    4.12
   1 -18   5    0.36    3.91
  -1  17  -5  222.64   13.79
   1 -17   5  252.91   14.64
  -1  16  -5    5.97    3.34
   1 -16   5    1.07    3.13
  -1  15  -5   48.96    6.54
   1 -15   5   54.29    6.47
  -1  14  -5  167.49   10.52
   1 -14   5  184.55    8.88
  -1  13  -5   83.43    5.61
   1 -13   5   86.91    6.11
  -1  12  -5  217.38   11.23
   1 -12   5  238.63   11.09
  -1  11  -5   20.25    3.13
   1 -11   5   20.18    2.91
  -1  10  -5  658.39   25.37
   1 -10   5  666.00   23.45
  -1   9  -5    0.43    1.85
   1  -9   5   -0.43    1.56
  -1   8  -5  891.62   27.57
   1  -8   5  887.86   31.27
  -1   7  -5    0.14    1.28
   1  -7   5   -1.21    1.28
  -1   6  -5  590.39   20.04
   1  -6   5  571.70   19.54
  -1   5  -5  134.59    6.11
   1  -5   5  122.01    5.47
  -1   4  -5  342.38   13.08
   1  -4   5  340.96   12.08
  -1   3  -5 1200.74   37.81
   1  -3   5 1200.82   37.17
  -1   2  -5    1.28    0.71
   1  -2   5   -0.28    0.71
  -1   1  -5 2566.50   71.84
   1  -1   5 2446.04   64.31
  -1   0  -5    0.21    0.50
   1   0   5    0.36    0.43
  -1  -1  -5 2441.85   65.95
   1   1   5 2620.79   74.05
  -1  -2  -5    1.07    0.50
   1   2   5    1.14    0.50
  -1  -3  -5 1188.10   36.88
   1   3   5 1182.98   35.74
  -1  -4  -5  351.83   11.09
   1   4   5  347.85   12.86
  -1  -5  -5  116.47    4.97
   1   5   5  130.76    5.76
  -1  -6  -5  564.81   18.69
   1   6   5  542.92   19.83
  -1  -7  -5   -0.57    1.14
   1   7   5   -0.14    1.35
  -1  -8  -5  805.28   26.86
   1   8   5  773.16   27.07
  -1  -9  -5    0.50    1.28
   1   9   5    1.56    1.92
  -1 -10  -5  646.17   22.46
   1  10   5  606.73   22.88
  -1 -11  -5   16.84    3.06
   1  11   5   26.93    3.55
  -1 -12  -5  217.38   11.80
   1  12   5  224.49   11.37
  -1 -13  -5   73.83    6.61
   1  13   5   60.55    4.83
  -1 -14  -5  159.25   10.45
   1  14   5  163.44    8.81
  -1 -15  -5   50.95    5.97
   1  15   5   48.75    5.19
  -1 -16  -5    3.13    2.98
   1  16   5    2.13    3.84
  -1 -17  -5  189.52   10.80
   1  17   5  193.01   11.65
  -1 -18  -5   -3.41    4.12
   1  18   5    0.57    4.12
  -1 -19  -5  178.51   12.51
   1  19   5  162.31   11.37
   0  19  -5   10.23    5.26
   0 -19   5   14.57    5.69
   0  18  -5    4.76    4.83
   0 -18   5    0.92    5.05
   0  17  -5   41.07    6.82
   0 -17   5   48.11    6.68
   0  16  -5    2.06    3.41
   0 -16   5   -2.27    3.70
   0  15  -5   63.32    6.04
   0 -15   5   67.37    5.83
   0  14  -5  306.92   14.28
   0 -14   5  280.34   13.29
   0  13  -5  105.39    7.18
   0 -13   5  101.26    6.18
   0  12  -5  616.33   24.37
   0 -12   5  645.25   22.17
   0  11  -5   37.81    3.84
   0 -11   5   42.14    4.41
   0  10  -5 1824.53   56.21
   0 -10   5 1796.75   58.63
   0   9  -5    0.92    1.63
   0  -9   5    0.50    1.78
   0   8  -5 1215.31   39.44
   0  -8   5 1270.46   42.78
   0   7  -5    1.42    1.56
   0  -7   5    0.71    1.28
   0   6  -5 1084.34   37.45
   0  -6   5 1117.81   38.73
   0   5  -5  674.53   22.67
   0  -5   5  723.91   24.66
   0   4  -5  423.39   15.28
   0  -4   5  412.30   15.42
   0   3  -5  849.06   28.00
   0  -3   5  829.80   26.36
   0   2  -5  290.72   11.37
   0  -2   5  297.40   10.94
   0   1  -5  791.99   24.52
   0  -1   5  781.48   25.23
   0   0  -5    0.28    0.36
   0   0   5    0.78    0.28
   0  -1  -5  795.55   23.52
   0   1   5  785.88   22.03
   0  -2  -5  277.14    9.24
   0   2   5  282.12   14.28
   0  -3  -5  833.00   25.51
   0   3   5  820.20   26.01
   0  -4  -5  408.11   14.21
   0   4   5  391.13   13.43
   0  -5  -5  682.98   22.10
   0   5   5  643.47   22.10
   0  -6  -5 1041.99   36.95
   0   6   5 1069.63   35.74
   0  -7  -5    1.63    1.07
   0   7   5    1.14    1.14
   0   8   5 1169.55   34.82
   0  -9  -5    1.92    1.35
   0   9   5    1.21    1.42
   0 -10  -5 1665.78   48.61
   0  10   5 1667.84   47.97
   0 -11  -5   28.00    2.98
   0  11   5   27.15    3.48
   0 -12  -5  576.74   22.81
   0  12   5  588.54   20.61
   0 -13  -5   96.15    5.83
   0  13   5   96.29    6.82
   0 -14  -5  282.76   12.86
   0  14   5  269.33   12.15
   0 -15  -5   22.67    4.76
   0  15   5   66.94    5.69
   0 -16  -5    0.07    3.27
   0  16   5    2.70    2.91
   0 -17  -5    6.75    3.84
   0  17   5   38.23    5.12
   0 -18  -5    0.36    4.19
   0  18   5    1.21    4.19
   0 -19  -5    9.31    4.90
   0  19   5    8.95    5.05
   1  19  -5   13.79    5.69
  -1 -19   5    4.83    3.77
   1  18  -5   48.89    7.39
  -1 -18   5   44.34    5.61
   1  17  -5    0.50    3.48
  -1 -17   5    3.70    3.70
   1  16  -5   60.40    6.11
  -1 -16   5   61.54    5.69
   1  15  -5   53.23    4.97
  -1 -15   5   41.93    5.54
   1  14  -5  309.12   14.35
  -1 -14   5  318.15   14.71
   1  13  -5   45.41    5.33
  -1 -13   5   52.37    4.48
   1  12  -5  438.17   17.13
  -1 -12   5  429.93   16.91
   1  11  -5   17.13    2.84
  -1 -11   5   16.27    2.98
   1  10  -5 1166.85   38.23
  -1 -10   5 1242.24   40.79
   1   9  -5   60.69    4.12
  -1  -9   5   59.20    3.84
   1   8  -5  914.65   28.64
  -1  -8   5  845.36   29.92
   1   7  -5   39.72    3.06
  -1  -7   5   41.50    3.13
   1   6  -5 1933.61   57.06
  -1  -6   5 1883.30   58.20
   1   5  -5    3.48    1.21
  -1  -5   5    3.20    1.14
   1   4  -5  618.74   20.47
  -1  -4   5  600.69   21.96
   1   3  -5   15.14    1.42
  -1  -3   5   14.35    1.49
   1   2  -5  414.22   14.92
  -1  -2   5  402.92   14.92
   1   1  -5   54.36    2.27
   1  -2  -5  405.55   16.56
   1  -3  -5   12.29    0.85
  -1   3   5   11.23    0.85
   1  -4  -5  574.90   20.32
  -1   4   5  607.02   20.47
   1  -5  -5    3.06    0.99
  -1   5   5    5.61    0.92
   1  -6  -5 1847.70   56.57
  -1   6   5 1869.30   56.14
   1  -7  -5   35.10    2.49
  -1   7   5   35.18    2.84
   1  -8  -5  828.80   27.15
  -1   8   5  826.74   25.80
   1  -9  -5   60.69    3.48
  -1   9   5   65.52    4.05
   1 -10  -5 1091.02   33.47
  -1  10   5 1076.03   32.90
   1 -11  -5   13.08    2.42
  -1  11   5   19.19    2.84
   1 -12  -5  409.82   16.49
  -1  12   5  409.68   14.78
   1 -13  -5   38.16    4.12
  -1  13   5   40.51    4.05
   1 -14  -5  299.39   12.79
  -1  14   5  300.17   12.79
   1 -15  -5   64.95    4.12
  -1  15   5   45.34    4.76
   1 -16  -5   50.95    4.19
  -1  16   5   44.84    5.26
   1 -17  -5   -0.14    3.55
  -1  17   5    1.85    3.13
   1 -18  -5   43.35    5.76
  -1  18   5   30.56    5.76
   1 -19  -5   10.02    5.90
  -1  19   5   13.86    5.76
   2  19  -5   -0.78    5.54
  -2 -19   5   -1.78    6.40
   2  18  -5  102.90    8.60
  -2 -18   5   94.73    8.95
   2  17  -5   54.72    6.68
  -2 -17   5   72.06    6.96
   2  16  -5  206.58   11.87
  -2 -16   5  209.49   11.87
   2  15  -5    0.57    2.98
  -2 -15   5    1.49    2.27
   2  14  -5  381.61   16.70
  -2 -14   5  412.73   13.93
   2  13  -5   43.85    5.05
  -2 -13   5   33.83    2.84
   2  12  -5  280.77   12.22
  -2 -12   5  276.93   13.15
   2  11  -5   48.61    3.98
  -2 -11   5   53.15    4.33
   2  10  -5  403.85   16.63
  -2 -10   5  417.21   17.41
   2   9  -5   20.75    2.49
  -2  -9   5   22.10    2.84
   2   8  -5  455.23   16.49
  -2  -8   5  459.56   18.26
   2   7  -5    0.14    1.71
  -2  -7   5    2.35    1.42
   2   6  -5 1530.19   50.67
  -2  -6   5 1480.94   49.03
   2   5  -5    6.40    1.63
  -2  -5   5    3.13    1.21
   2   4  -5 2357.57   66.59
  -2  -4   5 2340.16   69.64
   2   3  -5  305.21   12.22
  -2  -3   5  318.15   13.00
   2   2  -5  709.20   23.10
  -2  -2   5  684.76   21.89
   2   1  -5 1571.55   45.55
  -2  -1   5 1587.82   44.06
   2   0  -5    0.14    0.28
  -2   0   5    0.00    0.21
   2  -1  -5 1410.95   35.96
  -2   1   5 1390.91   38.44
   2  -2  -5  675.31   21.67
  -2   2   5  660.81   20.11
   2  -3  -5  307.77   10.52
  -2   3   5  307.27   10.94
   2  -4  -5 2294.89   65.66
  -2   4   5 2256.52   64.74
   2  -5  -5    2.98    1.07
  -2   5   5    5.69    1.14
   2  -6  -5 1417.77   43.35
  -2   6   5 1445.84   45.62
   2  -7  -5    0.21    0.99
  -2   7   5   -0.14    1.07
   2  -8  -5  426.38   15.70
  -2   8   5  445.21   15.78
   2  -9  -5   21.89    2.63
  -2   9   5   26.22    2.63
   2 -10  -5  390.63   14.21
  -2  10   5  405.70   16.06
   2 -11  -5   45.34    3.55
  -2  11   5   45.20    3.70
   2 -12  -5  240.55   11.23
  -2  12   5  255.19   10.30
   2 -13  -5   38.80    3.84
  -2  13   5   34.11    3.62
   2 -14  -5  348.92   14.78
  -2  14   5  317.79   13.93
   2 -15  -5    3.77    3.06
  -2  15   5    2.56    2.63
   2 -16  -5  164.87    9.38
  -2  16   5  179.65   10.09
   2 -17  -5   52.73    5.05
  -2  17   5   46.05    5.69
   2 -18  -5   82.65   10.16
  -2  18   5   90.18    7.75
   2 -19  -5    0.64    2.70
  -2  19   5   -0.36    4.33
   3  19  -5    2.35    5.69
  -3 -19   5    2.35    5.40
   3  18  -5    5.33    3.91
  -3 -18   5   10.02    4.90
   3  17  -5  130.68    9.17
   3  16  -5  119.46    8.31
  -3 -16   5  126.70   13.36
   3  15  -5  159.18    9.24
  -3 -15   5  171.47   13.86
   3  14  -5  314.03   14.99
   3  13  -5  218.66   10.38
  -3 -13   5  247.44   11.30
   3  12  -5  289.01   14.43
  -3 -12   5  319.92   13.15
   3  11  -5  199.76   10.66
  -3 -11   5  198.69    9.52
   3  10  -5  381.89   16.84
  -3 -10   5  367.18   15.35
   3   9  -5    1.85    2.06
  -3  -9   5    0.21    2.13
   3   8  -5  388.07   14.64
  -3  -8   5  400.86   23.88
   3   7  -5  328.59   13.08
  -3  -7   5  290.43   14.78
   3   6  -5  194.64    9.02
  -3  -6   5  214.47    9.17
   3   5  -5  270.32   10.38
  -3  -5   5  282.54   10.38
   3   4  -5 1237.27   37.17
  -3  -4   5 1314.02   38.59
   3   3  -5  760.94   25.01
  -3  -3   5  811.96   26.08
   3   2  -5  718.44   23.31
  -3  -2   5  718.51   24.45
   3   1  -5  147.74    8.60
  -3  -1   5  136.87    5.61
   3   0  -5    0.36    0.43
  -3   0   5   -0.07    0.50
   3  -1  -5  135.80    5.19
  -3   1   5  134.88    5.76
   3  -2  -5  738.06   22.53
  -3   2   5  730.88   26.22
   3  -3  -5  780.55   24.87
  -3   3   5  775.01   25.44
   3  -4  -5 1293.20   36.81
  -3   4   5 1225.05   36.60
   3  -5  -5  278.35   10.02
  -3   5   5  259.80   10.09
   3  -6  -5  190.02    8.24
  -3   6   5  184.83    7.96
   3  -7  -5  305.57   11.80
  -3   7   5  308.84   12.15
   3  -8  -5  361.99   14.00
  -3   8   5  345.72   13.79
   3  -9  -5    0.99    1.42
  -3   9   5    4.05    1.49
   3 -10  -5  342.38   13.22
  -3  10   5  357.30   13.43
   3 -11  -5  183.84    9.31
  -3  11   5  164.72    8.74
   3 -12  -5  272.10   11.44
  -3  12   5  273.45   12.86
   3 -13  -5  184.05    9.74
  -3  13   5  202.46    9.95
   3 -14  -5  287.87   13.36
  -3  14   5  279.13   12.51
   3 -15  -5  153.57    8.67
  -3  15   5  123.58    7.39
   3 -16  -5  101.55    6.68
  -3  16   5   95.93    7.53
   3 -17  -5   96.43    8.39
  -3  17   5  104.25    7.82
   3 -18  -5   12.44    4.48
  -3  18   5   11.16    5.19
   3 -19  -5    1.35    4.55
  -3  19   5    5.12    4.19
   4  19  -5   90.25    8.95
  -4 -19   5   73.83    7.39
   4  18  -5   11.80    4.76
  -4 -18   5   18.62    5.12
   4  17  -5  237.06   12.93
  -4 -17   5  228.11   11.73
   4  16  -5    7.32    4.76
  -4 -16   5    8.24    3.77
   4  15  -5  307.42   16.91
  -4 -15   5  313.74   17.98
   4  14  -5  144.54    9.10
  -4 -14   5  144.11   10.23
   4  13  -5  103.47    6.54
  -4 -13   5  107.87    9.10
   4  12  -5  326.32   15.28
  -4 -12   5  326.46   17.13
   4  11  -5   36.31    3.84
  -4 -11   5   31.27    3.91
   4  10  -5  589.32   22.46
  -4 -10   5  538.09   18.33
   4   9  -5    9.81    2.56
  -4  -9   5    5.76    1.99
   4   8  -5  365.26   14.57
  -4  -8   5  380.61   14.64
   4   7  -5 1106.16   34.89
  -4  -7   5 1090.67   36.88
   4   6  -5  165.58    7.75
  -4  -6   5  154.99    7.18
   4   5  -5  684.47   26.29
  -4  -5   5  686.96   23.73
   4   4  -5    0.00    1.14
  -4  -4   5   -0.14    0.78
   4   3  -5  440.37   15.35
  -4  -3   5  440.94   15.07
   4   2  -5  229.82    9.24
  -4  -2   5  234.36   10.59
   4   1  -5 1196.41   34.61
  -4  -1   5 1222.92   37.59
   4   0  -5    0.28    0.50
  -4   0   5    0.64    0.71
   4  -1  -5 1227.96   38.52
  -4   1   5 1237.77   37.73
   4  -2  -5  237.35    9.17
  -4   2   5  233.87    9.17
   4  -3  -5  430.21   15.78
  -4   3   5  443.71   15.56
   4  -4  -5    0.64    0.64
  -4   4   5    1.49    0.85
   4  -5  -5  632.74   22.10
  -4   5   5  637.93   22.31
   4  -6  -5  163.44    6.54
  -4   6   5  152.71    7.18
   4  -7  -5  996.79   31.34
  -4   7   5 1038.65   32.62
   4  -8  -5  328.74   12.72
  -4   8   5  314.67   12.65
   4  -9  -5   10.02    1.92
  -4   9   5   10.16    1.99
   4 -10  -5  535.39   17.77
  -4  10   5  549.67   21.39
   4 -11  -5   28.78    2.77
  -4  11   5   37.45    3.48
   4 -12  -5  311.25   13.29
  -4  12   5  276.08   10.59
   4 -13  -5   89.40    6.11
  -4  13   5   95.22    6.54
   4 -14  -5  136.72    7.46
  -4  14   5  114.62    7.11
   4 -15  -5  289.58   14.14
  -4  15   5  266.63   12.01
   4 -16  -5    9.02    3.70
  -4  16   5   12.15    3.77
   4 -17  -5  209.49   11.16
  -4  17   5  188.46   11.80
   4 -18  -5    4.05    3.62
  -4  18   5    9.66    3.98
   4 -19  -5   69.00    7.89
  -4  19   5   53.51    7.18
   5  19  -5  198.12   17.62
  -5 -19   5  204.59   16.06
   5  18  -5    3.98    5.76
  -5 -18   5    2.35    4.05
   5  17  -5  353.39   16.91
  -5 -17   5  311.47   16.77
   5  16  -5    2.20    3.70
  -5 -16   5    3.48    2.98
   5  15  -5  280.27   12.51
  -5 -15   5  286.95   13.57
   5  14  -5   17.27    3.62
  -5 -14   5   17.91    3.55
   5  13  -5   32.97    4.41
  -5 -13   5   38.23    4.62
   5  12  -5   24.73    3.62
  -5 -12   5   20.96    3.27
   5  11  -5   18.83    3.41
  -5 -11   5   20.18    3.13
   5  10  -5  414.72   17.27
  -5 -10   5  399.51   15.99
   5   9  -5   -0.07    1.92
  -5  -9   5    0.85    1.63
   5   8  -5   12.93    2.49
  -5  -8   5   13.08    2.27
   5   7  -5   30.06    2.91
  -5  -7   5   35.03    2.98
   5   6  -5   14.99    1.85
  -5  -6   5   19.90    2.42
   5   5  -5  439.24   16.20
  -5  -5   5  422.96   16.77
   5   4  -5   21.03    1.92
  -5  -4   5   17.62    1.92
   5   3  -5  745.09   23.66
  -5  -3   5  737.06   24.23
   5   2  -5   12.15    1.56
  -5  -2   5   16.91    1.78
   5   1  -5 3930.97  108.58
  -5  -1   5 3996.13  108.94
   5   0  -5    0.50    0.78
  -5   0   5   -0.07    0.78
   5  -1  -5 3860.47  114.34
  -5   1   5 3872.06  114.34
   5  -2  -5   13.15    1.35
  -5   2   5   11.58    1.35
   5  -3  -5  744.31   26.29
  -5   3   5  736.92   27.36
   5  -4  -5   17.20    1.78
  -5   4   5   22.17    2.06
   5  -5  -5  405.98   14.71
  -5   5   5  411.81   15.14
   5  -6  -5   14.64    1.63
  -5   6   5   18.19    1.99
   5  -7  -5   28.71    2.77
  -5   7   5   31.34    2.84
   5  -8  -5   14.35    2.56
  -5   8   5   13.93    1.92
   5  -9  -5    1.78    1.63
  -5   9   5    0.71    1.49
   5 -10  -5  357.66   14.35
  -5  10   5  347.57   14.14
   5 -11  -5   12.72    2.49
  -5  11   5   16.06    3.27
   5 -12  -5   18.33    3.13
  -5  12   5   19.54    3.34
   5 -13  -5   35.46    3.62
  -5  13   5   37.52    4.33
   5 -14  -5   12.93    3.06
  -5  14   5   13.86    3.34
   5 -15  -5  242.18   12.93
  -5  15   5  250.85   11.16
   5 -16  -5   -0.50    2.84
  -5  16   5    0.99    2.77
   5 -17  -5  301.80   14.35
  -5  17   5  268.69   13.57
   5 -18  -5   11.01    5.05
  -5  18   5    1.92    4.05
   5 -19  -5  167.92   12.22
  -5  19   5  167.64   12.08
   6  18  -5   -1.42    5.97
  -6 -18   5   -4.48    5.12
   6  17  -5  271.25   13.22
  -6 -17   5  238.34   14.71
   6  16  -5    3.13    4.55
  -6 -16   5   -1.42    3.55
   6  15  -5  128.34    8.46
  -6 -15   5  131.11    8.74
   6  14  -5   -0.99    2.91
  -6 -14   5    2.98    2.77
   6  13  -5   30.98    4.83
  -6 -13   5   36.88    4.69
   6  12  -5  253.20   10.87
  -6 -12   5  227.76   11.01
   6  11  -5    0.21    2.63
  -6 -11   5    0.36    1.92
   6  10  -5   97.28    6.18
  -6 -10   5   94.66    5.97
   6   9  -5   12.58    2.98
  -6  -9   5   14.43    3.06
   6   8  -5  148.73    7.25
  -6  -8   5  152.64    8.03
   6   7  -5    2.42    1.85
  -6  -7   5    2.63    1.63
   6   6  -5   45.20    2.91
  -6  -6   5   54.15    3.62
   6   5  -5  272.88   10.30
  -6  -5   5  321.49   11.94
   6   4  -5    2.49    1.28
  -6  -4   5    0.92    1.21
   6   3  -5  519.68   18.48
  -6  -3   5  530.98   18.76
   6   2  -5   31.76    2.70
  -6  -2   5   26.86    2.56
   6   1  -5 3354.15   99.13
  -6  -1   5 3349.53   94.66
   6   0  -5    0.50    0.92
  -6   0   5    1.14    1.14
   6  -1  -5 3279.82   97.92
  -6   1   5 3307.68   96.72
   6  -2  -5   27.79    2.13
  -6   2   5   30.91    2.35
   6  -3  -5  531.76   19.76
  -6   3   5  512.29   17.98
   6  -4  -5    1.71    1.14
  -6   4   5    1.42    1.14
   6  -5  -5  252.27   10.73
  -6   5   5  248.36   11.09
   6  -6  -5   43.77    2.98
  -6   6   5   41.64    2.77
   6  -7  -5    2.91    1.71
  -6   7   5   -0.78    1.21
   6  -8  -5  143.19    7.82
  -6   8   5  141.20    7.25
   6  -9  -5   13.08    2.35
  -6   9   5   12.15    2.42
   6 -10  -5   78.60    5.76
  -6  10   5   82.93    5.97
   6 -11  -5    0.78    1.92
  -6  11   5   -0.50    1.71
   6 -12  -5  227.97   12.01
  -6  12   5  231.45   11.80
   6 -13  -5   30.91    3.77
  -6  13   5   35.74    3.70
   6 -14  -5    1.56    2.56
  -6  14   5    0.50    2.56
   6 -15  -5  116.12    7.46
  -6  15   5  132.60    8.74
   6 -16  -5    0.92    2.77
  -6  16   5   -2.77    3.20
   6 -17  -5  230.53   16.34
  -6  17   5  196.70   11.30
   6 -18  -5   -4.12    4.05
  -6  18   5   -2.77    4.26
   7  18  -5   18.76    6.32
  -7 -18   5   14.28    4.97
   7  17  -5   95.01    8.31
  -7 -17   5  103.04    8.60
   7  16  -5    7.53    4.05
  -7 -16   5    4.55    3.91
   7  15  -5   90.60    7.11
  -7 -15   5   95.22    6.68
   7  14  -5   33.75    4.90
  -7 -14   5   19.97    3.62
   7  13  -5   43.92    5.33
  -7 -13   5   48.82    5.47
   7  12  -5  457.36   19.83
  -7 -12   5  431.71   16.63
   7  11  -5   23.31    3.41
  -7 -11   5   19.83    3.70
   7  10  -5  500.00   20.82
  -7 -10   5  487.28   19.26
   7   9  -5    4.41    2.35
  -7  -9   5    1.78    2.20
   7   8  -5  157.47    8.24
  -7  -8   5  186.04   10.02
   7   7  -5  234.79   10.59
  -7  -7   5  236.28   10.52
   7   6  -5  199.47    8.81
  -7  -6   5  177.73    8.60
   7   5  -5  452.74   16.56
  -7  -5   5  487.99   17.41
   7   4  -5  226.55    9.95
  -7  -4   5  233.16   10.87
   7   3  -5  439.59   14.43
  -7  -3   5  413.02   15.70
   7   2  -5   34.96    2.63
  -7  -2   5   33.54    2.77
   7   1  -5  790.64   27.64
  -7  -1   5  818.85   28.99
   7   0  -5   -0.07    1.28
  -7   0   5    0.00    1.07
   7  -1  -5  746.01   28.14
  -7   1   5  749.85   25.65
   7  -2  -5   39.87    3.27
  -7   2   5   37.45    3.06
   7  -3  -5  410.10   15.85
  -7   3   5  409.53   17.55
   7  -4  -5  210.49    8.24
  -7   4   5  207.29    9.45
   7  -5  -5  460.70   19.83
  -7   5   5  428.51   15.99
   7  -6  -5  181.78    7.67
  -7   6   5  162.45    8.10
   7  -7  -5  192.30    7.96
  -7   7   5  222.28    9.59
   7  -8  -5  138.29    7.46
  -7   8   5  133.17    7.11
   7  -9  -5    0.36    2.20
  -7   9   5    2.77    2.13
   7 -10  -5  480.74   17.62
  -7  10   5  498.29   20.11
   7 -11  -5   12.08    2.56
  -7  11   5   16.34    3.06
   7 -12  -5  414.51   18.05
  -7  12   5  396.10   17.06
   7 -13  -5   45.20    4.62
  -7  13   5   53.58    5.26
   7 -14  -5   18.12    4.48
  -7  14   5   30.34    4.33
   7 -15  -5   80.23    6.68
  -7  15   5   79.80    6.96
   7 -16  -5    4.76    4.41
  -7  16   5    3.41    3.55
   7 -17  -5   87.62    7.67
  -7  17   5   88.90    7.67
   7 -18  -5    6.68    4.62
  -7  18   5   13.36    5.69
   8  17  -5   26.86    6.18
  -8 -17   5   28.00    6.47
   8  16  -5   27.00    6.61
  -8 -16   5   23.81    4.76
   8  15  -5   62.68    6.32
  -8 -15   5   62.61    5.97
   8  14  -5   91.67    6.89
  -8 -14   5  134.88    8.60
   8  13  -5  101.05    7.60
  -8 -13   5  104.11    6.47
   8  12  -5  289.86   13.00
  -8 -12   5  280.20   16.34
   8  11  -5    1.56    2.56
  -8 -11   5    2.06    2.20
   8  10  -5  500.99   18.97
  -8 -10   5  504.40   22.38
   8   9  -5    2.35    2.06
  -8  -9   5    2.13    2.35
   8   8  -5  218.16   10.30
  -8  -8   5  230.95   10.66
   8   7  -5  521.74   20.68
  -8  -7   5  500.14   17.98
   8   6  -5  191.23   11.73
  -8  -6   5  174.17    7.53
   8   5  -5  404.13   15.35
  -8  -5   5  401.08   16.42
   8   4  -5  733.86   25.72
  -8  -4   5  732.16   26.79
   8   3  -5   33.97    2.84
  -8  -3   5   32.90    2.84
   8   2  -5   33.90    2.84
  -8  -2   5   27.22    2.63
   8   1  -5   56.28    3.20
  -8  -1   5   55.43    3.91
   8   0  -5   -0.50    1.14
  -8   0   5   -0.57    1.42
   8  -1  -5   59.62    3.62
  -8   1   5   55.71    4.05
   8  -2  -5   34.18    3.06
  -8   2   5   35.96    3.41
   8  -3  -5   35.39    2.98
  -8   3   5   24.73    2.77
   8  -4  -5  720.57   27.22
  -8   4   5  704.37   25.01
   8  -5  -5  371.59   13.86
  -8   5   5  364.98   14.35
   8  -6  -5  164.79    7.89
  -8   6   5  174.10    8.46
   8  -7  -5  476.76   17.55
  -8   7   5  477.40   18.26
   8  -8  -5  214.75    9.81
  -8   8   5  209.21    8.81
   8  -9  -5    4.83    2.06
  -8   9   5    2.84    2.42
   8 -10  -5  464.82   18.55
  -8  10   5  422.25   18.33
   8 -11  -5    3.27    3.20
  -8  11   5   -0.78    2.20
   8 -12  -5  237.56   10.30
  -8  12   5  250.14   11.65
   8 -13  -5   91.95    7.60
  -8  13   5   85.20    6.47
   8 -14  -5   83.14    6.89
  -8  14   5   92.31    7.25
   8 -15  -5   48.89    6.32
  -8  15   5   61.40    6.75
   8 -16  -5   26.22    5.61
  -8  16   5   21.03    4.90
   8 -17  -5   18.83    6.04
  -8  17   5   23.95    5.12
   9  17  -5   -0.78    5.19
  -9 -17   5    3.55    4.83
   9  16  -5   99.99    9.45
  -9 -16   5   90.96    7.60
   9  15  -5    2.56    4.12
  -9 -15   5    4.97    4.26
   9  14  -5  226.76   14.57
  -9 -14   5  213.97   14.57
   9  13  -5   54.50    6.89
  -9 -13   5   50.03    5.83
   9  12  -5  199.97   12.15
  -9 -12   5  251.35   12.15
   9  11  -5    1.42    2.98
  -9 -11   5   -1.85    3.34
   9  10  -5  220.29   12.08
  -9 -10   5  207.22    9.88
   9   9  -5    0.50    2.06
  -9  -9   5    4.55    2.35
   9   8  -5  273.59   11.30
  -9  -8   5  310.90   14.14
   9   7  -5   11.37    3.41
  -9  -7   5   20.96    3.77
   9   6  -5  680.35   23.45
  -9  -6   5  624.28   21.75
   9   5  -5   61.33    4.83
  -9  -5   5   60.83    5.05
   9   4  -5 1045.12   31.05
  -9  -4   5 1056.27   35.25
   9   3  -5   46.12    3.70
  -9  -3   5   47.40    4.26
   9   2  -5  143.76    6.61
  -9  -2   5  142.20    8.10
   9   1  -5   14.07    1.92
  -9  -1   5    4.48    1.92
   9   0  -5    0.00    1.28
  -9   0   5   -0.78    1.42
   9  -1  -5   10.09    1.99
  -9   1   5    9.59    2.35
   9  -2  -5  137.29    6.75
  -9   2   5  165.58    8.74
   9  -3  -5   43.56    3.48
  -9   3   5   43.99    3.55
   9  -4  -5 1040.36   35.32
  -9   4   5 1049.81   36.88
   9  -5  -5   61.82    4.12
  -9   5   5   56.78    4.33
   9  -6  -5  576.25   23.24
  -9   6   5  628.12   22.31
   9  -7  -5   20.89    2.91
  -9   7   5   28.85    3.70
   9  -8  -5  289.86   10.94
  -9   8   5  267.91   11.80
   9  -9  -5   -2.56    1.99
  -9   9   5   -0.07    2.06
   9 -10  -5  212.97   10.02
  -9  10   5  205.87    9.24
   9 -11  -5    1.35    2.42
  -9  11   5    3.20    2.98
   9 -12  -5  226.90   11.44
  -9  12   5  178.01    9.81
   9 -13  -5   52.52    5.61
  -9  13   5   54.65    6.11
   9 -14  -5  221.00   13.15
  -9  14   5  200.96   11.16
   9 -15  -5    2.84    4.19
  -9  15   5    4.62    4.26
   9 -16  -5   82.43    7.67
  -9  16   5   89.82    7.32
   9 -17  -5   -0.14    4.62
  -9  17   5    3.62    4.69
  10  16  -5   76.53    9.02
 -10 -16   5   71.35    9.88
  10  15  -5   99.56    9.52
 -10 -15   5   99.27    8.39
  10  14  -5  113.70    8.53
 -10 -14   5  111.57    8.95
  10  13  -5   91.46    8.53
 -10 -13   5   78.24    7.82
  10  12  -5  170.69   10.23
 -10 -12   5  181.78   10.16
  10  11  -5   -0.28    3.20
 -10 -11   5   -0.28    2.84
  10  10  -5  334.70   15.56
 -10 -10   5  347.07   15.63
  10   9  -5    0.85    2.56
 -10  -9   5    2.91    2.84
  10   8  -5  331.29   14.57
 -10  -8   5  340.67   14.21
  10   7  -5   19.61    3.55
 -10  -7   5   45.76    4.76
  10   6  -5  422.54   17.20
 -10  -6   5  449.75   17.84
  10   5  -5   27.29    2.77
 -10  -5   5   20.18    2.91
  10   4  -5  422.47   17.06
 -10  -4   5  411.31   16.56
  10   3  -5   13.72    2.13
 -10  -3   5   13.43    2.63
  10   2  -5  107.30    5.83
 -10  -2   5  102.47    6.96
  10   1  -5   10.02    2.13
 -10  -1   5    9.17    2.49
  10   0  -5    0.14    1.49
 -10   0   5   -0.07    2.13
  10  -1  -5    9.45    2.13
 -10   1   5   10.09    2.42
  10  -2  -5  111.64    6.47
 -10   2   5   99.13    6.25
  10  -3  -5   18.97    2.84
 -10   3   5   19.76    2.98
  10  -4  -5  419.13   15.92
 -10   4   5  416.07   17.62
  10  -5  -5   26.79    2.91
 -10   5   5   23.38    3.06
  10  -6  -5  399.23   14.00
 -10   6   5  416.28   17.91
  10  -7  -5   43.21    3.62
 -10   7   5   51.80    3.91
  10  -8  -5  321.56   15.07
 -10   8   5  335.13   15.92
  10  -9  -5    1.42    2.35
 -10   9   5    3.41    2.49
  10 -10  -5  322.13   15.21
 -10  10   5  334.92   13.43
  10 -11  -5   -1.99    2.91
 -10  11   5    0.85    2.77
  10 -12  -5  148.02   10.09
 -10  12   5  147.95    9.74
  10 -13  -5   67.01    7.18
 -10  13   5   69.93    5.97
  10 -14  -5   91.32    7.82
 -10  14   5   90.18    7.18
  10 -15  -5   83.07    8.31
 -10  15   5   89.33    7.67
  10 -16  -5   64.38    7.89
 -10  16   5   53.23    6.89
  11  15  -5   80.30    8.81
 -11 -15   5   78.95    9.02
  11  14  -5   39.01    6.61
 -11 -14   5   38.52    5.97
  11  13  -5  130.83    8.46
 -11 -13   5  141.91    9.17
  11  12  -5  224.77   11.87
 -11 -12   5  210.84   12.29
  11  11  -5   33.12    5.12
 -11 -11   5   34.61    5.54
  11  10  -5  343.87   15.56
 -11 -10   5  359.08   17.13
  11   9  -5    6.75    3.20
 -11  -9   5    4.19    2.98
  11   8  -5  209.07   12.51
 -11  -8   5  212.12   12.86
  11   7  -5   49.89    4.55
 -11  -7   5   51.09    5.12
  11   6  -5  212.55    9.88
 -11  -6   5  212.26   11.65
  11   5  -5  203.45    9.81
 -11  -5   5  207.36   11.01
  11   4  -5   93.80    6.18
 -11  -4   5   94.87    6.61
  11   3  -5  101.83    5.47
 -11  -3   5  115.90    7.32
  11   2  -5    9.66    2.56
 -11  -2   5   12.65    3.06
  11   1  -5  319.21   14.07
 -11  -1   5  302.16   15.92
  11   0  -5    3.84    1.92
 -11   0   5    0.21    2.06
  11  -1  -5  317.44   13.36
 -11   1   5  297.68   14.07
  11  -2  -5   11.51    2.27
 -11   2   5   17.13    2.70
  11  -3  -5  110.93    6.82
 -11   3   5  107.87    6.11
  11  -4  -5   86.48    4.90
 -11   4   5   88.33    6.68
  11  -5  -5  201.96    9.45
 -11   5   5  189.24   10.16
  11  -6  -5  199.12    9.66
 -11   6   5  219.09   10.30
  11  -7  -5   39.01    3.70
 -11   7   5   44.84    4.62
  11  -8  -5  190.59   10.09
 -11   8   5  184.69    9.31
  11  -9  -5    2.84    2.56
 -11   9   5    5.76    3.55
  11 -10  -5  281.55   13.93
 -11  10   5  307.42   15.28
  11 -11  -5   35.89    4.83
 -11  11   5   28.00    4.41
  11 -12  -5  203.10   11.23
 -11  12   5  191.37   10.80
  11 -13  -5  147.31    9.66
 -11  13   5  130.97    8.53
  11 -14  -5   21.82    6.32
 -11  14   5   28.50    5.83
  11 -15  -5   85.70    8.10
 -11  15   5   71.92    8.17
  12  13  -5   22.67    5.54
 -12 -13   5   15.78    5.69
  12  12  -5   65.16    7.04
 -12 -12   5   90.68    7.82
  12  11  -5   44.91    5.83
 -12 -11   5   36.10    5.47
  12  10  -5  128.62    8.95
 -12 -10   5  122.09   10.80
  12   9  -5    5.12    3.34
 -12  -9   5    6.40    3.55
  12   8  -5  126.63    9.52
 -12  -8   5  152.78    9.24
  12   7  -5   -0.57    2.84
 -12  -7   5    4.83    3.20
  12   6  -5    7.89    3.20
 -12  -6   5   13.43    3.77
  12   5  -5  141.91    9.24
 -12  -5   5  125.85    8.24
  12   4  -5    0.71    1.99
 -12  -4   5   -2.84    2.84
  12   3  -5  305.92   15.42
 -12  -3   5  311.82   14.64
  12   2  -5    3.48    2.27
 -12  -2   5    1.35    2.77
  12   1  -5  442.36   18.90
 -12  -1   5  402.14   17.41
  12   0  -5   -1.14    2.49
 -12   0   5    0.36    2.91
  12  -1  -5  396.32   17.41
 -12   1   5  379.97   16.42
  12  -2  -5    0.36    2.20
 -12   2   5    1.28    2.35
  12  -3  -5  316.37   15.35
 -12   3   5  336.55   15.07
  12  -4  -5    0.36    1.85
 -12   4   5    3.13    2.91
  12  -5  -5  123.01    7.46
 -12   5   5  108.44    7.39
  12  -6  -5    9.45    2.84
 -12   6   5    9.52    2.98
  12  -7  -5    4.26    2.70
 -12   7   5    2.27    2.91
  12  -8  -5  132.18    7.67
 -12   8   5  141.98    8.74
  12  -9  -5    6.04    3.55
 -12   9   5    2.84    3.20
  12 -10  -5  104.32    6.89
 -12  10   5  109.22    6.96
  12 -11  -5   39.80    4.41
 -12  11   5   39.65    4.83
  12 -12  -5   59.34    6.89
 -12  12   5   74.47    7.89
  12 -13  -5   24.45    5.26
 -12  13   5   18.90    5.33
  13  12  -5    3.62    4.05
 -13 -12   5    7.46    4.90
  13  11  -5    4.48    3.84
 -13 -11   5   -0.57    4.12
  13  10  -5    4.76    3.70
 -13 -10   5    2.13    4.26
  13   9  -5   -1.56    3.20
 -13  -9   5    0.50    3.48
  13   8  -5   12.22    5.12
 -13  -8   5   18.83    4.76
  13   7  -5    1.07    2.98
 -13  -7   5    4.48    3.13
  13   6  -5    0.43    3.48
 -13  -6   5    7.75    3.55
  13   5  -5   36.03    4.62
 -13  -5   5   38.37    5.61
  13   4  -5    4.05    2.56
 -13  -4   5    4.97    3.98
  13   3  -5  166.64    9.45
 -13  -3   5  150.94    8.81
  13   2  -5    4.48    2.77
 -13  -2   5    4.55    2.91
  13   1  -5  403.07   16.49
 -13  -1   5  393.33   17.13
  13   0  -5    1.99    2.63
 -13   0   5   -1.14    3.20
  13  -1  -5  381.61   16.49
 -13   1   5  361.78   17.13
  13  -2  -5    6.04    3.20
 -13   2   5   10.59    3.20
  13  -3  -5  171.97   10.09
 -13   3   5  162.31    8.95
  13  -4  -5    8.39    2.63
 -13   4   5    2.98    2.84
  13  -5  -5   47.54    4.19
 -13   5   5   39.94    5.05
  13  -6  -5   -1.07    2.42
 -13   6   5    2.06    3.20
  13  -7  -5    1.92    2.63
 -13   7   5    2.77    3.06
  13  -8  -5    5.83    3.62
 -13   8   5    6.18    4.83
  13  -9  -5    1.28    2.91
 -13   9   5    4.76    3.70
  13 -10  -5   -0.14    3.13
 -13  10   5    3.27    3.98
  13 -11  -5    3.55    3.84
 -13  11   5    7.53    4.76
  13 -12  -5    5.12    3.98
 -13  12   5    0.57    4.76
  14  10  -5   45.84    5.76
 -14 -10   5   43.35    6.47
  14   9  -5    8.53    5.05
 -14  -9   5   13.00    5.97
  14   8  -5   65.24    7.39
 -14  -8   5   51.02    6.40
  14   7  -5   26.22    4.48
 -14  -7   5   18.97    4.83
  14   6  -5   11.16    3.41
 -14  -6   5    6.68    4.48
  14   5  -5   68.29    6.61
 -14  -5   5   60.97    6.68
  14   4  -5    4.76    3.91
 -14  -4   5   -3.06    4.90
  14   3  -5  158.47    9.81
 -14  -3   5  133.81    9.66
  14   2  -5    1.63    2.77
 -14  -2   5    0.78    4.12
  14   1  -5  268.55   13.86
 -14  -1   5  272.74   14.35
  14   0  -5    0.71    2.77
 -14   0   5   -3.62    3.91
  14  -1  -5  268.83   13.86
 -14   1   5  274.87   14.64
  14  -2  -5    4.05    2.77
 -14   2   5    3.70    3.06
  14  -3  -5  145.39    8.39
 -14   3   5  155.56    8.88
  14  -4  -5    3.84    2.98
 -14   4   5    4.62    3.98
  14  -5  -5   58.13    4.76
 -14   5   5   63.89    6.47
  14  -6  -5    8.24    3.20
 -14   6   5    8.95    4.05
  14  -7  -5   30.98    4.83
 -14   7   5   15.35    4.33
  14  -8  -5   52.30    5.47
 -14   8   5   62.04    7.82
  14  -9  -5   12.65    3.84
 -14   9   5   10.09    5.12
  14 -10  -5   50.74    5.76
 -14  10   5   47.90    6.18
  15   8  -5   62.68    8.03
 -15  -8   5   51.88    7.39
  15   7  -5   44.06    5.97
 -15  -7   5   57.49    8.67
  15   6  -5   65.66    6.47
 -15  -6   5   53.30    6.32
  15   5  -5  137.15    9.45
 -15  -5   5  124.08    9.24
  15   4  -5    3.55    3.70
 -15  -4   5   -3.48    5.47
  15   3  -5   75.40    6.61
 -15  -3   5   80.73    8.46
  15   2  -5    2.56    3.41
 -15  -2   5   -2.70    3.91
  15   1  -5   33.26    4.55
 -15  -1   5   35.82    5.83
  15   0  -5   -0.92    4.76
 -15   0   5    2.56    4.76
  15  -1  -5   37.02    5.12
 -15   1   5   36.74    6.32
  15  -2  -5    3.70    4.55
 -15   2   5    3.98    5.05
  15  -3  -5   77.74    6.40
 -15   3   5   93.66    8.67
  15  -4  -5    5.19    3.41
 -15   4   5    2.91    4.05
  15  -5  -5  137.79    9.74
 -15   5   5  131.39    9.17
  15  -6  -5   70.64    6.25
 -15   6   5   41.29    5.97
  15  -7  -5   44.84    5.47
 -15   7   5   51.45    6.40
  15  -8  -5   68.01    8.46
 -15   8   5   70.92    9.02
  16   4  -5   65.09    7.53
 -16  -4   5   52.80    8.74
  16   3  -5    6.25    3.62
 -16  -3   5   13.72    5.90
  16   2  -5   80.23    6.82
 -16  -2   5   71.92    7.82
  16   1  -5    7.11    3.98
 -16  -1   5    7.39    4.83
  16   0  -5    0.57    3.20
 -16   0   5    3.48    4.76
  16  -1  -5    3.91    3.27
 -16   1   5    2.98    5.40
  16  -2  -5   69.78    6.18
 -16   2   5   80.66    9.74
  16  -3  -5   14.92    4.41
 -16   3   5   14.99    5.12
  16  -4  -5   52.94    7.18
 -16   4   5   57.70    8.95
 -13   4  -6   37.59    8.17
  13  -4   6   61.11    9.38
 -13   3  -6   21.75    6.11
  13  -3   6   15.28    5.19
 -13   2  -6   58.48    7.18
  13  -2   6   68.93    6.96
 -13   1  -6    9.31    5.97
  13  -1   6    0.14    3.77
 -13   0  -6   69.57   10.52
  13   0   6   74.19    6.68
 -13  -1  -6    3.20    6.47
  13   1   6    1.99    3.34
 -13  -2  -6   58.20    7.75
  13   2   6   61.82    6.32
 -13  -3  -6   15.42    5.26
  13   3   6   10.16    3.84
 -13  -4  -6   58.06    8.31
  13   4   6   37.66    6.47
 -12   8  -6   47.33    7.67
  12  -8   6   45.27    7.96
 -12   7  -6    3.77    4.83
  12  -7   6    3.41    5.26
 -12   6  -6   47.54    5.90
  12  -6   6   33.68    5.05
 -12   5  -6    0.78    4.19
  12  -5   6    1.92    3.84
 -12   4  -6   73.41    7.11
  12  -4   6   69.21    6.04
 -12   3  -6   -1.56    3.48
  12  -3   6    1.28    2.91
 -12   2  -6   23.38    4.83
  12  -2   6   29.99    4.55
 -12   1  -6    5.12    3.84
  12  -1   6    0.43    2.70
 -12   0  -6   88.90    7.53
  12   0   6   72.55    6.25
 -12  -1  -6    7.46    4.62
  12   1   6   -0.57    2.63
 -12  -2  -6   44.27    6.47
  12   2   6   33.75    4.41
 -12  -3  -6   -1.71    4.26
  12   3   6    3.70    2.84
 -12  -4  -6   63.17    7.46
  12   4   6   62.18    5.19
 -12  -5  -6    5.40    4.33
  12   5   6    2.84    2.98
 -12  -6  -6   33.12    5.47
  12   6   6   34.18    4.55
 -12  -7  -6    4.62    5.61
  12   7   6    5.69    4.19
 -12  -8  -6   42.71    8.10
  12   8   6   31.20    7.18
 -11  10  -6    3.84    4.90
  11 -10   6    7.82    4.83
 -11   9  -6    9.38    4.90
  11  -9   6   16.84    4.33
 -11   8  -6   15.78    5.40
  11  -8   6   18.69    5.05
 -11   7  -6   79.59    8.03
  11  -7   6   81.08    7.67
 -11   6  -6   43.77    5.40
  11  -6   6   46.47    4.83
 -11   5  -6   60.12    5.69
  11  -5   6   60.05    5.33
 -11   4  -6  165.79   10.38
  11  -4   6  159.82    8.46
 -11   3  -6   69.78    6.18
  11  -3   6   70.71    5.69
 -11   2  -6   19.12    4.05
  11  -2   6   20.18    3.48
 -11   1  -6    0.71    3.06
  11  -1   6    5.33    2.63
 -11   0  -6   18.12    5.05
  11   0   6   16.84    3.34
 -11  -1  -6    0.92    3.48
  11   1   6    0.43    2.70
 -11  -2  -6   25.58    4.12
  11   2   6   23.38    3.98
 -11  -3  -6   57.28    6.04
  11   3   6   56.49    4.55
 -11  -4  -6  168.84   11.37
  11   4   6  155.70    9.88
 -11  -5  -6   57.92    5.54
  11   5   6   54.93    4.76
 -11  -6  -6   39.01    5.12
  11   6   6   40.79    5.40
 -11  -7  -6   85.70    8.10
  11   7   6   66.59    6.89
 -11  -8  -6    8.10    4.41
  11   8   6    7.75    4.19
 -11  -9  -6   12.79    4.19
  11   9   6   22.24    4.26
 -11 -10  -6    3.41    4.33
  11  10   6    4.83    4.33
 -10  12  -6   10.94    5.12
  10 -12   6    8.88    4.97
 -10  11  -6   65.80    6.25
  10 -11   6   61.90    6.75
 -10  10  -6   32.76    5.19
  10 -10   6   32.33    4.97
 -10   9  -6   31.48    5.12
  10  -9   6   23.81    4.62
 -10   8  -6   11.73    3.98
  10  -8   6   15.42    3.41
 -10   7  -6   79.02    6.82
  10  -7   6   93.45    6.89
 -10   6  -6    7.25    3.34
  10  -6   6   14.43    3.77
 -10   5  -6  105.10    7.75
  10  -5   6  100.55    6.47
 -10   4  -6   14.00    3.34
  10  -4   6   14.50    3.06
 -10   3  -6  171.55    9.45
  10  -3   6  157.33    9.10
 -10   2  -6   60.69    5.97
  10  -2   6   54.15    4.90
 -10   1  -6    1.56    4.19
  10  -1   6   10.73    3.06
 -10   0  -6  197.98   10.94
  10   0   6  201.89   10.59
 -10  -1  -6    4.05    2.77
  10   1   6    7.46    2.42
 -10  -2  -6   59.83    5.47
  10   2   6   48.46    4.26
 -10  -3  -6  154.28    9.45
  10   3   6  163.23    8.53
 -10  -4  -6   11.87    3.70
  10   4   6   11.44    3.27
 -10  -5  -6   87.48    6.82
  10   5   6  100.84    6.40
 -10  -6  -6    6.75    3.34
  10   6   6    5.40    3.27
 -10  -7  -6   88.69    7.89
  10   7   6   83.29    7.75
 -10  -8  -6   15.70    4.19
  10   8   6    8.03    3.27
 -10  -9  -6   25.44    4.33
  10   9   6   26.08    3.91
 -10 -10  -6   29.85    4.62
  10  10   6   27.07    4.05
 -10 -11  -6   57.77    7.25
  10  11   6   67.79    6.96
 -10 -12  -6    7.18    4.41
  10  12   6    5.69    3.84
  -9  13  -6   38.16    6.11
   9 -13   6   42.71    6.32
  -9  12  -6    6.61    4.83
   9 -12   6    3.84    4.55
  -9  11  -6  231.45   12.51
   9 -11   6  217.45   12.79
  -9  10  -6   -1.49    4.05
   9 -10   6    2.27    3.13
  -9   9  -6  376.28   17.62
   9  -9   6  352.40   17.48
  -9   8  -6   60.26    6.11
   9  -8   6   63.89    5.40
  -9   7  -6  249.22   11.30
   9  -7   6  268.05   14.00
  -9   6  -6   79.59    6.40
   9  -6   6   84.35    5.26
  -9   5  -6   79.59    6.18
   9  -5   6   76.75    5.76
  -9   4  -6   -1.56    2.20
   9  -4   6    0.07    1.92
  -9   3  -6   12.15    2.98
   9  -3   6   11.94    2.56
  -9   2  -6   62.18    5.26
   9  -2   6   60.19    4.62
  -9   1  -6   11.01    2.77
   9  -1   6   11.37    2.42
  -9   0  -6   92.81    6.61
   9   0   6   81.08    5.54
  -9  -1  -6    7.67    3.06
   9   1   6   12.93    2.84
  -9  -2  -6   45.20    4.48
   9   2   6   53.15    4.83
  -9  -3  -6   14.57    3.13
   9   3   6    8.81    2.27
  -9  -4  -6    2.98    2.70
   9   4   6    0.57    2.06
  -9  -5  -6   73.34    5.26
   9   5   6   74.76    5.12
  -9  -6  -6   76.18    6.11
   9   6   6   75.04    5.61
  -9  -7  -6  228.82   13.29
   9   7   6  296.76   14.07
  -9  -8  -6   45.12    5.05
   9   8   6   12.22    3.77
  -9  -9  -6  337.83   16.91
   9   9   6  325.89   15.21
  -9 -10  -6   -0.78    2.98
   9  10   6    2.56    2.63
  -9 -11  -6  206.37   12.79
   9  11   6  209.71   12.15
  -9 -12  -6    2.77    4.41
   9  12   6    2.27    3.13
  -9 -13  -6   28.28    5.47
   9  13   6   37.81    5.40
  -8  14  -6    9.45    4.90
   8 -14   6   -0.50    3.98
  -8  13  -6   54.58    6.68
   8 -13   6   53.37    6.61
  -8  12  -6    1.78    3.91
   8 -12   6   -1.21    2.77
  -8  11  -6  361.07   17.34
   8 -11   6  373.79   18.33
  -8  10  -6    2.70    3.55
   8 -10   6    4.19    2.98
  -8   9  -6  537.23   21.11
   8  -9   6  569.92   23.24
  -8   8  -6    7.89    3.91
   8  -8   6    2.77    2.77
  -8   7  -6  387.08   17.55
   8  -7   6  342.59   17.06
  -8   6  -6    0.28    2.63
   8  -6   6    3.77    2.49
  -8   5  -6  199.12    9.95
   8  -5   6  197.55    9.74
  -8   4  -6   34.04    4.19
   8  -4   6   33.04    3.34
  -8   3  -6    3.55    2.20
   8  -3   6    3.27    1.78
  -8   2  -6   71.92    5.69
   8  -2   6   62.25    4.26
  -8   1  -6   29.99    3.48
   8  -1   6   23.31    2.98
  -8   0  -6  115.76    6.96
   8   0   6  122.94    6.32
  -8  -1  -6   21.11    2.91
   8   1   6   17.48    2.70
  -8  -2  -6   56.71    4.33
   8   2   6   63.81    4.62
  -8  -3  -6    2.70    2.06
   8   3   6    5.97    1.99
  -8  -4  -6   23.88    3.27
   8   4   6   34.04    3.27
  -8  -5  -6  192.79    9.02
   8   5   6  194.92    9.38
  -8  -6  -6    2.56    2.63
   8   6   6    1.28    2.49
  -8  -7  -6  318.79   14.43
   8   7   6  317.72   14.78
  -8  -8  -6    2.42    2.13
   8   8   6   -0.99    2.42
  -8  -9  -6  505.54   22.31
   8   9   6  496.59   20.68
  -8 -10  -6   -0.36    3.06
   8  10   6    1.28    2.42
  -8 -11  -6  310.05   15.35
   8  11   6  300.88   14.28
  -8 -12  -6    1.49    2.98
   8  12   6    3.34    2.84
  -8 -13  -6   40.86    5.33
   8  13   6   47.47    4.76
  -8 -14  -6    1.14    3.84
   8  14   6    2.70    3.62
  -7  15  -6   10.94    5.19
   7 -15   6   16.84    6.18
  -7  14  -6   -4.76    4.48
   7 -14   6   -1.28    4.69
  -7  13  -6   83.85    8.24
   7 -13   6   73.76    7.18
  -7  12  -6    0.36    4.62
   7 -12   6    0.28    2.98
  -7  11  -6  141.27    8.24
   7 -11   6  133.03    8.10
  -7  10  -6    6.82    3.48
   7 -10   6    8.88    3.41
  -7   9  -6  264.99   12.72
   7  -9   6  299.81   16.27
  -7   8  -6    1.92    2.42
   7  -8   6    7.67    2.63
  -7   7  -6  203.74    9.45
   7  -7   6  205.87   11.58
  -7   6  -6  107.23    6.47
   7  -6   6  124.64    7.82
  -7   5  -6  217.31    9.38
   7  -5   6  234.36   11.65
  -7   4  -6  196.77    8.31
   7  -4   6  199.90    9.81
  -7   3  -6  140.06    7.04
   7  -3   6  150.01    7.75
  -7   2  -6  430.43   17.48
   7  -2   6  401.50   15.78
  -7   1  -6   17.98    2.91
   7  -1   6   20.82    2.63
  -7   0  -6  614.05   22.88
   7   0   6  619.03   25.01
  -7  -1  -6   18.83    2.49
   7   1   6   17.62    2.13
  -7  -2  -6  403.56   15.85
   7   2   6  374.36   14.00
  -7  -3  -6  144.26    8.31
   7   3   6  134.59    6.68
  -7  -4  -6  193.22    8.31
   7   4   6  180.93    8.17
  -7  -5  -6  229.11   10.94
   7   5   6  239.20   11.87
  -7  -6  -6  102.26    6.04
   7   6   6  105.95    5.97
  -7  -7  -6  184.19    9.10
  -7  -8  -6    1.42    2.27
   7   8   6    5.47    1.99
  -7  -9  -6  262.08   13.29
   7   9   6  240.62   11.65
  -7 -10  -6    5.83    2.70
   7  10   6    2.77    2.20
  -7 -11  -6  114.98    7.89
   7  11   6  121.80    7.75
  -7 -12  -6   -1.71    2.49
   7  12   6   -3.06    3.06
  -7 -13  -6   65.95    6.54
   7  13   6   74.47    6.18
  -7 -14  -6    3.62    3.70
   7  14   6   -2.13    3.06
  -7 -15  -6    6.61    5.12
   7  15   6    9.31    4.12
  -6  16  -6   64.31    7.60
   6 -16   6   59.62    7.46
  -6  15  -6   46.90    5.76
   6 -15   6   35.96    5.26
  -6  14  -6   64.24    7.25
   6 -14   6   70.42    7.11
  -6  13  -6   23.95    4.62
   6 -13   6   27.57    4.19
  -6  12  -6   15.35    3.62
   6 -12   6   15.35    3.91
  -6  11  -6    2.27    3.34
   6 -11   6   -1.14    3.91
  -6  10  -6    1.85    2.35
   6 -10   6    4.69    3.06
  -6   9  -6   18.76    3.13
   6  -9   6   17.77    2.91
  -6   8  -6   -0.14    2.70
   6  -8   6   -1.14    1.99
  -6   7  -6   41.29    3.98
   6  -7   6   37.38    4.12
  -6   6  -6  561.47   19.97
   6  -6   6  642.69   24.52
  -6   5  -6  107.80    6.61
   6  -5   6  103.18    6.61
  -6   4  -6  112.85    6.18
   6  -4   6  132.46    6.54
  -6   3  -6  234.93   10.80
   6  -3   6  236.21   10.30
  -6   2  -6  423.89   15.14
   6  -2   6  432.42   15.99
  -6   1  -6   70.85    4.48
   6  -1   6   69.21    4.83
  -6   0  -6  824.97   31.69
   6   0   6  803.15   29.92
  -6  -1  -6   62.46    4.55
   6   1   6   67.15    4.69
  -6  -2  -6  439.45   19.12
   6   2   6  428.29   15.56
  -6  -3  -6  250.14   11.73
   6   3   6  229.96    8.67
  -6  -4  -6  117.32    5.97
   6   4   6  107.73    5.83
  -6  -5  -6  106.45    6.18
   6   5   6  102.97    5.19
  -6  -6  -6  503.41   17.41
   6   6   6  525.08   18.41
  -6  -7  -6   30.91    2.98
   6   7   6   31.69    3.13
  -6  -8  -6    0.21    2.20
   6   8   6   -0.14    1.56
  -6  -9  -6   12.01    2.98
   6   9   6   13.50    2.63
  -6 -10  -6    3.98    2.42
   6  10   6    8.17    2.42
  -6 -11  -6    1.14    2.13
   6  11   6   -0.57    2.13
  -6 -12  -6   15.99    3.27
   6  12   6   16.98    3.62
  -6 -13  -6   23.73    4.55
   6  13   6   18.62    4.26
  -6 -14  -6   57.70    5.40
   6  14   6   47.90    5.26
  -6 -15  -6   34.25    5.12
   6  15   6   32.90    5.33
  -6 -16  -6   45.84    6.04
   6  16   6   45.84    5.54
  -5  17  -6    3.84    5.54
   5 -17   6    3.20    5.19
  -5  16  -6  183.48   11.44
   5 -16   6  157.40   10.59
  -5  15  -6   10.45    3.84
   5 -15   6   12.36    4.62
  -5  14  -6  278.92   13.36
   5 -14   6  264.14   12.72
  -5  13  -6    3.27    3.13
   5 -13   6    1.42    3.34
  -5  12  -6   94.80    7.11
   5 -12   6   89.40    7.32
  -5  11  -6   25.94    3.34
   5 -11   6   30.98    4.55
  -5  10  -6   10.80    2.84
   5 -10   6   10.87    3.55
  -5   9  -6  104.60    6.18
   5  -9   6   96.08    5.33
  -5   8  -6    4.69    2.27
   5  -8   6    6.11    2.13
  -5   7  -6    7.67    2.56
   5  -7   6   11.51    2.35
  -5   6  -6 1038.37   33.83
   5  -6   6 1063.10   35.10
  -5   5  -6    1.71    1.49
   5  -5   6    0.00    1.42
  -5   4  -6  421.19   16.06
   5  -4   6  388.43   15.14
  -5   3  -6   56.57    3.77
   5  -3   6   60.97    3.48
  -5   2  -6  512.65   19.47
   5  -2   6  576.18   19.68
  -5   1  -6   22.24    2.13
   5  -1   6   26.72    2.35
  -5   0  -6  466.38   18.19
   5   0   6  438.03   17.13
  -5  -1  -6   22.10    2.49
   5   1   6   24.59    2.27
  -5  -2  -6  516.77   17.91
   5   2   6  544.20   19.12
  -5  -3  -6   67.15    4.33
   5   3   6   59.62    3.41
  -5  -4  -6  390.20   15.42
   5   4   6  370.80   13.79
  -5  -5  -6    0.43    1.28
   5   5   6    1.56    1.49
  -5  -6  -6 1001.77   33.54
   5   6   6  971.21   42.07
  -5  -7  -6    9.88    2.27
   5   7   6   12.15    2.06
  -5  -8  -6    7.96    2.06
   5   8   6    5.19    1.99
  -5  -9  -6   93.16    5.54
   5   9   6   93.59    5.33
  -5 -10  -6   12.36    2.77
   5  10   6    4.41    2.13
  -5 -11  -6   18.62    3.13
   5  11   6   25.65    3.62
  -5 -12  -6   67.08    5.26
   5  12   6   78.03    6.25
  -5 -13  -6    5.97    3.34
   5  13   6    5.54    2.63
  -5 -14  -6  237.06   11.65
   5  14   6  242.47   13.79
  -5 -15  -6   16.13    4.83
   5  15   6    4.19    3.91
  -5 -16  -6  137.36    9.45
   5  16   6  145.11   10.16
  -5 -17  -6    2.27    3.77
   5  17   6    0.28    4.76
  -4  18  -6   42.64    7.89
   4 -18   6   40.22    8.46
  -4  17  -6   50.45    6.75
   4 -17   6   57.77    7.75
  -4  16  -6  110.22    8.67
   4 -16   6  116.47    9.10
  -4  15  -6   33.54    5.12
   4 -15   6   29.35    5.05
  -4  14  -6  260.30   12.51
   4 -14   6  256.54   13.72
  -4  13  -6    2.35    3.91
   4 -13   6   -0.64    4.33
  -4  12  -6  199.26   10.59
   4 -12   6  184.05   10.30
  -4  11  -6    2.06    2.63
   4 -11   6   -1.07    2.27
  -4  10  -6    0.07    2.70
   4 -10   6   -0.99    2.13
  -4   9  -6   83.85    5.69
   4  -9   6   74.69    5.19
  -4   8  -6  110.50    6.40
   4  -8   6  117.89    7.25
  -4   7  -6    1.92    1.56
   4  -7   6    1.49    1.85
  -4   6  -6  434.83   15.21
   4  -6   6  458.57   17.41
  -4   5  -6  313.74   12.01
   4  -5   6  324.76   13.00
  -4   4  -6  415.08   16.13
   4  -4   6  420.05   17.20
  -4   3  -6   51.09    3.27
   4  -3   6   48.04    2.98
  -4   2  -6  710.77   26.36
   4  -2   6  707.21   25.37
  -4   1  -6    6.18    1.56
   4  -1   6    5.05    0.99
  -4   0  -6  873.07   31.69
   4   0   6  877.13   29.56
  -4  -1  -6    6.32    1.78
   4   1   6    6.68    1.21
  -4  -2  -6  710.55   24.16
   4   2   6  692.93   25.01
  -4  -3  -6   47.47    3.27
   4   3   6   44.41    3.06
  -4  -4  -6  384.87   14.71
   4   4   6  393.54   13.15
  -4  -5  -6  297.97   12.65
   4   5   6  314.24   13.57
  -4  -6  -6  458.21   16.56
   4   6   6  438.95   15.99
  -4  -7  -6    1.78    1.71
   4   7   6    2.27    1.78
  -4  -8  -6  118.89    5.69
   4   8   6  106.03    5.33
  -4  -9  -6   72.91    3.91
   4   9   6   73.62    4.48
  -4 -10  -6    0.78    1.78
   4  10   6    0.50    2.06
  -4 -11  -6    3.98    2.42
   4  11   6   -0.43    2.13
  -4 -12  -6  158.61    8.17
   4  12   6  157.26    8.31
  -4 -13  -6    0.28    2.56
   4  13   6    2.98    2.98
  -4 -14  -6  225.77   10.52
   4  14   6  200.75   11.16
  -4 -15  -6   29.35    4.48
   4  15   6   29.06    4.62
  -4 -16  -6  100.20    7.32
   4  16   6  105.53    8.17
  -4 -17  -6   34.47    5.40
   4  17   6   40.01    5.97
  -4 -18  -6   34.68    7.39
   4  18   6   28.21    8.03
  -3  18  -6  196.56   13.57
   3 -18   6  197.06   12.65
  -3  17  -6   63.89    6.82
   3 -17   6   73.69    6.96
  -3  16  -6  185.54   12.01
   3 -16   6  175.52   10.80
  -3  15  -6  197.34   11.58
   3 -15   6  165.29   11.37
  -3  14  -6   42.00    4.97
   3 -14   6   27.93    5.12
  -3  13  -6   79.87    5.83
   3 -13   6   71.06    5.76
  -3  12  -6    0.36    2.56
   3 -12   6   -1.35    2.35
  -3  11  -6   71.92    5.76
   3 -11   6   76.61    5.76
  -3  10  -6    3.20    2.70
   3 -10   6    5.19    2.42
  -3   9  -6  140.42    7.32
   3  -9   6  143.26    7.04
  -3   8  -6   14.71    2.35
   3  -8   6    9.45    2.06
  -3   7  -6   45.55    3.70
   3  -7   6   47.11    3.48
  -3   6  -6    7.25    1.92
   3  -6   6    4.05    1.56
  -3   5  -6 1141.62   37.73
   3  -5   6 1140.98   37.59
  -3   4  -6  140.85    6.68
   3  -4   6  151.08    7.11
  -3   3  -6   80.73    4.55
   3  -3   6   85.28    4.55
  -3   2  -6  463.90   17.91
   3  -2   6  491.61   18.26
  -3   1  -6   33.75    2.27
   3  -1   6   32.26    2.13
  -3   0  -6  937.95   32.48
   3   0   6  981.94   32.48
  -3  -1  -6   34.32    2.56
   3   1   6   32.05    2.06
  -3  -2  -6  470.65   17.20
   3   2   6  439.45   17.06
  -3  -3  -6   77.96    3.84
   3   3   6   73.62    3.84
  -3  -4  -6  140.70    7.46
   3   4   6  142.98    6.75
  -3  -5  -6 1110.35   35.10
   3   5   6 1087.40   33.12
  -3  -6  -6    3.91    1.28
   3   6   6    5.33    1.56
  -3  -7  -6   49.18    3.34
   3   7   6   43.06    3.13
  -3  -8  -6    8.31    1.85
   3   8   6   12.51    1.71
  -3  -9  -6  139.28    6.40
   3   9   6  142.55    6.40
  -3 -10  -6    1.92    1.49
   3  10   6    2.27    1.85
  -3 -11  -6   66.59    5.05
   3  11   6   68.93    5.26
  -3 -12  -6    0.28    2.13
   3  12   6    1.78    2.84
  -3 -13  -6   71.13    4.69
   3  13   6   58.63    4.48
  -3 -14  -6   26.72    3.77
   3  14   6   25.51    4.12
  -3 -15  -6  153.28    8.03
   3  15   6  161.81    9.52
  -3 -16  -6  143.05    8.81
   3  16   6  153.28    9.31
  -3 -17  -6   37.31    4.97
   3  17   6   52.59    5.69
  -3 -18  -6  164.94   11.23
   3  18   6  160.18   11.30
  -2  18  -6  100.06    8.03
   2 -18   6   88.69    9.95
  -2  17  -6   12.01    4.55
   2 -17   6   14.92    4.83
  -2  16  -6   65.88    6.04
   2 -16   6   67.86    6.75
  -2  15  -6   67.65    6.89
   2 -15   6   62.82    5.76
  -2  14  -6    4.90    2.91
   2 -14   6    3.55    3.13
  -2  13  -6  271.74   11.30
   2 -13   6  243.46   12.58
  -2  12  -6   31.20    3.84
   2 -12   6   23.88    3.48
  -2  11  -6  931.42   32.69
   2 -11   6  919.76   33.54
  -2  10  -6    2.98    2.56
   2 -10   6    0.85    2.35
  -2   9  -6 1041.92   33.75
   2  -9   6 1042.49   34.61
  -2   8  -6    2.84    1.92
   2  -8   6    2.49    1.71
  -2   7  -6  280.98   11.51
   2  -7   6  296.19   11.73
  -2   6  -6   52.44    3.48
   2  -6   6   42.21    3.13
  -2   5  -6  654.98   21.53
   2  -5   6  650.29   20.68
  -2   4  -6   70.64    3.98
   2  -4   6   54.93    3.20
  -2   3  -6  131.18    5.54
   2  -3   6  122.94    5.97
  -2   2  -6  618.46   20.11
   2  -2   6  601.05   21.18
  -2   1  -6   12.29    1.28
   2  -1   6    6.18    0.99
  -2   0  -6  594.23   21.89
   2   0   6  589.32   21.46
  -2  -1  -6    6.82    0.92
   2   1   6    7.89    0.99
  -2  -2  -6  579.23   22.10
   2   2   6  577.53   21.46
  -2  -3  -6  135.73    6.11
   2   3   6  127.70    6.11
  -2  -4  -6   66.23    3.77
   2   4   6   59.91    3.13
  -2  -5  -6  628.55   23.10
   2   5   6  621.51   22.03
  -2  -6  -6   40.36    2.77
   2   6   6   42.92    2.84
  -2  -7  -6  285.60   10.94
   2   7   6  293.56   12.08
  -2  -8  -6    4.76    1.71
   2   8   6    1.14    1.21
  -2  -9  -6  921.89   30.56
   2   9   6  965.46   33.47
  -2 -10  -6    0.71    1.42
   2  10   6    0.78    1.85
  -2 -11  -6  880.96   32.40
   2  11   6  866.96   32.40
  -2 -12  -6   24.30    3.06
   2  12   6   22.60    3.27
  -2 -13  -6  222.43   10.73
   2  13   6  226.83    9.74
  -2 -14  -6    7.46    3.20
   2  14   6    6.04    3.20
  -2 -15  -6   50.74    5.05
   2  15   6   54.22    5.61
  -2 -16  -6   56.78    5.90
   2  16   6   67.86    7.39
  -2 -17  -6    5.47    4.26
   2  17   6   10.80    4.83
  -2 -18  -6   94.51    8.53
   2  18   6   93.02    7.18
  -1  19  -6    3.48    5.54
   1 -19   6    2.63    4.90
  -1  18  -6    0.92    5.12
   1 -18   6    1.63    5.76
  -1  17  -6    0.36    3.27
   1 -17   6   -1.63    3.77
  -1  16  -6   -1.71    3.55
   1 -16   6    2.06    4.12
  -1  15  -6   96.79    7.39
   1 -15   6  106.95    6.89
  -1  14  -6    2.20    2.84
   1 -14   6    0.57    2.77
  -1  13  -6  536.81   21.89
   1 -13   6  525.72   21.60
  -1  12  -6   18.48    3.34
   1 -12   6   16.56    3.27
  -1  11  -6 1060.96   36.88
   1 -11   6 1022.24   36.74
  -1  10  -6   24.80    3.06
   1 -10   6   23.24    2.70
  -1   9  -6 1332.42   42.71
   1  -9   6 1153.84   37.66
  -1   8  -6    8.17    1.85
   1  -8   6    7.60    2.13
  -1   7  -6  967.02   32.69
   1  -7   6  937.10   32.48
  -1   6  -6   41.15    3.27
   1  -6   6   41.57    3.41
  -1   5  -6  399.23   15.35
   1  -5   6  407.47   15.21
  -1   4  -6   -0.50    0.85
   1  -4   6   -1.07    1.28
  -1   3  -6   51.73    2.91
   1  -3   6   51.38    3.41
  -1   2  -6  325.47   11.73
   1  -2   6  306.49   12.08
  -1   1  -6   10.45    1.28
   1  -1   6   11.09    1.14
  -1   0  -6   19.61    1.35
   1   0   6   17.98    1.21
  -1  -1  -6    8.17    0.92
   1   1   6    9.45    0.78
  -1  -2  -6  306.14   11.44
   1   2   6  311.96   13.08
  -1  -3  -6   47.47    2.77
   1   3   6   52.52    2.77
  -1  -4  -6    0.36    0.64
   1   4   6    0.21    0.64
  -1  -5  -6  364.55   11.87
   1   5   6  371.52   14.35
  -1  -6  -6   39.87    2.56
   1   6   6   36.60    2.13
  -1  -7  -6  890.91   29.78
   1   7   6  861.63   30.13
  -1  -8  -6    4.76    1.42
   1   8   6    5.61    1.56
  -1  -9  -6 1074.32   35.96
   1   9   6 1059.26   34.82
  -1 -10  -6   25.09    2.56
   1  10   6   27.50    3.06
  -1 -11  -6  955.79   30.20
   1  11   6  947.12   31.27
  -1 -12  -6   15.99    2.56
   1  12   6   14.43    2.70
  -1 -13  -6  457.57   17.84
   1  13   6  466.10   19.40
  -1 -14  -6    1.99    2.84
   1  14   6   -0.36    2.56
  -1 -15  -6   85.49    5.69
   1  15   6   77.39    5.90
  -1 -16  -6    2.06    2.63
   1  16   6   -0.28    2.91
  -1 -17  -6   -0.57    2.98
   1  17   6    3.55    4.33
  -1 -18  -6    1.92    3.48
   1  18   6    2.42    3.48
  -1 -19  -6    1.14    4.97
   1  19   6    0.28    5.12
   0  19  -6   -3.06    4.76
   0 -19   6   -1.07    4.90
   0  18  -6   54.58    7.04
   0 -18   6   54.93    7.18
   0  17  -6    2.20    4.12
   0 -17   6    5.33    4.05
   0  16  -6   12.58    4.26
   0 -16   6   14.21    4.48
   0  15  -6   80.51    6.61
   0 -15   6   89.33    7.46
   0  14  -6    0.64    2.98
   0 -14   6   -0.07    2.91
   0  13  -6  511.15   20.89
   0 -13   6  505.68   20.61
   0  12  -6   38.09    3.91
   0 -12   6   35.46    4.05
   0  11  -6  838.68   31.91
   0 -11   6  793.70   30.34
   0  10  -6    1.63    2.20
   0 -10   6    1.85    2.20
   0   9  -6  612.91   23.02
   0  -9   6  600.91   22.10
   0   8  -6    7.46    1.78
   0  -8   6    3.62    1.99
   0   7  -6  643.12   22.24
   0  -7   6  662.02   23.59
   0   6  -6   18.41    1.85
   0  -6   6   17.41    2.13
   0   5  -6  502.77   17.62
   0  -5   6  466.95   18.33
   0   4  -6   92.17    4.69
   0  -4   6   91.53    5.12
   0   3  -6  291.36   11.51
   0  -3   6  297.25   12.36
   0   2  -6  179.86    7.67
   0  -2   6  190.52    7.96
   0   1  -6    4.33    0.71
   0  -1   6    4.83    0.64
   0   0  -6 1198.97   33.75
   0   0   6 1198.68   33.54
   0  -1  -6    4.05    0.43
   0   1   6    4.69    0.28
   0  -2  -6  177.51    6.82
   0   2   6  178.15    6.47
   0  -3  -6  289.65   11.87
   0   3   6  280.84   10.16
   0  -4  -6   84.71    3.84
   0   4   6   92.24    4.48
   0  -5  -6  459.92   15.99
   0   5   6  460.84   17.34
   0  -6  -6   16.63    1.56
   0   6   6   13.22    1.56
   0  -7  -6  669.41   21.82
   0   7   6  590.25   20.25
   0  -8  -6    5.05    1.35
   0   8   6    3.55    1.71
   0  -9  -6  552.23   23.31
   0   9   6  521.46   17.48
   0 -10  -6    3.27    1.85
   0  10   6    1.85    1.92
   0  11   6  720.29   27.29
   0 -12  -6    6.25    3.48
   0  12   6   28.28    3.84
   0  13   6  471.14   19.19
   0 -14  -6    0.14    2.27
   0  14   6    0.50    1.92
   0 -15  -6   80.09    7.53
   0  15   6   69.57    5.69
   0 -16  -6    6.75    3.27
   0  16   6   10.59    3.91
   0 -17  -6    1.28    3.62
   0  17   6    3.06    3.20
   0 -18  -6   45.20    5.61
   0  18   6   45.91    6.75
   0 -19  -6   -2.06    3.84
   0  19   6    2.42    4.69
   1  19  -6   16.91    6.32
  -1 -19   6   12.08    4.76
   1  18  -6  109.44    9.24
  -1 -18   6  126.35    8.31
   1  17  -6   93.02    9.88
  -1 -17   6   97.57    6.61
   1  16  -6   78.10    7.32
  -1 -16   6   70.14    6.32
   1  15  -6  179.15   10.02
  -1 -15   6  146.32    7.75
   1  14  -6   49.10    4.62
  -1 -14   6   49.18    4.83
   1  13  -6  126.49    7.25
  -1 -13   6  119.39    7.75
   1  12  -6    0.00    2.49
  -1 -12   6    2.27    2.49
   1  11  -6  182.77    9.31
  -1 -11   6  194.64   10.02
   1  10  -6   59.20    4.83
  -1 -10   6   61.68    4.83
   1   9  -6  273.59   12.15
  -1  -9   6  257.18   10.87
   1   8  -6    1.78    2.35
  -1  -8   6    1.14    2.20
   1   7  -6  556.56   20.68
  -1  -7   6  536.31   20.47
   1   6  -6   47.11    3.41
  -1  -6   6   50.38    3.34
   1   5  -6  653.21   21.46
  -1  -5   6  684.83   23.59
   1   4  -6  424.31   14.85
  -1  -4   6  387.93   14.21
   1   3  -6  656.33   20.04
  -1  -3   6  707.14   21.67
   1   2  -6  599.41   17.98
  -1  -2   6  590.81   18.83
   1   1  -6  457.00   14.07
  -1  -1   6  474.13   13.50
   1  -3  -6  628.48   18.33
  -1   3   6  638.71   20.11
   1  -4  -6  427.23   13.29
  -1   4   6  388.36   13.50
   1  -5  -6  630.40   22.24
  -1   5   6  619.88   22.24
   1  -6  -6   57.99    3.20
  -1   6   6   53.65    3.20
   1  -7  -6  505.68   18.69
  -1   7   6  544.91   19.68
   1  -8  -6   -0.07    0.99
  -1   8   6   -0.14    1.28
   1  -9  -6  228.47    9.38
  -1   9   6  231.59   10.09
   1 -10  -6   52.02    3.62
  -1  10   6   54.29    3.55
   1 -11  -6  152.43    6.96
  -1  11   6  169.06    8.31
   1 -12  -6    0.71    2.42
  -1  12   6   -0.21    2.20
   1 -13  -6  101.05    5.97
  -1  13   6  106.10    6.04
   1 -14  -6   35.74    4.33
  -1  14   6   40.15    4.41
   1 -15  -6  127.77    8.03
  -1  15   6  123.79    8.24
   1 -16  -6   62.75    5.69
  -1  16   6   59.55    5.40
   1 -17  -6   37.24    5.76
  -1  17   6   73.48    7.18
   1 -18  -6   20.68    5.97
  -1  18   6  106.03    8.46
   1 -19  -6    9.59    5.26
  -1  19   6   12.01    5.19
   2  19  -6    6.32    5.83
  -2 -19   6    7.96    8.24
   2  18  -6   91.53    8.67
  -2 -18   6  119.74    9.88
   2  17  -6   23.95    6.04
  -2 -17   6   31.13    6.04
   2  16  -6  243.03   13.29
  -2 -16   6  295.26   13.22
   2  15  -6   73.83    6.96
  -2 -15   6   74.90    5.33
   2  14  -6  345.79   15.63
  -2 -14   6  316.37   11.58
   2  13  -6   47.11    5.12
  -2 -13   6   33.54    3.20
   2  12  -6  212.26   10.87
  -2 -12   6  158.47    6.96
   2  11  -6   20.18    3.55
  -2 -11   6   25.44    3.48
   2  10  -6    4.19    2.06
  -2 -10   6   -0.50    2.13
   2   9  -6   25.01    3.06
  -2  -9   6   28.07    2.84
   2   8  -6  272.60   12.01
  -2  -8   6  254.26   10.66
   2   7  -6  224.63   10.16
  -2  -7   6  247.44   10.87
   2   6  -6  489.12   17.13
  -2  -6   6  504.69   19.19
   2   5  -6 1294.48   39.08
  -2  -5   6 1347.91   44.70
   2   4  -6 1035.45   33.12
   2   3  -6   90.75    4.26
  -2  -3   6   91.53    4.55
   2   2  -6  424.74   14.07
  -2  -2   6  414.44   14.50
   2   1  -6   48.25    2.20
  -2  -1   6   47.83    2.27
   2  -3  -6   89.89    3.77
  -2   3   6   84.64    3.98
   2  -4  -6  986.63   30.41
  -2   4   6  986.56   31.48
   2  -5  -6 1254.54   38.94
  -2   5   6 1263.28   39.30
   2  -6  -6  483.08   16.70
  -2   6   6  469.08   17.27
   2  -7  -6  214.75    9.52
  -2   7   6  215.11    8.88
   2  -8  -6  237.70   10.16
  -2   8   6  256.04   11.65
   2  -9  -6   28.00    2.49
  -2   9   6   27.00    2.35
   2 -10  -6    0.43    1.71
  -2  10   6   -0.50    1.56
   2 -11  -6   21.18    2.91
  -2  11   6   17.84    2.42
   2 -12  -6  159.82    8.31
  -2  12   6  164.87    8.31
   2 -13  -6   34.96    3.70
  -2  13   6   36.10    3.55
   2 -14  -6  295.90   13.64
  -2  14   6  291.43   12.51
   2 -15  -6   58.56    5.26
  -2  15   6   59.76    5.76
   2 -16  -6  225.06    9.45
  -2  16   6  223.99   11.01
   2 -17  -6   25.01    3.41
  -2  17   6   23.81    4.41
   2 -18  -6   89.97    8.10
  -2  18   6   78.74    6.25
   2 -19  -6   -2.06    4.41
  -2  19   6    2.91    3.84
   3  19  -6   -0.85    4.48
  -3 -19   6   -0.78    4.55
   3  18  -6  157.55   10.66
  -3 -18   6  151.36   11.23
   3  17  -6    8.88    3.91
  -3 -17   6    8.17    5.69
   3  16  -6  343.09   17.55
   3  15  -6    8.46    3.48
  -3 -15   6    3.48    5.26
   3  14  -6  384.24   16.20
  -3 -14   6  402.64   23.73
   3  13  -6   17.41    3.98
  -3 -13   6    9.59    3.70
   3  12  -6  338.61   15.21
  -3 -12   6  345.44   15.85
   3  11  -6   55.78    4.97
  -3 -11   6   63.39    5.05
   3  10  -6   12.51    3.20
  -3 -10   6    5.33    2.98
   3   9  -6  187.32    8.81
  -3  -9   6  158.82   11.51
   3   8  -6  413.30   17.77
  -3  -8   6  448.48   24.94
   3   7  -6   24.37    2.56
  -3  -7   6    8.53    2.70
   3   6  -6  943.21   29.78
  -3  -6   6  925.38   33.19
   3   5  -6   35.39    2.49
  -3  -5   6   35.25    2.63
   3   4  -6 1392.61   43.92
  -3  -4   6 1324.89   40.15
   3   3  -6    9.74    1.35
  -3  -3   6   12.93    1.28
   3   2  -6 1233.50   37.81
  -3  -2   6 1287.01   36.95
   3   1  -6   84.49    3.84
  -3  -1   6   88.54    4.05
   3   0  -6 1223.20   38.66
  -3   0   6 1303.93   38.16
   3  -1  -6   80.87    3.20
  -3   1   6   83.64    3.48
   3  -2  -6 1236.70   37.66
  -3   2   6 1234.07   37.81
   3  -3  -6   10.73    0.85
  -3   3   6   11.23    1.07
   3  -4  -6 1306.06   40.36
  -3   4   6 1312.53   42.21
   3  -5  -6   34.82    2.49
  -3   5   6   29.42    1.92
   3  -6  -6  859.08   29.78
  -3   6   6  861.63   27.36
   3  -7  -6   22.74    2.42
  -3   7   6   17.98    1.99
   3  -8  -6  398.87   15.42
  -3   8   6  395.18   15.99
   3  -9  -6  138.36    7.39
  -3   9   6  129.33    6.18
   3 -10  -6   10.66    2.06
  -3  10   6   14.43    2.77
   3 -11  -6   56.07    4.12
  -3  11   6   49.96    4.05
   3 -12  -6  275.65   11.87
  -3  12   6  298.04   12.29
   3 -13  -6   15.07    2.70
  -3  13   6   15.70    2.91
   3 -14  -6  313.10   12.51
  -3  14   6  330.30   13.64
   3 -15  -6    4.12    2.56
  -3  15   6    2.06    2.56
   3 -16  -6  244.60   12.51
  -3  16   6  249.15   13.86
   3 -17  -6   10.87    4.97
  -3  17   6   11.73    4.41
   3 -18  -6  131.32    9.31
  -3  18   6  137.58    9.24
   3 -19  -6    1.35    3.41
  -3  19   6   -2.98    3.84
   4  19  -6   -1.42    5.26
  -4 -19   6    2.56    5.40
   4  18  -6  216.53   14.57
  -4 -18   6  207.15   13.50
   4  17  -6   21.53    4.41
  -4 -17   6   12.93    3.70
   4  16  -6  136.23   10.38
  -4 -16   6  159.25    9.52
   4  15  -6   71.13    7.89
  -4 -15   6   48.68    5.40
   4  14  -6  111.21    7.46
  -4 -14   6   90.18    8.24
   4  13  -6    3.48    3.13
  -4 -13   6    2.77    2.49
   4  12  -6  127.98    7.82
  -4 -12   6  121.73    9.02
   4  11  -6    3.06    3.13
  -4 -11   6    4.33    2.56
   4  10  -6   79.66    5.61
  -4 -10   6   74.33    4.69
   4   9  -6   50.74    4.19
  -4  -9   6   48.46    3.77
   4   8  -6   17.41    3.34
  -4  -8   6   15.78    2.91
   4   7  -6  304.86   13.86
  -4  -7   6  270.25   11.58
   4   6  -6  350.84   13.22
  -4  -6   6  333.43   13.08
   4   5  -6  131.39    5.97
  -4  -5   6  132.11    6.82
   4   4  -6  954.65   29.49
  -4  -4   6  942.93   32.83
   4   3  -6  249.07   10.16
  -4  -3   6  243.11   10.23
   4   2  -6 2241.31   66.87
  -4  -2   6 2261.64   66.87
   4   1  -6    8.46    0.92
  -4  -1   6    8.24    1.21
   4   0  -6 2022.16   59.34
  -4   0   6 1956.57   61.40
   4  -1  -6    7.39    0.78
  -4   1   6    7.18    1.07
   4  -2  -6 2265.83   67.30
  -4   2   6 2131.59   65.31
   4  -3  -6  242.82    9.17
  -4   3   6  242.25   10.87
   4  -4  -6  884.94   30.41
  -4   4   6  901.50   30.63
   4  -5  -6  120.66    5.76
  -4   5   6  115.41    4.97
   4  -6  -6  315.59   12.58
  -4   6   6  306.56   11.58
   4  -7  -6  267.27   10.73
  -4   7   6  260.09   10.73
   4  -8  -6   10.73    1.85
  -4   8   6   14.64    2.06
   4  -9  -6   51.38    3.84
  -4   9   6   43.56    2.98
   4 -10  -6   65.09    4.26
  -4  10   6   68.22    4.19
   4 -11  -6    6.11    2.27
  -4  11   6    4.05    2.13
   4 -12  -6   98.14    7.11
  -4  12   6  107.45    5.61
   4 -13  -6    5.19    2.42
  -4  13   6    3.70    2.20
   4 -14  -6   87.12    5.83
  -4  14   6   85.56    6.47
   4 -15  -6   57.21    5.05
  -4  15   6   48.68    4.62
   4 -16  -6  123.65    7.25
  -4  16   6  116.26    7.89
   4 -17  -6   10.59    3.55
  -4  17   6   11.09    3.55
   4 -18  -6  153.00   11.30
  -4  18   6  164.15   10.38
   4 -19  -6   -1.85    4.12
  -4  19   6    2.98    6.18
   5  18  -6  114.34   10.66
  -5 -18   6  105.46    9.24
   5  17  -6    3.98    5.26
  -5 -17   6   -1.14    3.70
   5  16  -6   36.53    5.19
  -5 -16   6   37.45    4.90
   5  15  -6   31.48    5.26
  -5 -15   6   33.97    4.48
   5  14  -6   23.17    4.97
  -5 -14   6   20.39    3.98
   5  13  -6  198.62   10.66
  -5 -13   6  215.11   11.44
   5  12  -6    4.26    2.84
  -5 -12   6    4.19    2.56
   5  11  -6  348.78   14.43
  -5 -11   6  300.45   12.72
   5  10  -6   12.44    3.41
  -5 -10   6   12.51    2.84
   5   9  -6  762.29   26.93
  -5  -9   6  801.51   30.41
   5   8  -6   99.77    5.47
  -5  -8   6   89.33    5.47
   5   7  -6  505.75   19.68
  -5  -7   6  522.88   20.25
   5   6  -6   47.90    3.06
  -5  -6   6   49.89    3.48
   5   5  -6  344.58   14.43
  -5  -5   6  335.20   14.57
   5   4  -6  167.99    6.96
  -5  -4   6  157.83    6.89
   5   3  -6  455.37   16.63
  -5  -3   6  448.83   17.91
   5   2  -6 1330.79   40.51
  -5  -2   6 1316.15   44.13
   5   1  -6   22.24    1.71
  -5  -1   6   26.65    2.13
   5   0  -6 2791.76   79.23
  -5   0   6 2730.86   82.57
   5  -1  -6   24.73    1.56
  -5   1   6   22.31    1.99
   5  -2  -6 1287.87   38.94
  -5   2   6 1238.90   39.80
   5  -3  -6  438.53   16.70
  -5   3   6  436.25   15.70
   5  -4  -6  145.47    6.11
  -5   4   6  155.13    7.32
   5  -5  -6  318.22   13.72
  -5   5   6  314.45   12.72
   5  -6  -6   45.55    3.20
  -5   6   6   47.68    3.34
   5  -7  -6  472.07   16.91
  -5   7   6  510.09   18.48
   5  -8  -6   81.94    4.69
  -5   8   6   85.84    4.76
   5  -9  -6  666.71   23.45
  -5   9   6  738.62   23.88
   5 -10  -6   11.30    2.70
  -5  10   6   11.87    2.13
   5 -11  -6  297.11   12.79
  -5  11   6  272.45   10.87
   5 -12  -6    0.78    2.27
  -5  12   6    3.13    2.13
   5 -13  -6  185.54    8.67
  -5  13   6  169.41    8.39
   5 -14  -6   14.07    3.48
  -5  14   6   17.41    3.41
   5 -15  -6   32.40    4.26
  -5  15   6   30.49    4.12
   5 -16  -6   43.42    5.47
  -5  16   6   41.43    4.62
   5 -17  -6    2.27    5.19
  -5  17   6    4.83    3.13
   5 -18  -6  105.81    8.17
  -5  18   6   91.88    8.46
   6  18  -6   21.18    6.18
  -6 -18   6   17.34    5.26
   6  17  -6    1.56    5.26
  -6 -17   6    5.05    4.97
   6  16  -6   29.14    5.47
  -6 -16   6   20.68    4.97
   6  15  -6   40.72    5.54
  -6 -15   6   39.23    5.12
   6  14  -6   12.08    3.55
  -6 -14   6    9.59    3.20
   6  13  -6  203.38   10.45
  -6 -13   6  209.28   10.87
   6  12  -6   35.60    5.19
  -6 -12   6   28.28    3.55
   6  11  -6  305.50   15.35
  -6 -11   6  305.85   15.21
   6  10  -6  114.84    8.03
  -6 -10   6  134.59    7.67
   6   9  -6 1437.95   48.61
  -6  -9   6 1445.20   47.11
   6   8  -6   70.85    4.76
  -6  -8   6   75.97    5.54
   6   7  -6  910.03   29.85
  -6  -7   6  964.75   32.12
   6   6  -6    5.26    1.78
  -6  -6   6    6.04    1.92
   6   5  -6   76.32    4.90
  -6  -5   6   87.26    4.90
   6   4  -6    1.28    1.42
  -6  -4   6    3.77    1.63
   6   3  -6   40.93    2.77
  -6  -3   6   39.72    2.77
   6   2  -6  120.10    5.40
  -6  -2   6  125.00    5.97
   6   1  -6   17.41    1.63
  -6  -1   6   18.19    1.92
   6   0  -6 1146.81   38.23
  -6   0   6 1073.33   36.17
   6  -1  -6   16.63    1.56
  -6   1   6   22.24    1.99
   6  -2  -6  121.94    6.47
  -6   2   6  108.02    5.33
   6  -3  -6   37.31    2.63
  -6   3   6   42.57    2.84
   6  -4  -6    1.99    0.92
  -6   4   6    2.49    1.28
   6  -5  -6   81.37    4.55
  -6   5   6   83.85    4.76
   6  -6  -6    2.49    1.21
  -6   6   6    2.91    1.49
   6  -7  -6  853.96   28.92
  -6   7   6  861.85   30.77
   6  -8  -6   65.16    4.62
  -6   8   6   65.73    4.05
   6  -9  -6 1319.42   39.72
  -6   9   6 1278.77   40.01
   6 -10  -6  110.64    6.40
  -6  10   6  111.50    6.47
   6 -11  -6  273.09   12.08
  -6  11   6  251.92   11.51
   6 -12  -6   22.31    3.13
  -6  12   6   16.27    2.77
   6 -13  -6  180.85    8.88
  -6  13   6  169.56    9.31
   6 -14  -6   13.50    3.20
  -6  14   6   13.08    3.48
   6 -15  -6   30.49    4.33
  -6  15   6   36.95    4.41
   6 -16  -6   19.68    4.90
  -6  16   6   14.28    3.77
   6 -17  -6    1.92    3.98
  -6  17   6    2.35    3.84
   6 -18  -6   20.25    4.83
  -6  18   6   23.81    4.62
   7  17  -6    1.35    5.61
  -7 -17   6    6.25    5.26
   7  16  -6   25.80    4.90
  -7 -16   6   17.55    4.19
   7  15  -6   97.36    7.67
  -7 -15   6   97.57    7.89
   7  14  -6   -0.64    3.70
  -7 -14   6   -0.14    3.13
   7  13  -6  248.29   13.43
  -7 -13   6  250.50   11.73
   7  12  -6    3.34    2.91
  -7 -12   6    0.36    2.49
   7  11  -6  365.90   15.70
  -7 -11   6  366.19   15.78
   7  10  -6    1.85    2.63
  -7 -10   6    1.71    1.99
   7   9  -6  725.98   28.28
  -7  -9   6  660.53   23.95
   7   8  -6  128.13    7.32
  -7  -8   6  127.06    7.04
   7   7  -6  672.89   23.59
  -7  -7   6  672.61   24.59
   7   6  -6   62.11    3.98
  -7  -6   6   61.47    4.83
   7   5  -6  577.53   21.96
  -7  -5   6  556.49   20.82
   7   4  -6   69.64    4.33
  -7  -4   6   58.48    3.55
   7   3  -6   74.05    4.48
  -7  -3   6   68.43    4.55
   7   2  -6  117.04    5.97
  -7  -2   6   99.63    4.76
   7   1  -6    4.90    1.49
  -7  -1   6    9.17    1.71
   7   0  -6  184.76    8.81
  -7   0   6  200.40   10.59
   7  -1  -6    7.11    1.42
  -7   1   6    6.18    1.49
   7  -2  -6   92.67    5.40
  -7   2   6   89.97    5.12
   7  -3  -6   68.50    3.70
  -7   3   6   70.21    3.91
   7  -4  -6   65.09    3.77
  -7   4   6   70.21    4.26
   7  -5  -6  573.33   19.90
  -7   5   6  516.06   19.19
   7  -6  -6   62.68    3.91
  -7   6   6   49.96    3.55
   7  -7  -6  621.23   24.09
  -7   7   6  651.57   21.89
   7  -8  -6  115.90    6.61
  -7   8   6  106.10    6.04
   7  -9  -6  705.72   25.65
  -7   9   6  652.78   23.45
   7 -10  -6    2.49    2.06
  -7  10   6    0.36    2.13
   7 -11  -6  336.84   15.21
  -7  11   6  319.57   12.86
   7 -12  -6    2.20    2.20
  -7  12   6    0.71    2.49
   7 -13  -6  214.96   11.58
  -7  13   6  205.94    9.74
   7 -14  -6    0.43    3.27
  -7  14   6   -2.63    2.91
   7 -15  -6   74.83    6.54
  -7  15   6   92.59    7.11
   7 -16  -6   18.76    4.97
  -7  16   6   11.94    4.62
   7 -17  -6    5.26    4.90
  -7  17   6   -0.14    3.41
   8  17  -6   25.80    8.53
  -8 -17   6   25.72    7.18
   8  16  -6    0.14    4.97
  -8 -16   6   -3.06    3.91
   8  15  -6  206.79   12.15
  -8 -15   6  211.41   11.09
   8  14  -6    6.18    3.70
  -8 -14   6    6.25    3.55
   8  13  -6  240.69   12.08
  -8 -13   6  262.72   11.73
   8  12  -6   14.35    3.48
  -8 -12   6   15.49    4.05
   8  11  -6  386.15   17.20
  -8 -11   6  376.63   14.57
   8  10  -6   19.54    3.70
  -8 -10   6   21.53    3.84
   8   9  -6  269.33   12.29
  -8  -9   6  277.78   12.86
   8   8  -6   40.58    3.98
  -8  -8   6   34.25    3.41
   8   7  -6   90.32    6.32
  -8  -7   6   89.04    5.26
   8   6  -6    1.99    1.85
  -8  -6   6    1.71    1.85
   8   5  -6  487.49   19.26
  -8  -5   6  470.29   16.56
   8   4  -6   43.42    2.98
  -8  -4   6   45.91    3.55
   8   3  -6 1452.45   47.40
  -8  -3   6 1400.36   44.49
   8   2  -6   70.21    4.19
  -8  -2   6   75.18    4.90
   8   1  -6  170.19    7.89
  -8  -1   6  192.79    8.95
   8   0  -6   81.37    4.90
  -8   0   6   66.23    4.19
   8  -1  -6  172.82    9.38
  -8   1   6  166.64    7.60
   8  -2  -6   63.89    4.05
  -8   2   6   73.05    4.12
   8  -3  -6 1414.86   42.35
  -8   3   6 1371.37   45.27
   8  -4  -6   44.20    3.06
  -8   4   6   38.23    3.27
   8  -5  -6  469.44   18.19
  -8   5   6  440.37   17.69
   8  -6  -6    0.43    1.49
  -8   6   6    2.56    2.42
   8  -7  -6   92.17    4.76
  -8   7   6   99.27    5.83
   8  -8  -6   41.93    3.48
  -8   8   6   33.33    3.34
   8  -9  -6  246.23   11.16
  -8   9   6  256.89   11.58
   8 -10  -6   14.07    2.98
  -8  10   6   17.34    2.84
   8 -11  -6  338.26   14.64
  -8  11   6  346.36   15.35
   8 -12  -6    4.62    2.98
  -8  12   6    9.38    2.98
   8 -13  -6  226.55   12.93
  -8  13   6  224.06   11.09
   8 -14  -6    6.11    3.34
  -8  14   6    5.54    3.13
   8 -15  -6  173.75    9.24
  -8  15   6  174.96   11.51
   8 -16  -6   -2.13    3.91
  -8  16   6   -0.71    3.77
   8 -17  -6   16.49    5.19
  -8  17   6   19.26    5.26
   9  16  -6   33.54    5.83
  -9 -16   6   33.19    6.25
   9  15  -6  184.48   10.66
  -9 -15   6  171.19   10.52
   9  14  -6  126.85    9.10
  -9 -14   6  107.80    9.38
   9  13  -6  144.97    9.66
  -9 -13   6  145.25    9.88
   9  12  -6  123.15    7.46
  -9 -12   6  149.94    9.74
   9  11  -6   66.80    5.61
  -9 -11   6   63.67    6.25
   9  10  -6    0.07    2.56
  -9 -10   6    8.10    2.98
   9   9  -6   29.92    3.91
  -9  -9   6   38.02    4.26
   9   8  -6    3.20    2.63
  -9  -8   6    2.35    2.42
   9   7  -6  354.03   13.36
  -9  -7   6  335.56   14.64
   9   6  -6  125.00   10.59
  -9  -6   6  134.66    7.46
   9   5  -6  316.30   13.86
  -9  -5   6  319.28   12.22
   9   4  -6  600.69   21.82
  -9  -4   6  586.34   22.95
   9   3  -6  227.68    9.10
  -9  -3   6  226.05    9.45
   9   2  -6  117.75    6.25
  -9  -2   6  138.93    7.32
   9   1  -6    2.70    1.49
  -9  -1   6    4.62    1.78
   9   0  -6    7.96    1.49
  -9   0   6    5.90    1.85
   9  -1  -6    2.13    1.42
  -9   1   6    2.20    1.78
   9  -2  -6  117.54    5.61
  -9   2   6  127.49    6.47
   9  -3  -6  234.65   12.22
  -9   3   6  224.34   10.80
   9  -4  -6  542.35   19.97
  -9   4   6  606.87   22.67
   9  -5  -6  270.89   10.59
  -9   5   6  292.00   12.01
   9  -6  -6  123.65    6.96
  -9   6   6  136.01    7.89
   9  -7  -6  322.20   13.57
  -9   7   6  334.07   14.28
   9  -8  -6   -0.07    2.06
  -9   8   6    2.63    2.13
   9  -9  -6   27.43    3.34
  -9   9   6   28.07    3.62
   9 -10  -6    6.04    2.70
  -9  10   6    4.41    3.06
   9 -11  -6   58.70    5.47
  -9  11   6   57.56    5.05
   9 -12  -6  131.82    7.82
  -9  12   6  119.31    7.04
   9 -13  -6  129.83    8.17
  -9  13   6  136.58    9.38
   9 -14  -6   88.83    6.54
  -9  14   6   87.26    6.61
   9 -15  -6  134.02    8.81
  -9  15   6  134.17    9.59
   9 -16  -6   24.23    5.05
  -9  16   6   31.55    5.05
  10  15  -6   16.77    5.40
 -10 -15   6   13.22    4.62
  10  14  -6  305.36   15.70
 -10 -14   6  297.25   15.28
  10  13  -6   52.59    6.04
 -10 -13   6   54.58    6.25
  10  12  -6  113.77    8.67
 -10 -12   6  131.32    9.74
  10  11  -6  105.95    7.67
 -10 -11   6  106.52    6.89
  10  10  -6   10.94    4.05
 -10 -10   6   15.99    3.34
  10   9  -6   61.90    5.05
 -10  -9   6   50.81    5.12
  10   8  -6  111.71    6.11
 -10  -8   6  100.98    6.54
  10   7  -6  132.46    7.67
 -10  -7   6  125.35    7.67
  10   6  -6  110.43    5.69
 -10  -6   6   93.73    6.54
  10   5  -6    5.40    1.99
 -10  -5   6    2.98    2.20
  10   4  -6  208.21   10.09
 -10  -4   6  202.17    9.45
  10   3  -6    5.97    1.71
 -10  -3   6    7.04    2.49
  10   2  -6  490.40   19.33
 -10  -2   6  482.66   19.76
  10   1  -6    3.48    1.78
 -10  -1   6    7.53    2.27
  10   0  -6  998.71   34.25
 -10   0   6 1016.98   34.39
  10  -1  -6    2.70    1.71
 -10   1   6    5.26    2.70
  10  -2  -6  486.42   17.69
 -10   2   6  484.08   20.96
  10  -3  -6    7.96    1.78
 -10   3   6    9.24    2.56
  10  -4  -6  190.02    9.10
 -10   4   6  186.54    8.46
  10  -5  -6    3.70    1.71
 -10   5   6    3.41    2.06
  10  -6  -6   98.28    5.97
 -10   6   6  101.41    5.90
  10  -7  -6  112.21    6.32
 -10   7   6  124.64    7.60
  10  -8  -6   95.65    8.60
 -10   8   6   90.96    5.54
  10  -9  -6   51.59    5.26
 -10   9   6   45.41    5.26
  10 -10  -6    9.02    2.91
 -10  10   6    8.53    2.98
  10 -11  -6   97.57    7.60
 -10  11   6   93.23    6.75
  10 -12  -6  121.73    8.53
 -10  12   6  102.97    7.67
  10 -13  -6   56.00    5.40
 -10  13   6   53.15    5.97
  10 -14  -6  233.65   13.15
 -10  14   6  257.03   12.44
  10 -15  -6   12.58    5.26
 -10  15   6    8.39    4.76
  11  14  -6   55.07    6.82
 -11 -14   6   66.09    7.89
  11  13  -6   25.94    5.19
 -11 -13   6   27.71    5.12
  11  12  -6   13.86    3.98
 -11 -12   6   10.52    4.26
  11  11  -6  110.64    7.32
 -11 -11   6  105.46    9.17
  11  10  -6    0.78    2.98
 -11 -10   6   -0.78    3.06
  11   9  -6    0.07    2.77
 -11  -9   6   -1.49    2.84
  11   8  -6    6.96    3.27
 -11  -8   6    6.89    4.26
  11   7  -6   -1.63    2.49
 -11  -7   6    4.62    2.84
  11   6  -6   60.05    4.62
 -11  -6   6   57.84    5.47
  11   5  -6    3.91    2.70
 -11  -5   6    4.97    2.84
  11   4  -6  256.39   12.22
 -11  -4   6  247.87   11.09
  11   3  -6   14.99    2.35
 -11  -3   6   18.41    3.27
  11   2  -6  332.08   15.21
 -11  -2   6  353.68   16.13
  11   1  -6    3.06    1.85
 -11  -1   6    2.84    2.42
  11   0  -6  459.35   18.55
 -11   0   6  451.32   19.47
  11  -1  -6    1.85    1.71
 -11   1   6    4.76    2.49
  11  -2  -6  345.22   14.78
 -11   2   6  366.47   16.98
  11  -3  -6   14.71    2.70
 -11   3   6   16.42    3.27
  11  -4  -6  244.17   11.65
 -11   4   6  233.23   12.01
  11  -5  -6    2.27    2.06
 -11   5   6    3.27    2.42
  11  -6  -6   45.69    3.91
 -11   6   6   64.52    5.47
  11  -7  -6    4.05    2.13
 -11   7   6    2.20    2.49
  11  -8  -6    2.70    2.35
 -11   8   6    2.70    2.49
  11  -9  -6   -2.13    2.27
 -11   9   6    1.07    2.63
  11 -10  -6   -1.78    2.84
 -11  10   6   -0.07    2.84
  11 -11  -6  109.72    8.39
 -11  11   6  102.47    7.32
  11 -12  -6    5.47    3.34
 -11  12   6    6.40    3.62
  11 -13  -6   13.00    4.55
 -11  13   6   24.59    5.54
  11 -14  -6   52.87    6.25
 -11  14   6   42.00    5.90
  12  13  -6   16.98    5.33
 -12 -13   6   13.79    5.47
  12  12  -6    2.27    4.19
 -12 -12   6    4.62    4.19
  12  11  -6   12.86    4.26
 -12 -11   6   10.94    4.12
  12  10  -6    0.85    3.62
 -12 -10   6   -1.63    4.41
  12   9  -6    7.46    3.41
 -12  -9   6    9.74    3.62
  12   8  -6   -0.36    2.49
 -12  -8   6    3.34    3.34
  12   7  -6   -1.35    4.19
 -12  -7   6    7.04    3.20
  12   6  -6    7.11    4.48
 -12  -6   6   10.94    3.70
  12   5  -6   14.92    3.48
 -12  -5   6    9.52    2.84
  12   4  -6  180.21    9.02
 -12  -4   6  154.63    9.95
  12   3  -6   77.03    5.26
 -12  -3   6   68.43    6.11
  12   2  -6  368.53   14.99
 -12  -2   6  317.22   15.14
  12   1  -6   16.63    2.84
 -12  -1   6   16.77    3.48
  12   0  -6  255.40   12.08
 -12   0   6  298.46   14.07
  12  -1  -6   19.19    3.06
 -12   1   6   16.84    3.13
  12  -2  -6  370.16   17.13
 -12   2   6  361.00   16.98
  12  -3  -6   72.91    4.97
 -12   3   6   65.16    4.90
  12  -4  -6  175.17    9.17
 -12   4   6  167.49    9.66
  12  -5  -6   10.52    2.77
 -12   5   6   13.00    3.34
  12  -6  -6    5.40    2.49
 -12   6   6    7.67    2.91
  12  -7  -6    7.82    3.13
 -12   7   6    6.68    2.84
  12  -8  -6    3.13    2.63
 -12   8   6    0.43    2.63
  12  -9  -6   13.43    3.27
 -12   9   6    6.32    3.13
  12 -10  -6    1.49    3.41
 -12  10   6    3.48    4.12
  12 -11  -6   12.86    4.19
 -12  11   6   12.86    4.12
  12 -12  -6    0.85    3.48
 -12  12   6    2.84    3.98
  12 -13  -6   10.38    4.69
 -12  13   6    6.61    3.91
  13  12  -6   -1.49    4.62
 -13 -12   6   11.16    5.05
  13  11  -6  103.18    8.74
 -13 -11   6  105.95    7.89
  13  10  -6    5.19    3.98
 -13 -10   6    3.84    3.91
  13   9  -6  120.10    8.88
 -13  -9   6  113.84    9.59
  13   8  -6   20.04    4.48
 -13  -8   6   15.35    3.98
  13   7  -6   63.89    5.54
 -13  -7   6   65.80    6.75
  13   6  -6    8.81    3.13
 -13  -6   6    8.03    4.12
  13   5  -6    9.81    3.62
 -13  -5   6   13.57    3.55
  13   4  -6   74.62    5.26
 -13  -4   6   61.82    6.11
  13   3  -6    2.91    2.35
 -13  -3   6    3.91    3.06
  13   2  -6  320.63   14.57
 -13  -2   6  297.54   13.93
  13   1  -6    6.11    2.77
 -13  -1   6    0.36    3.34
  13   0  -6  278.99   12.72
 -13   0   6  263.29   14.64
  13  -1  -6    4.12    2.84
 -13   1   6    0.78    2.91
  13  -2  -6  271.74   13.43
 -13   2   6  269.54   15.21
  13  -3  -6    3.34    2.35
 -13   3   6    3.34    2.84
  13  -4  -6   61.33    5.54
 -13   4   6   70.00    6.32
  13  -5  -6   11.09    2.70
 -13   5   6   13.93    3.98
  13  -6  -6    6.82    2.84
 -13   6   6    9.24    3.62
  13  -7  -6   71.49    5.69
 -13   7   6   61.97    6.25
  13  -8  -6   21.67    3.98
 -13   8   6   16.42    4.48
  13  -9  -6  107.73    8.03
 -13   9   6  103.54    7.53
  13 -10  -6    4.76    3.77
 -13  10   6    3.13    4.55
  13 -11  -6   89.33    7.67
 -13  11   6   68.22    6.61
  13 -12  -6    2.84    4.41
 -13  12   6    0.71    6.25
  14  10  -6   -2.42    4.33
 -14 -10   6    0.78    5.05
  14   9  -6  165.86   10.87
 -14  -9   6  143.26   10.52
  14   8  -6   29.63    5.90
 -14  -8   6   14.71    5.33
  14   7  -6  131.89    8.81
 -14  -7   6  120.02    9.59
  14   6  -6   69.71    6.32
 -14  -6   6   57.13    6.89
  14   5  -6   64.60    5.90
 -14  -5   6   56.14    6.25
  14   4  -6   39.72    5.12
 -14  -4   6   38.80    5.12
  14   3  -6    1.78    2.84
 -14  -3   6   -0.50    3.13
  14   2  -6   33.04    3.98
 -14  -2   6   26.22    4.26
  14   1  -6    2.20    2.49
 -14  -1   6    0.64    3.41
  14   0  -6   10.66    3.20
 -14   0   6    9.88    3.70
  14  -1  -6    5.90    3.27
 -14   1   6    1.35    4.19
  14  -2  -6   26.08    4.05
 -14   2   6   30.06    5.97
  14  -3  -6    2.70    3.84
 -14   3   6    1.85    3.77
  14  -4  -6   37.45    5.05
 -14   4   6   43.77    6.18
  14  -5  -6   56.78    5.40
 -14   5   6   44.13    6.25
  14  -6  -6   60.90    5.61
 -14   6   6   61.61    6.11
  14  -7  -6  127.34    9.17
 -14   7   6  125.00   10.16
  14  -8  -6   13.29    3.77
 -14   8   6   10.59    4.55
  14  -9  -6  144.26   10.66
 -14   9   6  121.37    9.02
  14 -10  -6   -0.99    4.62
 -14  10   6   -1.71    4.48
  15   7  -6   67.37    7.18
 -15  -7   6   65.24    7.53
  15   6  -6   44.20    5.76
 -15  -6   6   32.90    5.40
  15   5  -6   99.13    7.18
 -15  -5   6  100.41    9.10
  15   4  -6    7.39    4.05
 -15  -4   6   12.51    5.12
  15   3  -6   67.65    6.47
 -15  -3   6   55.86    7.46
  15   2  -6    4.12    3.77
 -15  -2   6   10.38    5.05
  15   1  -6   40.36    5.19
 -15  -1   6   25.72    6.11
  15   0  -6   12.51    3.77
 -15   0   6   20.68    4.83
  15  -1  -6   30.56    4.55
 -15   1   6   36.60    6.54
  15  -2  -6    0.85    2.84
 -15   2   6    1.14    4.19
  15  -3  -6   60.40    5.69
 -15   3   6   58.84    6.25
  15  -4  -6   10.45    3.41
 -15   4   6   16.20    4.83
  15  -5  -6   79.31    6.75
 -15   5   6   82.01    8.24
  15  -6  -6   41.71    5.40
 -15   6   6   31.20    6.96
  15  -7  -6   68.86    7.11
 -15   7   6   66.94    8.46
  16   3  -6   39.51    6.18
 -16  -3   6   42.00    7.89
  16   2  -6    6.18    4.90
 -16  -2   6    8.10    6.47
  16   1  -6   12.22    6.75
 -16  -1   6   16.20    7.18
  16   0  -6   -0.92    4.90
 -16   0   6   -3.06    4.97
  16  -1  -6   14.64    5.05
 -16   1   6   11.01    4.83
  16  -2  -6    8.95    3.84
 -16   2   6    5.83    5.40
  16  -3  -6   31.76    5.33
 -16   3   6   39.80    7.46
 -12   5  -7    1.63    4.12
  12  -5   7    2.42    3.91
 -12   4  -7   33.19    7.04
  12  -4   7   34.04    4.69
 -12   3  -7   -0.36    5.26
  12  -3   7   -1.85    3.34
 -12   2  -7   13.72    5.69
  12  -2   7   13.72    3.41
 -12   1  -7   -0.14    4.41
  12  -1   7   -0.92    2.91
 -12   0  -7    2.42    4.62
  12   0   7    0.50    2.70
 -12  -1  -7    0.36    4.76
  12   1   7   -2.06    2.70
 -12  -2  -7   14.92    4.76
  12   2   7   11.65    3.34
 -12  -3  -7    4.55    4.12
  12   3   7   -1.14    3.06
 -12  -4  -7   31.62    5.69
  12   4   7   26.86    5.05
 -12  -5  -7   -1.28    4.83
  12   5   7   -0.14    3.41
 -11   8  -7   23.66    5.54
  11  -8   7   28.14    4.90
 -11   7  -7   24.23    5.26
  11  -7   7   19.40    4.41
 -11   6  -7  106.66    8.60
  11  -6   7  109.15    8.46
 -11   5  -7   -0.14    3.48
  11  -5   7   -0.85    3.13
 -11   4  -7   74.97    7.46
  11  -4   7   73.62    6.54
 -11   3  -7    6.54    3.70
  11  -3   7    3.20    2.70
 -11   2  -7   56.85    5.26
  11  -2   7   63.81    5.33
 -11   1  -7    2.20    3.62
  11  -1   7   -0.57    2.63
 -11   0  -7    1.49    3.70
  11   0   7    1.07    2.42
 -11  -1  -7    4.19    4.41
  11   1   7    1.92    3.34
 -11  -2  -7   56.21    7.60
  11   2   7   52.87    4.90
 -11  -3  -7    8.74    3.98
  11   3   7    7.67    3.27
 -11  -4  -7   68.22    6.68
  11   4   7   67.44    5.97
 -11  -5  -7    5.40    5.12
  11   5   7   -0.14    3.91
 -11  -6  -7   96.57    8.31
  11   6   7  101.12    7.32
 -11  -7  -7   21.53    5.83
  11   7   7   20.11    4.26
 -11  -8  -7   26.79    5.26
  11   8   7   23.31    4.69
 -10  10  -7  107.73    9.95
  10 -10   7  117.89    8.46
 -10   9  -7    1.14    4.41
  10  -9   7    2.42    4.26
 -10   8  -7   70.78    7.53
  10  -8   7   68.15    5.83
 -10   7  -7   37.52    4.90
  10  -7   7   37.02    4.83
 -10   6  -7   73.12    5.76
  10  -6   7   66.02    6.11
 -10   5  -7   56.14    6.04
  10  -5   7   35.67    4.26
 -10   4  -7   16.56    3.98
  10  -4   7   19.97    3.55
 -10   3  -7   31.91    3.98
  10  -3   7   31.91    3.98
 -10   2  -7   17.62    3.77
  10  -2   7   19.83    3.27
 -10   1  -7    9.31    3.48
  10  -1   7    6.89    3.41
 -10   0  -7    0.43    3.20
  10   0   7    1.35    2.06
 -10  -1  -7    4.62    2.98
  10   1   7    1.92    2.13
 -10  -2  -7   18.33    3.55
  10   2   7   19.26    3.06
 -10  -3  -7   26.36    4.83
  10   3   7   37.09    4.12
 -10  -4  -7   13.15    3.20
  10   4   7   16.06    2.77
 -10  -5  -7   40.15    5.26
  10   5   7   35.25    4.33
 -10  -6  -7   53.37    6.04
  10   6   7   68.01    5.90
 -10  -7  -7   31.05    4.41
  10   7   7   31.41    4.05
 -10  -8  -7   69.71    6.89
  10   8   7   31.84    5.61
 -10  -9  -7    0.85    3.70
  10   9   7    1.35    3.13
 -10 -10  -7   88.19    8.03
  10  10   7   88.33    7.39
  -9  12  -7   54.72    6.89
   9 -12   7   56.35    7.39
  -9  11  -7   -0.28    4.19
   9 -11   7   -0.28    3.55
  -9  10  -7  131.75    9.45
   9 -10   7  133.17    9.45
  -9   9  -7    1.92    3.20
   9  -9   7   -1.42    2.77
  -9   8  -7  154.06    9.74
   9  -8   7  151.01    9.74
  -9   7  -7   33.04    4.83
   9  -7   7   37.95    4.69
  -9   6  -7  103.54    8.24
   9  -6   7  106.24    7.32
  -9   5  -7   37.31    4.69
   9  -5   7   35.96    4.55
  -9   4  -7    0.07    2.63
   9  -4   7   -0.43    2.13
  -9   3  -7  103.40    6.25
   9  -3   7  124.93    8.10
  -9   2  -7   25.80    4.12
   9  -2   7   23.73    2.63
  -9   1  -7  157.76    8.81
   9  -1   7  169.91    8.88
  -9   0  -7    0.21    2.35
   9   0   7   -1.35    1.78
  -9  -1  -7  150.01    8.31
   9   1   7  167.28    9.17
  -9  -2  -7   23.17    3.70
   9   2   7   13.57    2.91
  -9  -3  -7  106.38    7.53
   9   3   7  104.75    6.75
  -9  -4  -7    1.63    2.49
   9   4   7    0.00    1.92
  -9  -5  -7   42.28    5.33
   9   5   7   38.94    4.62
  -9  -6  -7   90.46    5.97
   9   6   7  100.20    7.46
  -9  -7  -7   34.11    4.41
   9   7   7   26.29    3.77
  -9  -8  -7  116.05    7.89
  -9  -9  -7    0.71    2.77
   9   9   7   -0.64    2.42
  -9 -10  -7  136.23    8.24
   9  10   7  110.93    7.39
  -9 -11  -7   -1.63    3.84
   9  11   7    5.54    4.83
  -9 -12  -7   48.75    6.11
   9  12   7   37.59    5.05
  -8  13  -7    8.10    5.26
   8 -13   7   14.35    6.11
  -8  12  -7   22.53    4.83
   8 -12   7   18.62    4.69
  -8  11  -7   12.22    4.12
   8 -11   7   11.73    5.12
  -8  10  -7  106.52    8.24
   8 -10   7  114.62    8.03
  -8   9  -7    1.63    3.27
   8  -9   7    2.98    2.91
  -8   8  -7   52.44    5.54
   8  -8   7   57.42    4.97
  -8   7  -7   20.75    3.41
   8  -7   7   19.68    3.77
  -8   6  -7   20.61    3.62
   8  -6   7   23.17    3.62
  -8   5  -7   41.64    4.97
   8  -5   7   47.68    4.19
  -8   4  -7   12.86    2.91
   8  -4   7   14.07    2.91
  -8   3  -7  180.57    8.81
   8  -3   7  184.12    9.31
  -8   2  -7   -0.28    2.49
   8  -2   7    1.28    1.92
  -8   1  -7  500.35   18.97
   8  -1   7  491.40   19.26
  -8   0  -7    0.00    2.27
   8   0   7    0.36    1.56
  -8  -1  -7  450.75   18.05
   8   1   7  500.21   20.47
  -8  -2  -7   -0.14    1.78
   8   2   7    0.57    1.56
  -8  -3  -7  165.29    8.53
   8   3   7  166.43    7.18
  -8  -4  -7   11.51    2.91
   8   4   7   13.50    2.63
  -8  -5  -7   42.07    4.19
   8   5   7   35.25    3.62
  -8  -6  -7   23.10    3.41
   8   6   7   24.66    3.13
  -8  -7  -7   23.02    3.91
   8   7   7   14.21    2.84
  -8  -8  -7   42.50    4.69
   8   8   7   49.96    4.62
  -8  -9  -7   -0.57    2.63
   8   9   7    1.14    2.13
  -8 -10  -7   79.73    6.75
   8  10   7   85.20    6.04
  -8 -11  -7    9.81    3.34
   8  11   7   11.80    3.48
  -8 -12  -7   19.68    4.48
   8  12   7   17.13    4.05
  -8 -13  -7   19.76    4.41
   8  13   7    8.46    4.12
  -7  14  -7   14.21    4.41
   7 -14   7   14.50    5.19
  -7  13  -7   15.92    4.55
   7 -13   7    6.75    4.05
  -7  12  -7    0.57    3.48
   7 -12   7    5.33    3.77
  -7  11  -7    0.36    3.20
   7 -11   7    1.14    2.91
  -7  10  -7   29.14    4.90
   7 -10   7   28.35    4.48
  -7   9  -7    3.34    2.49
   7  -9   7    3.77    2.84
  -7   8  -7   20.61    3.91
   7  -8   7   17.13    3.06
  -7   7  -7   16.70    3.06
   7  -7   7   10.73    2.42
  -7   6  -7   36.67    3.98
   7  -6   7   37.73    3.70
  -7   5  -7  168.99    7.75
   7  -5   7  182.20    8.53
  -7   4  -7   37.81    3.84
   7  -4   7   33.04    3.06
  -7   3  -7  353.39   14.78
   7  -3   7  364.76   15.14
  -7   2  -7    1.14    2.27
   7  -2   7    0.92    1.49
  -7   1  -7  244.81   11.16
   7  -1   7  239.91   10.66
  -7   0  -7   -0.50    1.78
   7   0   7   -0.36    1.35
  -7  -1  -7  221.93   10.38
   7   1   7  232.73   10.87
  -7  -2  -7   -1.21    2.35
   7   2   7    1.85    1.56
  -7  -3  -7  328.88   13.64
   7   3   7  325.54   12.93
  -7  -4  -7   38.52    3.98
   7   4   7   27.43    3.13
  -7  -5  -7  168.28    9.02
   7   5   7  181.14    8.95
  -7  -6  -7   36.67    4.19
   7   6   7   25.16    2.70
  -7  -7  -7    7.89    2.77
   7   7   7    7.25    2.20
  -7  -8  -7   13.57    3.20
   7   8   7   16.70    2.98
  -7  -9  -7    2.42    2.84
   7   9   7   -0.99    2.20
  -7 -10  -7   23.95    4.19
   7  10   7   29.42    3.91
  -7 -11  -7    0.00    2.42
   7  11   7   -1.49    2.42
  -7 -12  -7    2.84    2.70
   7  12   7    4.19    2.84
  -7 -13  -7   12.29    3.70
   7  13   7   14.64    3.70
  -7 -14  -7   13.22    3.91
   7  14   7   13.22    3.91
  -6  15  -7   77.53    7.75
   6 -15   7   70.00    6.82
  -6  14  -7   40.93    5.54
   6 -14   7   37.02    5.61
  -6  13  -7  163.44   10.30
   6 -13   7  167.21   11.87
  -6  12  -7   56.57    5.54
   6 -12   7   40.43    4.62
  -6  11  -7   74.40    5.69
   6 -11   7   82.57    7.25
  -6  10  -7  208.57   11.30
   6 -10   7  199.19   10.87
  -6   9  -7    7.96    2.70
   6  -9   7    5.05    2.70
  -6   8  -7  133.31    8.24
   6  -8   7  127.98    7.75
  -6   7  -7  232.87   10.80
   6  -7   7  229.89   12.29
  -6   6  -7    3.06    2.49
   6  -6   7    1.78    2.13
  -6   5  -7  304.93   12.58
   6  -5   7  276.65   13.00
  -6   4  -7    4.05    1.92
   6  -4   7    1.35    1.63
  -6   3  -7  302.66   11.73
   6  -3   7  311.04   12.29
  -6   2  -7    9.66    2.06
   6  -2   7   12.29    2.13
  -6   1  -7  313.39   13.57
   6  -1   7  305.00   13.79
  -6   0  -7   -1.21    1.71
   6   0   7   -0.64    1.28
  -6  -1  -7  290.08   11.94
   6   1   7  291.36   11.51
  -6  -2  -7    9.17    2.35
   6   2   7   10.09    1.99
  -6  -3  -7  283.68   12.79
   6   3   7  278.49   11.01
  -6  -4  -7    3.27    1.92
   6   4   7    1.07    1.21
  -6  -5  -7  273.31   11.73
   6   5   7  268.26   10.02
  -6  -6  -7    1.28    1.56
   6   6   7   -0.64    1.56
  -6  -7  -7  211.13   10.52
   6   7   7  225.48    8.74
  -6  -8  -7  101.83    7.18
   6   8   7   98.49    6.04
  -6  -9  -7    5.47    2.27
   6   9   7    5.12    1.99
  -6 -10  -7  173.46    8.39
   6  10   7  184.05    9.31
  -6 -11  -7   70.07    5.19
   6  11   7   71.92    6.25
  -6 -12  -7   38.30    3.77
   6  12   7   35.96    4.19
  -6 -13  -7  161.10    9.81
   6  13   7  145.47    8.46
  -6 -14  -7   29.28    4.55
   6  14   7   29.21    4.48
  -6 -15  -7   67.15    6.61
   6  15   7   49.67    6.82
  -5  16  -7   67.01    7.11
   5 -16   7   83.71    8.24
  -5  15  -7  111.36    9.02
   5 -15   7  124.79   10.23
  -5  14  -7  106.38    7.75
   5 -14   7  105.39    8.53
  -5  13  -7  134.52    8.24
   5 -13   7  129.69    9.10
  -5  12  -7   14.57    3.20
   5 -12   7   11.65    3.41
  -5  11  -7   98.35    7.18
   5 -11   7   99.77    6.96
  -5  10  -7   68.79    5.40
   5 -10   7   73.41    6.75
  -5   9  -7   16.70    2.84
   5  -9   7   13.86    2.63
  -5   8  -7  246.02   12.15
   5  -8   7  236.28   10.94
  -5   7  -7  280.06   12.44
   5  -7   7  264.00   11.37
  -5   6  -7  129.76    7.04
   5  -6   7  132.74    6.82
  -5   5  -7  378.12   13.15
   5  -5   7  370.95   14.50
  -5   4  -7  124.71    6.11
   5  -4   7  125.99    5.97
  -5   3  -7  221.86    9.74
   5  -3   7  224.63    9.24
  -5   2  -7    9.45    1.99
   5  -2   7    7.75    1.56
  -5   1  -7  113.27    6.47
   5  -1   7  113.20    5.83
  -5   0  -7    0.78    1.35
   5   0   7   -0.78    1.49
  -5  -1  -7  116.83    5.33
   5   1   7  113.27    5.61
  -5  -2  -7   10.66    1.78
   5   2   7    7.60    1.42
  -5  -3  -7  214.04    9.66
   5   3   7  208.71   10.09
  -5  -4  -7  121.94    6.89
   5   4   7  117.32    5.54
  -5  -5  -7  340.32   13.43
   5   5   7  338.12   14.07
  -5  -6  -7  105.67    6.04
  -5  -7  -7  237.35   11.37
   5   7   7  233.09   10.59
  -5  -8  -7  220.08    9.59
   5   8   7  221.22    9.88
  -5  -9  -7   16.98    2.98
   5   9   7   14.07    2.70
  -5 -10  -7   52.66    4.05
   5  10   7   54.93    3.98
  -5 -11  -7   89.54    5.90
   5  11   7   89.54    6.11
  -5 -12  -7   16.27    2.98
   5  12   7   17.48    3.27
  -5 -13  -7  111.21    7.18
   5  13   7  116.19    7.60
  -5 -14  -7  102.61    7.39
   5  14   7  100.48    7.11
  -5 -15  -7   90.46    7.18
   5  15   7  100.48    6.75
  -5 -16  -7   62.61    6.68
   5  16   7   65.24    5.83
  -4  17  -7   48.46    6.68
   4 -17   7   58.27    7.25
  -4  16  -7  127.27   10.16
   4 -16   7  119.17    9.66
  -4  15  -7   28.35    5.05
   4 -15   7   18.55    5.47
  -4  14  -7  115.62    8.03
   4 -14   7  108.65    8.60
  -4  13  -7    1.42    3.06
   4 -13   7   -0.14    2.98
  -4  12  -7  125.07    7.82
   4 -12   7  120.38    7.32
  -4  11  -7   20.82    3.20
   4 -11   7   23.66    3.41
  -4  10  -7  164.58    8.60
   4 -10   7  172.54    9.45
  -4   9  -7   54.86    4.55
   4  -9   7   51.66    4.12
  -4   8  -7  524.51   19.04
   4  -8   7  531.26   19.83
  -4   7  -7   59.48    4.12
   4  -7   7   63.25    4.12
  -4   6  -7  298.82   13.22
   4  -6   7  289.01   12.51
  -4   5  -7    5.90    1.92
   4  -5   7    7.04    1.92
  -4   4  -7  322.70   13.72
   4  -4   7  298.32   11.37
  -4   3  -7   80.66    4.55
   4  -3   7   82.57    4.62
  -4   2  -7  224.91    8.95
   4  -2   7  237.49    8.81
  -4   1  -7   98.85    5.26
   4  -1   7  101.69    5.26
  -4   0  -7   -0.28    1.07
   4   0   7   -0.36    0.78
  -4  -1  -7   99.63    6.18
   4   1   7   96.01    4.55
  -4  -2  -7  231.24   10.66
   4   2   7  209.07    8.46
  -4  -3  -7   78.60    5.54
   4   3   7   81.44    4.12
  -4  -4  -7  293.13   11.80
   4   4   7  303.93   11.73
  -4  -5  -7    6.68    1.49
   4   5   7    2.70    1.56
  -4  -6  -7  275.37   11.16
   4   6   7  291.78   11.73
  -4  -7  -7   49.32    3.62
   4   7   7   51.17    3.62
  -4  -8  -7  482.44   18.26
   4   8   7  484.65   17.69
  -4  -9  -7   42.00    3.55
   4   9   7   52.94    4.19
  -4 -10  -7  152.07    7.89
   4  10   7  149.52    7.67
  -4 -11  -7   13.36    2.49
   4  11   7   24.94    3.41
  -4 -12  -7  101.69    7.18
   4  12   7  102.26    6.40
  -4 -13  -7    0.78    2.63
   4  13   7    2.84    3.06
  -4 -14  -7   94.87    7.46
   4  14   7  112.28    7.60
  -4 -15  -7   23.45    4.55
   4  15   7   17.41    4.48
  -4 -16  -7   93.09    6.40
   4  16   7   87.19    6.82
  -4 -17  -7   53.79    5.97
   4  17   7   52.30    6.40
  -3  17  -7   21.60    6.40
   3 -17   7   12.65    6.11
  -3  16  -7   14.07    5.19
   3 -16   7   26.08    5.26
  -3  15  -7    6.82    5.26
   3 -15   7    8.74    4.41
  -3  14  -7  117.82    8.24
   3 -14   7  109.44    7.53
  -3  13  -7   40.72    4.41
   3 -13   7   31.05    4.41
  -3  12  -7  336.91   13.43
   3 -12   7  331.08   15.07
  -3  11  -7    0.71    2.49
   3 -11   7    3.70    2.84
  -3  10  -7  551.45   21.32
   3 -10   7  508.03   18.48
  -3   9  -7   17.20    2.91
   3  -9   7   16.63    2.56
  -3   8  -7 1025.57   33.12
   3  -8   7 1021.10   33.54
  -3   7  -7   15.28    2.56
   3  -7   7    9.59    2.13
  -3   6  -7  843.87   29.70
   3  -6   7  839.60   28.92
  -3   5  -7  183.20    7.75
   3  -5   7  181.71    8.88
  -3   4  -7  306.92   12.22
   3  -4   7  305.85   12.72
  -3   3  -7   36.81    2.70
   3  -3   7   45.20    3.20
  -3   2  -7   96.43    4.62
   3  -2   7  104.39    4.90
  -3   1  -7  153.42    7.32
   3  -1   7  153.00    6.75
  -3   0  -7   -0.78    0.71
   3   0   7    1.21    0.92
  -3  -1  -7  141.56    6.04
   3   1   7  150.79    6.89
  -3  -2  -7  100.84    4.62
   3   2   7  105.53    5.19
  -3  -3  -7   42.07    2.35
   3   3   7   39.87    2.49
  -3  -4  -7  295.48   13.22
   3   4   7  264.78   13.36
  -3  -5  -7  179.36    8.17
   3   5   7  174.88    7.32
  -3  -6  -7  763.71   25.16
   3   6   7  712.40   23.17
  -3  -7  -7   14.07    1.85
   3   7   7   11.73    1.85
  -3  -8  -7  911.45   32.76
   3   8   7  914.43   31.98
  -3  -9  -7   16.49    2.35
   3   9   7   17.91    2.56
  -3 -10  -7  463.19   17.69
   3  10   7  456.79   18.90
  -3 -11  -7    4.19    1.99
   3  11   7   -0.64    2.13
  -3 -12  -7  283.68   11.37
   3  12   7  285.39   13.50
  -3 -13  -7   35.18    3.48
   3  13   7   37.66    4.05
  -3 -14  -7   87.05    6.25
   3  14   7   94.80    6.82
  -3 -15  -7    3.91    3.98
   3  15   7    3.34    3.27
  -3 -16  -7   10.38    4.55
   3  16   7   22.60    5.47
  -3 -17  -7   16.98    4.48
   3  17   7   14.14    5.12
  -2  18  -7   -0.92    4.62
   2 -18   7   -1.92    4.48
  -2  17  -7    2.20    4.48
   2 -17   7    3.20    4.05
  -2  16  -7    2.35    3.77
   2 -16   7    0.78    4.83
  -2  15  -7   16.77    3.55
   2 -15   7   19.04    4.55
  -2  14  -7   38.16    4.76
   2 -14   7   35.18    4.83
  -2  13  -7   78.31    6.47
   2 -13   7   73.12    6.68
  -2  12  -7  387.72   15.63
   2 -12   7  413.09   18.55
  -2  11  -7   12.72    2.98
   2 -11   7   11.94    2.98
  -2  10  -7  850.55   29.42
   2 -10   7  929.00   35.82
  -2   9  -7   37.31    3.55
   2  -9   7   33.12    3.70
  -2   8  -7  808.34   28.92
   2  -8   7  762.07   29.06
  -2   7  -7   25.51    2.70
   2  -7   7   24.73    2.56
  -2   6  -7  823.19   28.85
   2  -6   7  826.17   29.35
  -2   5  -7  481.73   17.20
   2  -5   7  506.75   18.41
  -2   4  -7   82.86    4.26
   2  -4   7   81.37    4.69
  -2   3  -7  280.06   10.87
   2  -3   7  283.47   11.65
  -2   2  -7    2.49    0.99
   2  -2   7    1.28    0.78
  -2   1  -7    4.55    1.14
   2  -1   7    3.91    0.92
  -2   0  -7    0.14    0.71
   2   0   7   -0.21    0.57
  -2  -1  -7    3.20    0.92
   2   1   7    2.77    0.71
  -2  -2  -7    1.14    0.85
   2   2   7    0.85    0.78
  -2  -3  -7  260.59   10.52
   2   3   7  257.81   17.13
  -2  -4  -7   89.61    4.41
   2   4   7   75.97    3.48
  -2  -5  -7  438.10   16.70
   2   5   7  445.78   17.34
  -2  -6  -7  735.64   25.16
   2   6   7  717.52   24.94
  -2  -7  -7   23.88    2.35
   2   7   7   19.90    1.99
  -2  -8  -7  678.51   24.52
   2   8   7  695.56   22.17
  -2  -9  -7   31.84    3.06
   2   9   7   30.77    3.13
  -2 -10  -7  759.73   26.79
   2  10   7  750.35   26.44
  -2 -11  -7   13.00    2.56
   2  11   7   11.94    2.49
  -2 -12  -7  342.02   14.35
   2  12   7  319.07   12.72
  -2 -13  -7   54.50    4.76
   2  13   7   53.01    4.76
  -2 -14  -7   30.49    3.62
   2  14   7   29.78    3.77
  -2 -15  -7   22.38    3.62
   2  15   7   15.42    3.77
  -2 -16  -7    0.78    2.84
   2  16   7    0.14    3.13
  -2 -17  -7   -0.78    3.41
   2  17   7    0.43    3.48
  -2 -18  -7    2.42    3.77
   2  18   7    1.07    4.05
  -1  18  -7   11.30    4.97
   1 -18   7   10.16    5.61
  -1  17  -7   48.39    6.96
   1 -17   7   47.04    6.04
  -1  16  -7    7.25    4.26
   1 -16   7    2.20    3.98
  -1  15  -7   25.01    4.76
   1 -15   7   20.32    3.98
  -1  14  -7   38.66    4.97
   1 -14   7   37.45    5.19
  -1  13  -7   28.14    3.62
   1 -13   7   30.56    3.98
  -1  12  -7  256.32   13.00
   1 -12   7  247.94   11.58
  -1  11  -7   44.63    4.33
   1 -11   7   48.68    4.41
  -1  10  -7  429.15   16.27
   1 -10   7  481.45   19.83
  -1   9  -7   13.29    2.49
   1  -9   7   16.98    2.84
  -1   8  -7  309.83   12.86
   1  -8   7  315.45   14.21
  -1   7  -7    4.12    1.56
   1  -7   7    1.85    1.71
  -1   6  -7  307.49   12.08
   1  -6   7  294.55   12.01
  -1   5  -7  127.98    6.04
   1  -5   7  114.34    6.40
  -1   4  -7    2.77    1.49
   1  -4   7    2.42    1.28
  -1   3  -7  898.59   30.06
   1  -3   7  907.61   30.56
  -1   2  -7    6.54    1.14
   1  -2   7    5.26    0.92
  -1   1  -7 1455.86   43.56
   1  -1   7 1498.00   44.56
  -1   0  -7   -0.36    0.43
[truncated: 213,287 more chars]
