# Supplementary material for: Crystal structure of poly[μ-diphen­yl(pyridin-4-yl)phosphane-κ2N:P-μ-tri­fluoro­acetato-κ2O:O′-silver(I)] from synchrotron data
Source: Acta Crystallogr E Crystallogr Commun. 2026 Jan 1;82(Pt 1):96–8. doi: 10.1107/S2056989025011302 (PMC12810293; doi:10.1107/S2056989025011302)
Supplement: Supplementary file 2 [file e-82-00096-Isup2.hkl]

#
# h,k,l, Fc-squared, Fo-squared, sigma(Fo-squared), status flag
#
data_I
_shelx_title ' JY1_a.res in P2(1)/c'
_shelx_refln_list_code          4
_shelx_F_calc_maximum      253.86
_exptl_crystal_F_000       960.00
_reflns_d_resolution_high  0.7099

loop_
 _space_group_symop_operation_xyz
 'x, y, z'
 '-x, y+1/2, -z+1/2'
 '-x, -y, -z'
 'x, -y-1/2, z-1/2'

_cell_length_a    11.6830
_cell_length_b    14.8430
_cell_length_c    11.3350
_cell_angle_alpha  90.000
_cell_angle_beta  103.680
_cell_angle_gamma  90.000

_shelx_F_squared_multiplier     1.000

loop_
 _refln_index_h
 _refln_index_k
 _refln_index_l
 _refln_F_squared_calc
 _refln_F_squared_meas
 _refln_F_squared_sigma
 _refln_observed_status
   2   0   0        101.57         96.43         8.35 o
   3   0   0       6121.13       5422.55       200.13 o
   4   0   0        497.85        438.86        24.38 o
   5   0   0       3317.84       3198.73       119.73 o
   6   0   0       2910.38       2509.15        95.35 o
   7   0   0      13806.81      13149.77       382.12 o
   8   0   0       5321.60       5030.64       170.32 o
   9   0   0       3513.12       3393.79       125.92 o
  10   0   0       3096.39       3053.15       104.83 o
  11   0   0        566.62        568.98        24.93 o
  12   0   0         88.96         89.16        12.65 o
  13   0   0        349.92        375.12        22.77 o
  14   0   0       1833.64       1984.25        65.98 o
  15   0   0       1092.53        984.34        61.86 o
   1   1   0         48.87         42.20         5.84 o
   2   1   0        128.08        135.76        13.11 o
   3   1   0       4271.57       4075.03       207.04 o
   4   1   0        418.35        413.77        20.38 o
   5   1   0       1659.79       1452.46        40.91 o
   6   1   0         71.84         51.31        14.67 o
   7   1   0        326.26        379.46        14.28 o
   8   1   0         57.22         76.72        15.72 o
   9   1   0          2.50         -0.26         3.98 o
  10   1   0        377.97        379.90        18.27 o
  11   1   0        472.67        499.30        22.21 o
  12   1   0        148.24        149.40        15.21 o
  13   1   0         12.70          3.03         7.10 o
  14   1   0         38.99         27.57         8.80 o
  15   1   0         24.35         16.84         8.96 o
   0   2   0      30128.89      21850.37       801.68 o
   1   2   0       8074.00       7142.23       329.86 o
   2   2   0       1907.72       1588.40        56.55 o
   3   2   0       4825.18       4282.00        91.23 o
   4   2   0        830.52        730.10        28.33 o
   5   2   0       3108.24       2764.64        57.59 o
   6   2   0       6819.14       6312.23       143.90 o
   7   2   0       9685.00       9021.64       200.19 o
   8   2   0       7413.81       7048.39       135.94 o
   9   2   0       3555.74       3639.68        73.49 o
  10   2   0       1412.53       1495.77        54.94 o
  11   2   0        364.24        400.94        16.36 o
  12   2   0        189.28        223.90        12.76 o
  13   2   0         64.68         51.54        15.97 o
  14   2   0        850.54        883.34        29.54 o
  15   2   0        802.76        730.66        39.31 o
   1   3   0       1920.20       1761.92        50.80 o
   2   3   0      26163.88      23571.61       371.30 o
   3   3   0      17378.80      15147.38       295.72 o
   4   3   0       7979.30       6810.64       122.98 o
   5   3   0        543.20        442.00        13.23 o
   6   3   0        154.07        165.78         9.91 o
   7   3   0        147.86        164.67        15.31 o
   8   3   0       1104.16       1096.36        68.13 o
   9   3   0         55.99         71.14         6.37 o
  10   3   0       1586.23       1566.61        52.58 o
  11   3   0       2795.76       2917.52        78.74 o
  12   3   0        980.49        994.04        28.69 o
  13   3   0          1.24         -0.86         8.11 o
  14   3   0          9.37         14.87         9.34 o
  15   3   0          7.42         12.13        10.87 o
   0   4   0         61.32         63.42         6.71 o
   1   4   0      37608.53      32338.95       429.21 o
   2   4   0       1351.06       1087.53        21.36 o
   3   4   0         87.78         69.48        10.72 o
   4   4   0        895.22        908.83        22.73 o
   5   4   0         45.05         76.41         6.94 o
   6   4   0       4271.18       4423.22       118.21 o
   7   4   0       1609.39       1408.53        32.45 o
   8   4   0       3124.12       2955.56        63.77 o
   9   4   0       3857.27       3792.49        76.34 o
  10   4   0       1431.12       1539.56        39.93 o
  11   4   0        205.32        206.92        11.77 o
  12   4   0         49.20         56.01         9.06 o
  13   4   0        151.00        177.17        12.11 o
  14   4   0        204.17        161.28        18.97 o
  15   4   0        309.67        246.74        74.11 o
   1   5   0       2575.29       2349.09        48.83 o
   2   5   0      15192.28      13683.66       192.46 o
   3   5   0      21851.76      19871.98       274.07 o
   4   5   0      10707.44       9596.85       276.91 o
   5   5   0       5903.68       5631.20       104.63 o
   6   5   0       1284.45       1157.94        28.72 o
   7   5   0        256.99        272.40        11.90 o
   8   5   0        217.95        216.06        10.68 o
   9   5   0         96.71         85.04         8.44 o
  10   5   0        840.54        874.77        43.76 o
  11   5   0       1993.76       2028.46        48.98 o
  12   5   0        993.02       1032.36        32.26 o
  13   5   0        344.21        383.49        16.22 o
  14   5   0         66.43         35.12         9.17 o
  15   5   0        153.73         93.44        18.91 o
   0   6   0        350.76        295.93        14.57 o
   1   6   0       1898.01       1804.68        34.09 o
   2   6   0      12939.66      11955.74       188.33 o
   3   6   0       4579.28       4039.98        68.94 o
   4   6   0         62.81         78.02         4.96 o
   5   6   0       4005.89       3797.99        66.53 o
   6   6   0       1577.96       1606.27        38.28 o
   7   6   0        659.26        695.40        18.27 o
   8   6   0        322.76        340.29        18.71 o
   9   6   0       2091.48       2153.45        50.01 o
  10   6   0       1936.90       2105.84        52.39 o
  11   6   0        222.71        211.63        13.62 o
  12   6   0         58.47         49.04        15.42 o
  13   6   0         13.04         11.17         8.01 o
  14   6   0         27.88         18.51        10.09 o
  15   6   0         15.52          4.26        11.19 o
   1   7   0       8160.92       7346.92       116.08 o
   2   7   0        252.95        171.18         7.03 o
   3   7   0       3602.76       3062.67        53.65 o
   4   7   0       8718.12       8466.50       134.21 o
   5   7   0       5847.64       5629.38        93.34 o
   6   7   0       1811.04       1781.66        43.58 o
   7   7   0        973.88       1026.42        24.69 o
   8   7   0          1.77         -0.72         4.85 o
   9   7   0        569.86        572.38        15.93 o
  10   7   0        859.41        917.49        24.35 o
  11   7   0       1652.57       1701.57        44.53 o
  12   7   0       1345.67       1360.60        39.74 o
  13   7   0        566.18        569.65        23.98 o
  14   7   0        156.25        120.50        25.94 o
  15   7   0        171.92         96.17        18.52 o
   0   8   0        652.14        602.39        22.83 o
   1   8   0        564.38        550.59        15.40 o
   2   8   0       3854.40       3696.35        87.19 o
   3   8   0       1707.62       1636.27        31.19 o
   4   8   0        225.33        220.19        16.18 o
   5   8   0          0.36          4.05         4.41 o
   6   8   0        482.54        557.14        16.39 o
   7   8   0        327.57        374.66        17.87 o
   8   8   0        158.73        174.48        16.18 o
   9   8   0        131.68        137.82         9.63 o
  10   8   0        611.61        596.38        24.72 o
  11   8   0          1.39          4.70         6.72 o
  12   8   0         89.17         93.51        10.20 o
  13   8   0         12.95          5.67         8.02 o
  14   8   0         89.06         68.46        20.95 o
   1   9   0       6134.52       6004.18        98.66 o
   2   9   0       5413.44       5109.22        88.35 o
   3   9   0       3094.88       2842.71        50.85 o
   4   9   0       4554.81       4632.77        81.88 o
   5   9   0       6178.11       6120.74       107.40 o
   6   9   0       6142.13       6316.27       128.54 o
   7   9   0       1087.74       1059.95        43.50 o
   8   9   0        537.86        590.07        18.57 o
   9   9   0       1100.63       1064.74        45.36 o
  10   9   0        525.47        508.33        20.84 o
  11   9   0        745.75        788.47        28.43 o
  12   9   0       2125.16       2134.50        56.30 o
  13   9   0       1578.81       1444.41        48.01 o
  14   9   0        674.92        514.64        44.40 o
   0  10   0        483.78        444.06        34.95 o
   1  10   0        341.39        327.27        13.06 o
   2  10   0         10.29          6.06         5.32 o
   3  10   0        573.88        667.33        17.99 o
   4  10   0        496.93        526.97        15.91 o
   5  10   0          0.37          4.42         5.60 o
   6  10   0         14.30         13.96         6.08 o
   7  10   0          6.68         -2.88         5.06 o
   8  10   0         55.49         64.02         8.28 o
   9  10   0         34.77         32.44         8.18 o
  10  10   0         99.76        109.08        10.44 o
  11  10   0         96.34        111.11        11.52 o
  12  10   0         29.61         38.34         9.76 o
  13  10   0          0.20          6.89        10.82 o
  14  10   0          2.93          8.50        13.64 o
   1  11   0       1505.45       1498.58        40.65 o
   2  11   0       8304.22       8167.67       134.85 o
   3  11   0       3205.52       3314.75        71.57 o
   4  11   0       3054.48       3061.60        63.77 o
   5  11   0       6533.17       6705.34       112.51 o
   6  11   0       4316.39       4329.29        74.70 o
   7  11   0        386.86        450.17        37.30 o
   8  11   0          6.00          3.20         6.38 o
   9  11   0        369.12        431.45        16.48 o
  10  11   0        408.92        410.87        17.21 o
  11  11   0        295.24        288.39        15.45 o
  12  11   0        936.07        919.14        29.63 o
  13  11   0        844.73        734.62        26.62 o
   0  12   0          1.75          0.71         7.70 o
   1  12   0          1.31          0.87         5.81 o
   2  12   0        965.15       1002.18        26.15 o
   3  12   0        708.43        709.91        20.75 o
   4  12   0         15.23         15.81         6.56 o
   5  12   0       1215.42       1155.16        28.07 o
   6  12   0        697.89        687.41        20.48 o
   7  12   0         23.25         18.13         6.85 o
   8  12   0        118.48        125.23        10.38 o
   9  12   0        691.15        666.54        21.38 o
  10  12   0        398.13        429.38        17.30 o
  11  12   0         80.83         73.40        13.24 o
  12  12   0        140.90        108.59        13.40 o
  13  12   0         32.59         10.08        11.90 o
   1  13   0        369.44        371.80        14.80 o
   2  13   0       2486.40       2578.82        52.92 o
   3  13   0       1908.77       1870.52        39.95 o
   4  13   0       1873.59       2007.24        43.12 o
   5  13   0       3996.92       4128.58       142.81 o
   6  13   0       1991.82       2126.64        52.05 o
   7  13   0        272.22        250.09        13.50 o
   8  13   0          4.65          6.62         9.07 o
   9  13   0        168.11        177.08        13.20 o
  10  13   0        425.29        433.45        29.79 o
  11  13   0        507.10        531.37        21.70 o
  12  13   0        525.23        451.71        27.73 o
   0  14   0       2428.81       2471.23        74.14 o
   1  14   0       1552.69       1634.72        37.66 o
   2  14   0        621.19        635.81        45.54 o
   3  14   0        571.83        583.10        23.38 o
   4  14   0        487.12        480.59        22.58 o
   5  14   0       1399.85       1505.24        41.24 o
   6  14   0        549.10        562.08        19.89 o
   7  14   0         84.68         86.88        14.69 o
   8  14   0        786.97        763.82        26.10 o
   9  14   0       1046.12       1119.23        31.63 o
  10  14   0        786.10        788.63        25.88 o
  11  14   0          4.50          3.97        10.33 o
   1  15   0         73.48         59.87         8.36 o
   2  15   0        313.43        341.65        15.59 o
   3  15   0       1758.50       1891.57        43.12 o
   4  15   0       2077.80       2149.21        43.76 o
   5  15   0        693.47        734.84        24.16 o
   6  15   0         39.65         36.74         9.84 o
   7  15   0        132.21        139.04        13.26 o
   8  15   0        221.49        265.63        16.57 o
   9  15   0         20.50         27.95        11.72 o
  10  15   0        336.26        366.16        20.56 o
  11  15   0        986.89        734.17        29.70 o
   0  16   0       2393.88       2545.78        76.97 o
   1  16   0       2129.04       2311.94        47.57 o
   2  16   0       1394.93       1482.66        37.71 o
   3  16   0        713.92        711.51        25.27 o
   4  16   0          4.18          1.89         8.96 o
   5  16   0        621.21        585.62        21.53 o
   6  16   0        925.91        969.45        28.27 o
   7  16   0        819.47        820.64        45.33 o
   8  16   0        620.86        588.16        22.16 o
   9  16   0        520.63        554.07        23.38 o
  10  16   0        228.54        181.35        16.27 o
   1  17   0         76.73         90.56        12.82 o
   2  17   0         31.85         49.01        10.76 o
   3  17   0        435.47        500.26        19.60 o
   4  17   0       1245.82       1247.96        32.64 o
   5  17   0        171.38        191.34        14.27 o
   6  17   0          0.36          1.61         9.95 o
   7  17   0        147.06        161.54        14.62 o
   8  17   0        191.31        178.34        15.60 o
   9  17   0         15.25         13.57        13.56 o
   0  18   0       2244.60       2175.08        69.35 o
   1  18   0       1911.02       2030.59        64.82 o
   2  18   0        671.81        655.27        28.74 o
   3  18   0          2.68          1.97        10.02 o
   4  18   0          0.56          3.68        11.21 o
   5  18   0         20.74          8.10        11.09 o
   6  18   0        709.29        657.53        25.88 o
   7  18   0       1707.28       1527.61        48.59 o
   8  18   0       1114.44        800.17        36.31 o
   1  19   0         99.91         85.56        13.04 o
   2  19   0         54.10         59.86        12.73 o
   3  19   0          0.65         12.47        12.00 o
   4  19   0         79.94         69.40        12.45 o
   5  19   0         27.89         10.72        12.06 o
   6  19   0          0.03         -8.07        13.92 o
   0  20   0       1226.29       1279.41        43.11 o
   1  20   0       1117.35       1037.39        50.99 o
   2  20   0        338.86        305.25        21.07 o
   3  20   0         10.45         21.78        12.25 o
   4  20   0         49.98         32.02        14.91 o
 -16   1   1         58.30         27.87        12.55 o
 -15   1   1        657.72        537.49        41.12 o
 -14   1   1       2419.33       2399.72        66.10 o
 -13   1   1       2841.16       2906.80        57.75 o
 -12   1   1        833.93        878.34        37.93 o
 -11   1   1         19.54         11.81         6.52 o
 -10   1   1         68.30         95.99         7.40 o
  -9   1   1         43.92         41.00         5.39 o
  -8   1   1       3635.12       3601.38        68.47 o
  -7   1   1       9371.61       8462.60       134.51 o
  -6   1   1      18446.18      15833.90       236.36 o
  -5   1   1      28757.62      26193.33       364.73 o
  -4   1   1       2068.32       1908.38        36.02 o
  -3   1   1       2219.56       1883.81        34.31 o
  -2   1   1       1714.15       1582.32        27.78 o
  -1   1   1       3882.84       3556.26        61.55 o
   0   1   1      28244.44      16940.28       597.36 o
   1   1   1      30801.97      19081.66       291.73 o
   2   1   1      25205.09      19295.59       685.78 o
   3   1   1       1162.47        967.91        21.37 o
   4   1   1       9912.06       8900.97       157.74 o
   5   1   1       7487.71       6750.78       113.26 o
   6   1   1       1042.31       1023.20        29.47 o
   7   1   1       1570.65       1560.96        33.08 o
   8   1   1       8867.62       8395.61       169.94 o
   9   1   1       4464.13       4412.14        80.01 o
  10   1   1       2052.70       2145.70        42.16 o
  11   1   1       1966.43       2077.96        42.66 o
  12   1   1       1362.60       1435.14        32.67 o
  13   1   1        499.61        546.78        21.69 o
  14   1   1         36.32         22.76         9.05 o
  15   1   1        207.76        189.99        14.49 o
 -16   2   1         33.03          5.96        11.84 o
 -15   2   1         42.62         39.66        15.55 o
 -14   2   1        278.32        294.79        21.84 o
 -13   2   1         25.61         34.60         9.02 o
 -12   2   1        104.86        108.00         8.99 o
 -11   2   1        226.09        222.91        10.78 o
 -10   2   1        689.29        690.16        22.01 o
  -9   2   1        645.21        685.25        18.04 o
  -8   2   1        118.96        105.13         6.58 o
  -7   2   1        508.78        599.28        18.39 o
  -6   2   1          0.12          5.14         2.92 o
  -5   2   1         37.04         47.08         3.89 o
  -4   2   1       7875.17       7701.17       140.62 o
  -3   2   1      11951.09      10727.24       155.60 o
  -2   2   1      37485.01      27425.06       690.76 o
  -1   2   1        169.95        162.21         4.30 o
   0   2   1       3000.49       2712.42        41.25 o
   1   2   1        155.84        145.47         4.12 o
   2   2   1       7203.67       6381.58        97.80 o
   3   2   1       4225.56       3824.84        66.75 o
   4   2   1        451.03        377.55        13.76 o
   5   2   1       1489.90       1387.18        28.72 o
   6   2   1       1529.28       1560.44        33.95 o
   7   2   1         29.75         48.20         5.42 o
   8   2   1         14.46          9.44         4.81 o
   9   2   1       1065.89       1090.60        26.29 o
  10   2   1       1224.74       1252.99        28.81 o
  11   2   1        572.20        636.33        26.73 o
  12   2   1        365.13        359.44        14.29 o
  13   2   1          0.27          1.79         7.01 o
  14   2   1         17.77         17.82         9.15 o
  15   2   1         20.74         34.78        12.66 o
 -16   3   1        283.34        102.67        31.52 o
 -15   3   1        538.04        543.39        31.13 o
 -14   3   1        627.45        680.01        26.01 o
 -13   3   1        604.64        612.30        23.45 o
 -12   3   1        226.67        244.53        12.71 o
 -11   3   1         53.95         69.35         7.35 o
 -10   3   1         30.65         50.18         6.02 o
  -9   3   1        795.30        794.49        19.71 o
  -8   3   1       3078.11       3065.87        56.96 o
  -7   3   1       5353.14       5212.50       119.29 o
  -6   3   1      13692.53      12691.24       193.20 o
  -5   3   1      14897.64      13583.32       195.32 o
  -4   3   1      23365.79      20639.07       284.73 o
  -3   3   1        477.73        435.93        12.72 o
  -2   3   1       1863.14       1704.74        31.01 o
  -1   3   1        385.45        344.63        10.03 o
   0   3   1         61.46         92.18         5.20 o
   1   3   1      64442.96      45628.68      2449.52 o
   2   3   1      14564.31      12482.66       177.45 o
   3   3   1       2605.72       2157.42        38.25 o
   4   3   1       7894.22       7117.90       109.39 o
   5   3   1       8337.43       7748.35       124.40 o
   6   3   1        117.27        110.56         7.30 o
   7   3   1       1960.39       1811.29        38.28 o
   8   3   1       3612.33       3472.61        63.50 o
   9   3   1       2124.44       1991.62        41.76 o
  10   3   1       1709.76       1749.75        37.97 o
  11   3   1       1229.91       1293.72        52.52 o
  12   3   1        314.46        345.29        16.07 o
  13   3   1         57.14         53.84        11.92 o
  14   3   1          0.13         -4.18         8.46 o
  15   3   1         56.21         57.57        11.57 o
 -15   4   1         20.83         18.21        10.77 o
 -14   4   1          2.12          1.66         8.05 o
 -13   4   1         14.74         10.37         7.10 o
 -12   4   1          8.09          1.09         6.24 o
 -11   4   1       1445.63       1443.87        36.25 o
 -10   4   1       4306.35       4478.75       203.84 o
  -9   4   1       1826.00       1796.74       110.08 o
  -8   4   1        682.22        679.85        32.35 o
  -7   4   1        516.64        508.03        13.98 o
  -6   4   1        684.28        627.32        17.02 o
  -5   4   1       1036.69       1020.15        22.29 o
  -4   4   1       5239.62       4355.16        71.49 o
  -3   4   1      32383.29      29763.97       911.54 o
  -2   4   1       4712.29       4245.01       113.94 o
  -1   4   1          6.55         14.09         3.22 o
   0   4   1        327.82        286.26        12.82 o
   1   4   1       5132.54       4591.16        97.99 o
   2   4   1        664.06        580.30        13.24 o
   3   4   1       2556.45       2391.22        44.38 o
   4   4   1       2594.51       2383.63        43.77 o
   5   4   1       4032.85       3598.42        63.39 o
   6   4   1       7353.50       6999.35       112.74 o
   7   4   1       1169.27       1152.13        27.45 o
   8   4   1       1648.97       1607.28        36.74 o
   9   4   1       1275.34       1211.58        39.69 o
  10   4   1        121.31        144.10        20.27 o
  11   4   1        294.19        303.84        13.69 o
  12   4   1        807.65        893.88        25.71 o
  13   4   1        433.23        455.52        19.04 o
  14   4   1         41.02         28.38         9.52 o
  15   4   1        133.55        140.32        18.55 o
 -15   5   1        293.35        228.89        55.15 o
 -14   5   1        206.88        170.67        13.65 o
 -13   5   1        543.46        570.55        18.66 o
 -12   5   1        878.46        951.44        30.32 o
 -11   5   1        788.22        826.46        35.93 o
 -10   5   1        118.23        104.82        10.20 o
  -9   5   1       1703.82       1717.85        43.90 o
  -8   5   1       1056.20       1095.11        29.62 o
  -7   5   1       1271.89       1254.26        35.21 o
  -6   5   1       2471.69       2350.01        51.14 o
  -5   5   1        959.80        763.02        39.42 o
  -4   5   1       6132.73       5669.50       123.05 o
  -3   5   1       6813.92       6407.22        99.76 o
  -2   5   1        151.71        135.01         8.67 o
  -1   5   1       3030.94       2715.88        48.53 o
   0   5   1        113.19        159.00         6.17 o
   1   5   1       5325.72       5078.72       123.80 o
   2   5   1      14338.30      13497.53       193.23 o
   3   5   1      18843.67      17237.73       242.77 o
   4   5   1       8115.01       7462.05       122.86 o
   5   5   1       1006.13       1015.28        22.91 o
   6   5   1        194.18        181.88         7.63 o
   7   5   1         13.95         14.04         4.10 o
   8   5   1        142.45        153.76        11.60 o
   9   5   1       1290.14       1372.38        30.22 o
  10   5   1       2598.50       2626.17        53.99 o
  11   5   1       1905.63       2016.57        69.55 o
  12   5   1        743.32        738.84        22.29 o
  13   5   1        289.04        318.22        15.56 o
  14   5   1         65.54         66.82        10.52 o
  15   5   1          0.01         -5.28        11.56 o
 -15   6   1         15.19          6.55        12.22 o
 -14   6   1          1.51          6.24         8.93 o
 -13   6   1        116.97        103.47        11.22 o
 -12   6   1         29.99         30.53         7.48 o
 -11   6   1       1417.06       1438.22        35.60 o
 -10   6   1       2953.31       2914.88        98.00 o
  -9   6   1       1781.89       1769.44        53.41 o
  -8   6   1       2519.35       2550.68        63.89 o
  -7   6   1       1018.74        978.86        25.54 o
  -6   6   1          0.20         -1.62         3.65 o
  -5   6   1       1458.28       1422.43        34.81 o
  -4   6   1       2614.70       2465.56        53.16 o
  -3   6   1      18034.61      16542.20       273.74 o
  -2   6   1      10548.74       9042.66       157.56 o
  -1   6   1       7923.94       6909.24       106.52 o
   0   6   1        966.64        788.35        17.92 o
   1   6   1       1382.94       1266.18        24.86 o
   2   6   1        634.36        633.10        14.88 o
   3   6   1         47.13         54.69         7.41 o
   4   6   1       6068.91       5575.01        89.95 o
   5   6   1       5067.25       4615.09        78.70 o
   6   6   1       3979.00       3709.78        66.00 o
   7   6   1       4859.69       4725.35        81.73 o
   8   6   1       2498.88       2506.90        49.31 o
   9   6   1         15.14         21.90         5.90 o
  10   6   1         48.12         48.55         6.65 o
  11   6   1        698.07        695.56        23.32 o
  12   6   1       1040.92       1100.84        28.15 o
  13   6   1        767.96        788.74        24.32 o
  14   6   1        247.24        245.24        14.63 o
  15   6   1        412.67        296.31        21.67 o
 -15   7   1        132.82         96.88        20.95 o
 -14   7   1          0.67         -0.18         9.78 o
 -13   7   1          5.95         12.46         8.15 o
 -12   7   1        257.04        270.09        13.35 o
 -11   7   1        679.25        688.52        19.27 o
 -10   7   1         17.65         15.38         5.78 o
  -9   7   1       1795.63       1834.22        38.11 o
  -8   7   1       1232.89       1309.49        30.68 o
  -7   7   1         67.87         75.73        13.60 o
  -6   7   1         10.82         11.67         5.04 o
  -5   7   1       1652.79       1535.73        36.06 o
  -4   7   1        494.38        445.46        15.27 o
  -3   7   1        805.26        844.31        23.10 o
  -2   7   1         74.86         71.72         6.15 o
  -1   7   1        404.54        389.79        12.76 o
   0   7   1        260.76        249.31         9.60 o
   1   7   1        445.56        465.10        19.46 o
   2   7   1       5873.87       5442.84       101.47 o
   3   7   1       2528.48       2195.47        39.88 o
   4   7   1       1172.72        991.63        21.92 o
   5   7   1          0.96          8.23         4.43 o
   6   7   1        420.63        398.76        15.53 o
   7   7   1         62.13         68.43         6.93 o
   8   7   1        146.70        155.18         8.45 o
   9   7   1        822.11        877.51        23.52 o
  10   7   1       1169.52       1245.01        29.78 o
  11   7   1       1051.34       1127.41        28.33 o
  12   7   1        307.09        317.89        15.39 o
  13   7   1          0.17         -9.45        10.08 o
  14   7   1         30.76         42.66        13.25 o
 -14   8   1          0.16         -1.22         9.78 o
 -13   8   1        191.44        169.91        24.79 o
 -12   8   1        756.08        806.31        32.45 o
 -11   8   1       1412.72       1443.22        41.27 o
 -10   8   1       1253.59       1295.74        34.62 o
  -9   8   1       2515.72       2847.44       137.13 o
  -8   8   1       3396.38       3284.40       141.57 o
  -7   8   1       2518.09       2509.08        47.06 o
  -6   8   1        468.02        517.75        15.11 o
  -5   8   1       1562.94       1478.80        46.09 o
  -4   8   1       5273.48       5040.84        96.31 o
  -3   8   1       3309.70       3255.08        88.67 o
  -2   8   1       9331.86       8672.18       155.65 o
  -1   8   1      14504.27      13293.45       366.50 o
   0   8   1      15445.82      14192.43       240.23 o
   1   8   1       2347.62       2367.06        50.98 o
   2   8   1        844.89        828.85        26.73 o
   3   8   1        973.67        894.10        27.01 o
   4   8   1       2342.21       2226.42        48.25 o
   5   8   1       4970.73       4829.30       144.66 o
   6   8   1       6822.73       6679.53       107.99 o
   7   8   1      10340.14      10204.69       186.69 o
   8   8   1       1127.16       1159.82        28.13 o
   9   8   1         30.26         33.92         6.56 o
  10   8   1         15.05         10.41         6.80 o
  11   8   1          0.80          3.61         6.68 o
  12   8   1        238.73        213.64        18.59 o
  13   8   1        752.12        738.20        29.16 o
  14   8   1        902.08        693.81        28.34 o
 -14   9   1          0.02          2.27        10.89 o
 -13   9   1         71.62         59.19        10.58 o
 -12   9   1         10.49         10.14         7.99 o
 -11   9   1         21.03         13.24         7.29 o
 -10   9   1        143.22        156.80        14.13 o
  -9   9   1        146.13        152.19        11.75 o
  -8   9   1        154.99        163.16        10.47 o
  -7   9   1         11.41          4.26         5.66 o
  -6   9   1         11.85          7.33         5.45 o
  -5   9   1        229.22        250.42        11.75 o
  -4   9   1        129.63        147.23         7.83 o
  -3   9   1        146.42        135.31         7.84 o
  -2   9   1         97.86         92.15        15.12 o
  -1   9   1        703.80        691.51        18.69 o
   0   9   1        444.67        463.84        19.34 o
   1   9   1        133.07        138.08        16.42 o
   2   9   1        154.81        158.52         9.61 o
   3   9   1       1795.40       1930.74        42.64 o
   4   9   1        916.71        920.17        25.85 o
   5   9   1        264.49        267.00        11.42 o
   6   9   1         48.34         29.99         6.68 o
   7   9   1        550.99        569.17        18.97 o
   8   9   1         41.54         42.30         6.77 o
   9   9   1          4.37          7.60         6.77 o
  10   9   1         18.99         19.94         7.19 o
  11   9   1         34.97         28.34         9.26 o
  12   9   1          7.80         15.76         9.12 o
  13   9   1         55.21         44.67        11.56 o
  14   9   1         17.73         17.63        12.32 o
 -14  10   1         27.28         16.58        13.54 o
 -13  10   1         73.14         36.99        11.24 o
 -12  10   1       1287.57       1330.40        34.61 o
 -11  10   1       1475.16       1437.97        37.00 o
 -10  10   1       1176.84       1279.22        38.28 o
  -9  10   1       2551.11       2659.07        61.67 o
  -8  10   1       2853.36       2953.25        69.77 o
  -7  10   1        799.01        803.54        24.63 o
  -6  10   1        128.44        137.58         9.57 o
  -5  10   1       1203.79       1173.10        31.00 o
  -4  10   1       2721.08       2872.06        71.42 o
  -3  10   1       1873.94       1580.01       373.84 o
  -2  10   1       6582.92       6262.27       117.60 o
  -1  10   1      12771.62      12072.99       206.31 o
   0  10   1      14271.03      13445.51       335.98 o
   1  10   1       2137.54       1980.87        44.42 o
   2  10   1        371.50        365.93        13.86 o
   3  10   1        991.41        905.91        23.63 o
   4  10   1        687.67        624.93        26.79 o
   5  10   1       1697.14       1820.71        60.23 o
   6  10   1       6269.25       6448.15       120.62 o
   7  10   1       5760.60       6079.66       194.16 o
   8  10   1       1133.27       1210.52        47.56 o
   9  10   1        305.86        336.60        15.54 o
  10  10   1          3.85         13.80         7.06 o
  11  10   1         15.01         29.57         9.01 o
  12  10   1        189.11        144.18        44.50 o
  13  10   1       1307.77       1188.55        52.94 o
 -13  11   1          5.34         -5.34        10.36 o
 -12  11   1         36.71         29.11         9.93 o
 -11  11   1        295.37        329.59        17.20 o
 -10  11   1        219.70        270.33        13.98 o
  -9  11   1         65.24         72.35        13.74 o
  -8  11   1          0.76          2.49         6.59 o
  -7  11   1         40.97         36.01         7.40 o
  -6  11   1         65.99         68.15         8.38 o
  -5  11   1        403.06        427.86        16.11 o
  -4  11   1       1075.57       1046.13        28.15 o
  -3  11   1         49.54         37.08        13.08 o
  -2  11   1       1259.99       1197.28        64.15 o
  -1  11   1        111.71        116.03        24.42 o
   0  11   1          3.29          6.03         5.36 o
   1  11   1         81.60         75.27        11.70 o
   2  11   1       1101.04       1127.63        25.14 o
   3  11   1        194.60        205.58         9.79 o
   4  11   1        529.41        471.83        14.69 o
   5  11   1        500.02        485.44        24.17 o
   6  11   1        468.96        480.33        17.27 o
   7  11   1        626.43        602.31        22.07 o
   8  11   1          1.73          2.57         7.00 o
   9  11   1        313.95        275.66        15.96 o
  10  11   1        342.42        397.46        22.71 o
  11  11   1         22.93         18.09        10.53 o
  12  11   1         10.67         11.99        10.21 o
  13  11   1         20.40         14.64        11.45 o
 -13  12   1        360.47        288.01        49.28 o
 -12  12   1        717.48        728.49        37.75 o
 -11  12   1        643.75        687.11        29.89 o
 -10  12   1        866.32        972.69        27.76 o
  -9  12   1        905.20        966.17        42.65 o
  -8  12   1       1677.39       1707.05        45.71 o
  -7  12   1       1151.48       1170.06        28.81 o
  -6  12   1          1.76          7.28         6.74 o
  -5  12   1       1297.76       1309.83        28.42 o
  -4  12   1       3189.88       3349.79        68.10 o
  -3  12   1       3624.34       2856.53       788.08 o
  -2  12   1       1955.15       1957.03        61.42 o
  -1  12   1       3228.35       3119.27       109.67 o
   0  12   1       1733.03       1759.47        45.63 o
   1  12   1        397.92        409.93        18.49 o
   2  12   1       1241.06       1233.77        31.63 o
   3  12   1        974.44       1031.44        29.26 o
   4  12   1        609.65        557.29        22.32 o
   5  12   1       1962.31       1889.19        38.50 o
   6  12   1       7401.05       7696.63       189.16 o
   7  12   1       3038.33       3126.46        92.44 o
   8  12   1       1331.84       1426.42        38.34 o
   9  12   1        149.47        174.27        11.81 o
  10  12   1         15.83          6.56        11.34 o
  11  12   1         26.78         24.67         9.37 o
  12  12   1         46.10         44.62        13.29 o
 -12  13   1        305.69        279.03        17.81 o
 -11  13   1        814.35        880.95        47.31 o
 -10  13   1          1.55          8.43         9.14 o
  -9  13   1        443.39        468.79        19.14 o
  -8  13   1        635.30        707.63        33.36 o
  -7  13   1        105.16        119.89        11.76 o
  -6  13   1        163.63        167.93        11.54 o
  -5  13   1       2248.04       2403.08        47.14 o
  -4  13   1       4972.22       5139.46       109.62 o
  -3  13   1       1122.32       1253.54        33.99 o
  -2  13   1          9.27          0.15         5.57 o
  -1  13   1          9.65          6.60         5.53 o
   0  13   1        105.02         86.90         9.48 o
   1  13   1        666.01        719.47        22.33 o
   2  13   1       2359.08       2388.84        85.38 o
   3  13   1       2606.95       2780.63       145.22 o
   4  13   1        745.51        733.46        34.61 o
   5  13   1         13.24         15.77         6.86 o
   6  13   1        176.98        132.23        13.03 o
   7  13   1          9.61         19.30         8.47 o
   8  13   1         54.70         58.54         9.70 o
   9  13   1        128.38        158.26        12.14 o
  10  13   1        789.29        649.70        87.67 o
  11  13   1        543.34        518.07        30.76 o
  12  13   1          5.72         12.22        11.42 o
 -12  14   1        201.93        154.78        17.19 o
 -11  14   1        488.35        476.85        21.93 o
 -10  14   1       1240.09       1266.42        34.50 o
  -9  14   1        773.47        795.95        26.71 o
  -8  14   1        227.32        230.92        13.65 o
  -7  14   1         16.94         25.18         8.43 o
  -6  14   1          6.27         23.54         8.20 o
  -5  14   1         22.65         27.80         7.79 o
  -4  14   1        775.79        847.07        27.05 o
  -3  14   1       3394.28       3390.96        71.35 o
  -2  14   1       3946.20       4196.94        94.38 o
  -1  14   1       4273.37       4500.29        80.63 o
   0  14   1       2301.66       2424.17        53.68 o
   1  14   1        960.36       1014.01        24.94 o
   2  14   1        176.99        155.55        16.29 o
   3  14   1        210.44        197.58        14.02 o
   4  14   1        505.00        553.30        20.66 o
   5  14   1       1393.47       1510.16        40.30 o
   6  14   1        788.16        835.14        26.41 o
   7  14   1        209.03        188.35        16.01 o
   8  14   1        702.63        767.51        37.47 o
   9  14   1        525.86        508.08        20.07 o
  10  14   1          8.62          7.75         9.87 o
  11  14   1         99.29         68.95        13.61 o
 -11  15   1        382.11        316.85        19.91 o
 -10  15   1         75.46         74.54        14.34 o
  -9  15   1        120.58        135.25        13.15 o
  -8  15   1        516.31        524.78        32.15 o
  -7  15   1        275.99        301.82        15.42 o
  -6  15   1        618.99        665.92        22.79 o
  -5  15   1       1915.17       2068.30        45.50 o
  -4  15   1       1791.93       1942.43        41.15 o
  -3  15   1        113.41        105.88        18.28 o
  -2  15   1        466.55        510.87        18.18 o
  -1  15   1       1230.98       1376.38        33.18 o
   0  15   1        923.98        949.08        27.80 o
   1  15   1        605.69        588.02        18.40 o
   2  15   1        802.40        857.87        26.67 o
   3  15   1       3417.89       3624.23        71.79 o
   4  15   1       1337.71       1440.82        41.16 o
   5  15   1          0.31         -2.13         7.62 o
   6  15   1         22.86         10.05         8.51 o
   7  15   1        147.82        118.25        12.93 o
   8  15   1        506.90        462.79        31.88 o
   9  15   1        423.00        434.89        42.94 o
  10  15   1        980.41        833.91        57.66 o
 -10  16   1        762.46        632.58        24.89 o
  -9  16   1        331.36        288.18        21.59 o
  -8  16   1          6.35          4.84        10.75 o
  -7  16   1         45.50         45.30        10.76 o
  -6  16   1         22.54         47.20        10.93 o
  -5  16   1         11.50         13.28         9.47 o
  -4  16   1        708.00        686.72        21.24 o
  -3  16   1       1379.54       1499.90        37.43 o
  -2  16   1        466.02        499.55        23.22 o
  -1  16   1         79.37         78.49         9.97 o
   0  16   1        132.62        139.07        11.32 o
   1  16   1         64.09         77.32         9.09 o
   2  16   1        388.06        359.09        62.81 o
   3  16   1         30.78         39.24         9.59 o
   4  16   1        840.93        878.93        24.84 o
   5  16   1        900.55       1016.26        29.41 o
   6  16   1         76.04         80.85        12.52 o
   7  16   1        153.97        141.40        13.62 o
   8  16   1        254.59        197.98        48.90 o
   9  16   1        467.55        405.56        28.57 o
  10  16   1        210.43        146.49        26.36 o
  -9  17   1         46.17         29.95        15.47 o
  -8  17   1        331.58        340.61        19.56 o
  -7  17   1        797.60        765.73        27.81 o
  -6  17   1       1536.71       1513.65        41.79 o
  -5  17   1       1947.55       2026.64        47.51 o
  -4  17   1        709.28        738.27        24.87 o
  -3  17   1        210.89        207.96        13.98 o
  -2  17   1         19.47         20.65         9.39 o
  -1  17   1        268.71        338.42        14.98 o
   0  17   1       1239.01       1321.09        47.23 o
   1  17   1       1849.97       1907.14        44.23 o
   2  17   1       1516.31       1582.80        45.90 o
   3  17   1        950.83        990.54        28.17 o
   4  17   1        376.81        353.74        17.90 o
   5  17   1        126.67        121.61        12.34 o
   6  17   1         97.99         86.90        14.01 o
   7  17   1        285.59        241.66        40.44 o
   8  17   1        917.59        882.26        42.28 o
   9  17   1        986.92        501.46       170.61 o
  -8  18   1         59.83         43.07        13.21 o
  -7  18   1        370.54        403.37        19.85 o
  -6  18   1         20.23         20.10        12.06 o
  -5  18   1          3.85         -4.54        10.59 o
  -4  18   1         91.24         68.63        12.19 o
  -3  18   1        174.36        219.67        21.42 o
  -2  18   1         25.84         38.99        11.83 o
  -1  18   1          1.45         -6.65         9.41 o
   0  18   1         35.13         48.33        10.87 o
   1  18   1          0.09          4.71        10.12 o
   2  18   1        184.39        180.74        13.57 o
   3  18   1         46.83         35.10        10.58 o
   4  18   1        305.92        287.91        17.61 o
   5  18   1         46.33         45.59        11.81 o
   6  18   1          5.45         -1.28        12.91 o
   7  18   1          1.72          2.09        12.47 o
  -6  19   1       1680.11       1445.08        50.79 o
  -5  19   1        988.70        915.76        31.80 o
  -4  19   1        360.05        341.44        18.59 o
  -3  19   1        437.23        433.42        22.11 o
  -2  19   1        361.16        353.79        58.15 o
  -1  19   1         12.62         16.10        11.17 o
   0  19   1        886.27        839.87        61.30 o
   1  19   1       2295.33       2210.63        53.73 o
   2  19   1       2330.73       2394.12       137.56 o
   3  19   1        822.56        894.25        30.87 o
   4  19   1        562.87        557.15        22.80 o
   5  19   1        590.86        513.79        25.15 o
   6  19   1         39.73         38.16        14.73 o
  -4  20   1         17.31          8.54        12.72 o
  -3  20   1         51.12         48.94        15.60 o
  -2  20   1         15.77         17.27        14.16 o
  -1  20   1          1.37          3.84        11.05 o
   0  20   1          1.31         11.92        11.34 o
   1  20   1         64.99         45.84        13.33 o
   2  20   1         58.44         48.53        14.75 o
   3  20   1         19.27          7.08        13.88 o
   4  20   1          0.19          1.03        13.32 o
 -16   0   2          0.59          0.78        13.99 o
 -15   0   2          0.25         17.42        17.29 o
 -14   0   2        318.62        333.56        22.02 o
 -13   0   2       2462.39       2645.72        77.03 o
 -12   0   2       3417.01       3601.44       103.57 o
 -11   0   2       2399.75       2629.22        76.47 o
 -10   0   2       1769.53       1853.56        54.96 o
  -9   0   2       2887.51       2790.20        75.91 o
  -8   0   2        104.87         94.65        15.47 o
  -7   0   2       1401.24       1431.66        43.16 o
  -6   0   2       8861.82       8148.86       195.99 o
  -5   0   2      12371.51      11144.69       238.19 o
  -4   0   2       1645.51       1400.58        43.87 o
  -3   0   2       9714.00       8074.47       181.59 o
  -2   0   2      21293.10      14931.21       790.03 o
  -1   0   2       9577.43       6247.16      1052.79 o
   0   0   2      18654.54       9550.20       432.49 o
   1   0   2      13728.61      10840.52       203.63 o
   2   0   2      33339.92      24841.71       504.24 o
   3   0   2      30122.74      25822.58       949.62 o
   4   0   2       2135.68       1571.87        48.03 o
   5   0   2       3403.78       3203.36       201.43 o
   6   0   2       2584.75       2468.79        65.59 o
   7   0   2       4113.26       3802.30       118.09 o
   8   0   2       1716.62       1618.44        48.44 o
   9   0   2       1374.59       1396.98        43.57 o
  10   0   2         99.28         77.47         9.62 o
  11   0   2        225.51        224.05        16.67 o
  12   0   2       1690.25       1684.90        57.06 o
  13   0   2       1393.95       1422.02        46.53 o
  14   0   2       1319.50       1292.90        50.93 o
  15   0   2        110.40         79.60        19.39 o
 -16   1   2         71.11         55.47        11.47 o
 -15   1   2        152.78        131.80        15.42 o
 -14   1   2          8.49          9.55         7.98 o
 -13   1   2          0.07         -1.08         7.39 o
 -12   1   2          0.80          5.19         6.41 o
 -11   1   2        227.72        243.31        12.14 o
 -10   1   2         96.82         79.52         6.48 o
  -9   1   2        334.14        315.47        11.28 o
  -8   1   2         15.57         18.24         4.10 o
  -7   1   2        222.11        275.62        11.29 o
  -6   1   2        100.56        115.48         5.52 o
  -5   1   2          4.74          8.10         2.31 o
  -4   1   2       2108.04       2042.86        40.14 o
  -3   1   2      17527.95      15404.50       217.41 o
  -2   1   2      30316.32      20409.19      1291.76 o
  -1   1   2        726.78        734.03        13.27 o
   0   1   2          3.51          5.08         1.47 o
   1   1   2         20.13         22.10         2.97 o
   2   1   2       4841.62       4184.80        69.52 o
   3   1   2       2622.98       2378.45        44.34 o
   4   1   2          4.73          6.17         3.61 o
   5   1   2        772.45        692.99        16.42 o
   6   1   2          0.17          4.63         2.94 o
   7   1   2        146.16        164.69         7.12 o
   8   1   2         58.44         65.99         5.73 o
   9   1   2        564.61        581.20        16.41 o
  10   1   2         17.64         20.59         6.08 o
  11   1   2         92.23         88.08         8.83 o
  12   1   2          4.39          3.16         6.93 o
  13   1   2          0.82         -2.35         7.68 o
  14   1   2         17.60         13.43         8.79 o
  15   1   2          5.89          7.38        10.25 o
 -16   2   2         10.86         25.99        11.18 o
 -15   2   2         14.03         19.07        11.97 o
 -14   2   2        506.70        510.93        18.67 o
 -13   2   2       1829.63       1964.57        55.73 o
 -12   2   2       2254.37       2408.57        52.64 o
 -11   2   2       1423.04       1415.16        35.15 o
 -10   2   2        892.19        865.14        22.00 o
  -9   2   2       2149.74       2151.52        43.06 o
  -8   2   2        607.31        630.67        17.78 o
  -7   2   2       2638.96       2708.41       153.36 o
  -6   2   2      10099.61       9108.16       160.69 o
  -5   2   2      17823.83      15965.42       304.49 o
  -4   2   2      15270.09      13391.96       191.23 o
  -3   2   2       5674.99       4796.05        76.01 o
  -2   2   2      10651.40       9468.79       158.83 o
  -1   2   2       4257.14       3653.70        54.24 o
   0   2   2       1735.37       1587.54        32.15 o
   1   2   2        493.52        437.77         9.56 o
   2   2   2      10473.92       9420.38       135.37 o
   3   2   2      19767.28      17049.75       288.41 o
   4   2   2       8927.60       7869.70       119.26 o
   5   2   2      12289.30      11587.49       170.76 o
   6   2   2      12095.05      11638.26       172.31 o
   7   2   2       1717.12       1801.29        37.06 o
   8   2   2         92.14         97.81         6.76 o
   9   2   2        534.00        547.22        16.73 o
  10   2   2        449.06        481.63        16.43 o
  11   2   2        638.85        679.65        20.08 o
  12   2   2       1024.70       1086.27        34.14 o
  13   2   2       1196.64       1178.80        31.92 o
  14   2   2        726.42        717.38        23.62 o
  15   2   2        141.04        131.99        13.49 o
 -16   3   2        141.71        102.25        15.61 o
 -15   3   2        162.00        163.97        14.69 o
 -14   3   2         20.57         25.69         9.19 o
 -13   3   2         37.95         26.60         9.68 o
 -12   3   2        268.46        298.41        14.35 o
 -11   3   2        324.17        321.74        13.65 o
 -10   3   2       1403.55       1457.88        32.26 o
  -9   3   2       5419.33       5251.73        92.29 o
  -8   3   2       1810.03       1791.53        37.76 o
  -7   3   2       1150.64       1203.13        27.00 o
  -6   3   2          7.87         18.15         3.85 o
  -5   3   2          4.69         13.82         2.91 o
  -4   3   2        876.39        838.04        18.63 o
  -3   3   2        347.10        358.26         9.77 o
  -2   3   2       2733.83       2431.50        42.38 o
  -1   3   2         11.16          6.87         1.83 o
   0   3   2       2446.50       2199.20        39.84 o
   1   3   2          6.45          4.72         1.62 o
   2   3   2       1231.42       1048.91        22.10 o
   3   3   2       5818.41       5429.85        84.94 o
   4   3   2        727.74        689.64        15.61 o
   5   3   2       5176.32       5073.46        83.74 o
   6   3   2       1079.46       1013.82        25.83 o
   7   3   2         65.32         76.92         5.31 o
   8   3   2         51.05         50.16         5.37 o
   9   3   2       1686.03       1750.15        36.70 o
  10   3   2        604.73        645.54        22.12 o
  11   3   2        343.29        370.33        14.46 o
  12   3   2          2.34         -2.43         7.01 o
  13   3   2         42.09         32.17         9.49 o
  14   3   2         21.32         21.83         9.52 o
  15   3   2         10.58          0.47        11.76 o
 -16   4   2         10.04         14.20        11.00 o
 -15   4   2         21.50         23.89        10.07 o
 -14   4   2        295.33        295.55        17.81 o
 -13   4   2        417.40        389.68        15.43 o
 -12   4   2       1319.11       1402.75        31.81 o
 -11   4   2       2389.51       2629.74        81.25 o
 -10   4   2       1757.36       1758.52        38.26 o
  -9   4   2        482.12        516.68        25.79 o
  -8   4   2         13.84         12.53         4.03 o
  -7   4   2       2684.17       2755.65        50.62 o
  -6   4   2        940.82        903.51        24.48 o
  -5   4   2       1831.96       1528.37        41.54 o
  -4   4   2      24695.53      21910.78       482.13 o
  -3   4   2       9421.20       8682.50       176.46 o
  -2   4   2       4051.62       3550.90        63.29 o
  -1   4   2       6741.57       6097.34       206.71 o
   0   4   2          4.41         16.70         2.36 o
   1   4   2       2505.36       2268.94        41.06 o
   2   4   2       3261.55       3064.99        52.74 o
   3   4   2      20503.37      18476.97       255.51 o
   4   4   2       9189.36       8188.64       124.80 o
   5   4   2       3422.82       3150.12        52.90 o
   6   4   2       6685.31       6633.46       103.00 o
   7   4   2        210.32        245.63         9.19 o
   8   4   2       1646.92       1717.83        36.47 o
   9   4   2          0.62          1.30         4.87 o
  10   4   2       1374.24       1425.56        54.36 o
  11   4   2       1650.96       1680.15        44.33 o
  12   4   2       1158.74       1229.53        29.45 o
  13   4   2       1119.72       1090.62        31.07 o
  14   4   2        135.26        132.08        13.30 o
  15   4   2        115.36         78.64        14.98 o
 -15   5   2        363.07        338.97        17.40 o
 -14   5   2        148.95        143.87        11.55 o
 -13   5   2         65.15         71.42         8.85 o
 -12   5   2        467.03        496.78        17.86 o
 -11   5   2          5.04         11.29         5.95 o
 -10   5   2       1028.71       1072.88        25.26 o
  -9   5   2       3727.36       3775.85        70.89 o
  -8   5   2       2779.36       2887.71        53.70 o
  -7   5   2       1114.59       1091.19        26.75 o
  -6   5   2       5560.69       5314.28        85.99 o
  -5   5   2       2034.05       1733.66        34.44 o
  -4   5   2        482.50        476.53        15.86 o
  -3   5   2        568.66        511.49        13.29 o
  -2   5   2       1950.13       1581.20        31.20 o
  -1   5   2       7905.60       6903.94       103.70 o
   0   5   2       1049.65        828.52        17.73 o
   1   5   2      11366.96      10217.92       149.79 o
   2   5   2      17120.72      15402.57       215.35 o
   3   5   2      13006.11      12063.78       204.79 o
   4   5   2        476.31        471.10        12.59 o
   5   5   2       3577.77       3287.82        56.75 o
   6   5   2       2456.21       2343.00        44.72 o
   7   5   2        370.96        363.04        17.50 o
   8   5   2       1096.42       1150.32        25.84 o
   9   5   2        442.30        496.77        15.78 o
  10   5   2       1021.35       1120.31        38.81 o
  11   5   2          5.33          2.66         6.24 o
  12   5   2          0.47          0.00         7.06 o
  13   5   2        221.12        209.96        16.75 o
  14   5   2        128.92        114.89        12.19 o
 -15   6   2        140.45        120.55        12.78 o
 -14   6   2        358.81        371.11        17.85 o
 -13   6   2         91.61        121.21        10.40 o
 -12   6   2        247.01        256.50        12.77 o
 -11   6   2       1114.71       1143.51        27.64 o
 -10   6   2       1676.54       1757.94        39.39 o
  -9   6   2        214.24        242.63        10.70 o
  -8   6   2        162.90        161.44         8.71 o
  -7   6   2        166.68        216.54         8.95 o
  -6   6   2          6.85          3.97         3.57 o
  -5   6   2          3.64          4.86         3.67 o
  -4   6   2       7328.54       6843.62       110.38 o
  -3   6   2      18242.01      16896.07       237.71 o
  -2   6   2       6295.51       5856.23       110.67 o
  -1   6   2       1263.23       1241.84        25.70 o
   0   6   2       1715.37       1678.09        38.79 o
   1   6   2          5.63          7.07         3.36 o
   2   6   2          1.16         14.37         5.56 o
   3   6   2       3698.84       3333.50        58.51 o
   4   6   2       7304.89       7140.25       124.43 o
   5   6   2       3514.83       3362.26        57.64 o
   6   6   2        396.92        410.41        11.73 o
   7   6   2         58.08         61.00         7.24 o
   8   6   2        428.85        412.54        15.91 o
   9   6   2         34.66         38.81         6.41 o
  10   6   2        518.90        523.38        17.10 o
  11   6   2        475.40        543.05        23.19 o
  12   6   2        552.25        609.66        20.74 o
  13   6   2        212.79        216.44        14.14 o
  14   6   2          7.24         10.23        11.52 o
 -15   7   2        613.83        547.86        23.77 o
 -14   7   2        628.58        578.35        21.02 o
 -13   7   2        170.45        161.54        13.34 o
 -12   7   2         74.27         79.36         9.08 o
 -11   7   2        102.34        115.85         8.54 o
 -10   7   2        936.10        938.49        25.38 o
  -9   7   2       3235.51       3294.80        63.34 o
  -8   7   2       5539.81       5669.08        98.10 o
  -7   7   2       4984.22       4915.34       118.17 o
  -6   7   2       4991.46       4854.57        81.91 o
  -5   7   2        836.58        735.15        18.79 o
  -4   7   2        249.21        226.52        11.91 o
  -3   7   2         31.64         41.56         4.19 o
  -2   7   2       5340.09       4963.80        82.86 o
  -1   7   2      20798.39      19546.33       275.29 o
   0   7   2      11726.35      10380.01       157.08 o
   1   7   2      10888.29       9598.94       150.03 o
   2   7   2       9311.40       8539.11       130.77 o
   3   7   2        226.64        202.97         7.71 o
   4   7   2         91.04        108.61         6.69 o
   5   7   2        703.14        693.90        18.96 o
   6   7   2        845.91        825.42        22.91 o
   7   7   2       4867.37       4939.17        88.81 o
   8   7   2       7409.20       7674.81       125.29 o
   9   7   2       2607.06       2813.02        54.03 o
  10   7   2       1484.62       1538.28        36.70 o
  11   7   2        503.69        538.71        19.05 o
  12   7   2         12.50          9.56         8.00 o
  13   7   2        180.79        159.29        12.46 o
  14   7   2        360.55        293.44        17.69 o
 -15   8   2        288.75        198.72        33.40 o
 -14   8   2        133.06        121.23        12.65 o
 -13   8   2         10.04         11.57         9.24 o
 -12   8   2         34.19         26.05         8.46 o
 -11   8   2        266.81        307.82        12.86 o
 -10   8   2        319.92        340.00        21.48 o
  -9   8   2          2.12          5.45         5.71 o
  -8   8   2        908.74        975.25        29.24 o
  -7   8   2          8.82          7.45         4.70 o
  -6   8   2         21.32         17.55         5.79 o
  -5   8   2       1551.98       1638.71        42.02 o
  -4   8   2       1931.19       1880.09        36.11 o
  -3   8   2       3610.94       3400.31        66.68 o
  -2   8   2        702.98        662.90        16.41 o
  -1   8   2        581.38        575.40        15.31 o
   0   8   2        808.41        866.68        20.69 o
   1   8   2         33.18         35.13         4.95 o
   2   8   2         11.69          8.05         3.87 o
   3   8   2        244.96        259.52         9.14 o
   4   8   2       1631.30       1592.06        36.45 o
   5   8   2        894.12        852.56        22.32 o
   6   8   2         47.76         63.68         6.83 o
   7   8   2        380.62        392.80        32.74 o
   8   8   2        272.78        304.91        13.40 o
   9   8   2        165.60        179.51        10.24 o
  10   8   2        343.40        381.46        14.71 o
  11   8   2        657.91        704.73        22.78 o
  12   8   2        213.27        228.39        13.83 o
  13   8   2          3.44          3.67         9.65 o
  14   8   2          0.87         -4.67        13.90 o
 -14   9   2       1168.88       1075.81       101.62 o
 -13   9   2        621.78        640.36        58.79 o
 -12   9   2         22.93         28.19         9.69 o
 -11   9   2        131.43        150.61        11.98 o
 -10   9   2        525.03        567.15        19.66 o
  -9   9   2        916.75        937.79        32.67 o
  -8   9   2       2514.40       2571.93        50.33 o
  -7   9   2       6458.00       6502.69       113.39 o
  -6   9   2       4487.16       4468.80        94.28 o
  -5   9   2       1073.28       1018.88        24.42 o
  -4   9   2        234.95        236.44        13.44 o
  -3   9   2        227.48        203.83        10.19 o
  -2   9   2       2100.43       2093.48        42.62 o
  -1   9   2       6127.00       5627.49        96.27 o
   0   9   2      15439.33      14274.39       217.32 o
   1   9   2      13548.10      12430.04       188.43 o
   2   9   2      10487.67      10369.60       185.83 o
   3   9   2        646.52        662.09        16.98 o
   4   9   2         59.90         67.52         6.62 o
   5   9   2         61.70         81.07         6.40 o
   6   9   2        445.03        493.17        18.60 o
   7   9   2       5305.86       5223.48       129.49 o
   8   9   2       4442.95       4718.67        97.43 o
   9   9   2       1643.12       1800.51        92.57 o
  10   9   2        347.68        325.47        56.42 o
  11   9   2        916.06        912.83        30.48 o
  12   9   2        157.42        196.29        21.32 o
  13   9   2          3.87          0.95        11.78 o
 -14  10   2          0.14         -4.37        12.53 o
 -13  10   2         18.19         12.73         9.11 o
 -12  10   2         19.99         15.82         8.78 o
 -11  10   2         45.29         43.47         9.69 o
 -10  10   2        161.11        170.01        11.38 o
  -9  10   2         41.83         51.35        10.55 o
  -8  10   2         85.91         98.49         8.54 o
  -7  10   2         72.51         75.21        11.40 o
  -6  10   2          0.34         10.14         5.52 o
  -5  10   2        178.84        188.83         9.81 o
  -4  10   2        135.09        151.64         8.90 o
  -3  10   2       1422.46       1371.81        32.10 o
  -2  10   2        148.90        143.19         8.36 o
  -1  10   2        140.66        127.29         7.88 o
   0  10   2       1987.12       2090.70        42.90 o
   1  10   2         52.68         53.17         6.01 o
   2  10   2        413.59        435.32        17.21 o
   3  10   2        361.02        370.20        15.86 o
   4  10   2         75.81         69.31         7.25 o
   5  10   2         32.93         45.22         6.86 o
   6  10   2         45.46         41.35         7.04 o
   7  10   2          5.71          5.71         5.98 o
   8  10   2         85.08         91.06         8.58 o
   9  10   2        212.48        255.93        12.91 o
  10  10   2        198.79        178.59        12.65 o
  11  10   2        109.91        103.49        10.58 o
  12  10   2         99.30         96.19        13.87 o
  13  10   2          0.23          5.71        11.87 o
 -13  11   2        190.73        174.60        31.94 o
 -12  11   2        153.04        141.17        21.01 o
 -11  11   2        412.08        452.87        18.62 o
 -10  11   2        486.27        494.57        17.88 o
  -9  11   2       1064.07       1067.01        27.43 o
  -8  11   2       3875.64       3956.19        85.42 o
  -7  11   2       6676.78       6818.81       119.15 o
  -6  11   2       2793.12       2914.00        84.67 o
  -5  11   2        864.46        878.30        22.67 o
  -4  11   2         84.18         69.96         7.21 o
  -3  11   2         75.10         76.81         7.50 o
  -2  11   2        378.67        406.32        19.37 o
  -1  11   2       4251.68       4129.50        74.22 o
   0  11   2      13342.81      13050.67       202.55 o
   1  11   2       9884.00       9644.17       161.51 o
   2  11   2       1091.18       1095.47        29.92 o
   3  11   2        438.17        480.85        15.94 o
   4  11   2         66.12         89.26         8.67 o
   5  11   2         38.87         58.27         7.50 o
   6  11   2       1331.33       1407.61        34.74 o
   7  11   2       3501.86       3524.41        73.96 o
   8  11   2       3471.29       3618.41        65.07 o
   9  11   2       1397.13       1454.53        35.46 o
  10  11   2        272.20        286.90        13.86 o
  11  11   2         98.76         86.85        10.54 o
  12  11   2         67.14         79.73        12.06 o
 -13  12   2          4.29          3.42        11.00 o
 -12  12   2         58.19         49.62        11.15 o
 -11  12   2        308.75        342.78        16.68 o
 -10  12   2        806.03        831.94        37.25 o
  -9  12   2        333.75        364.82        15.29 o
  -8  12   2         79.61         83.70         9.06 o
  -7  12   2          0.05          1.23         7.13 o
  -6  12   2          3.45          0.32         7.16 o
  -5  12   2         95.11        108.05         9.46 o
  -4  12   2        450.65        484.60        16.24 o
  -3  12   2       3435.61       3431.49        70.40 o
  -2  12   2        543.90        519.02        17.25 o
  -1  12   2        214.82        221.71        12.14 o
   0  12   2          1.83         -3.16         6.07 o
   1  12   2          0.31         -3.18         5.79 o
   2  12   2        304.64        316.13        15.08 o
   3  12   2        659.48        726.76        20.80 o
   4  12   2       2025.71       2099.31        40.85 o
   5  12   2        961.51        983.39        26.13 o
   6  12   2          7.00         -0.65         6.51 o
   7  12   2         30.54         36.28         7.66 o
   8  12   2          1.36          6.36         8.20 o
   9  12   2         16.66         18.31         8.26 o
  10  12   2        158.21        195.97        15.08 o
  11  12   2        596.37        589.62        23.90 o
  12  12   2        307.03        276.94        18.26 o
 -12  13   2         43.61         22.84        12.09 o
 -11  13   2        208.99        203.32        41.40 o
 -10  13   2        213.61        242.65        15.66 o
  -9  13   2        890.52       1017.59        42.03 o
  -8  13   2       1909.25       1948.68        44.44 o
  -7  13   2       2163.95       2260.60        51.05 o
  -6  13   2       1495.46       1557.55        37.19 o
  -5  13   2        366.09        405.26        15.86 o
  -4  13   2          0.41          3.75         6.08 o
  -3  13   2       2091.75       2087.94        58.35 o
  -2  13   2       2758.99       2712.79        50.69 o
  -1  13   2        861.83        894.61        23.50 o
   0  13   2       1643.45       1692.17        37.12 o
   1  13   2       3737.74       3962.95        71.28 o
   2  13   2        839.81        877.60        28.87 o
   3  13   2        845.57        862.40        30.19 o
   4  13   2        244.07        269.21        15.57 o
   5  13   2         10.78         14.33         7.06 o
   6  13   2        699.52        722.88        26.10 o
   7  13   2        985.66       1055.67        28.69 o
   8  13   2       1639.53       1692.07        41.53 o
   9  13   2        910.44        937.07        27.06 o
  10  13   2        406.58        413.48        20.57 o
  11  13   2         92.66         77.98        11.83 o
 -12  14   2        155.18         81.64        25.42 o
 -11  14   2        797.70        725.55        36.53 o
 -10  14   2       1244.48       1226.25        51.84 o
  -9  14   2        259.49        253.81        15.92 o
  -8  14   2        155.55        175.85        13.98 o
  -7  14   2        129.73        157.18        12.18 o
  -6  14   2          3.26          9.31         7.45 o
  -5  14   2        321.91        306.28        14.92 o
  -4  14   2       1499.11       1566.82        35.35 o
  -3  14   2       3019.77       3178.97        94.41 o
  -2  14   2        949.73        991.06        27.37 o
  -1  14   2          0.49          3.50         6.71 o
   0  14   2          0.14          4.13         8.13 o
   1  14   2        307.54        360.07        13.63 o
   2  14   2        423.65        412.01        18.10 o
   3  14   2       3200.84       3349.09        65.10 o
   4  14   2       3263.57       3371.74        87.40 o
   5  14   2        719.30        740.65        22.07 o
   6  14   2         38.73         43.08         8.27 o
   7  14   2         18.30         37.93         8.99 o
   8  14   2         30.45         52.19        11.23 o
   9  14   2          6.74          9.37         9.84 o
  10  14   2        136.32        131.19        15.70 o
  11  14   2        690.13        504.45        23.41 o
 -11  15   2         15.07         13.15        12.40 o
 -10  15   2        201.68        167.46        48.48 o
  -9  15   2       1210.27       1076.91        41.13 o
  -8  15   2        787.21        767.31        26.22 o
  -7  15   2         33.32         37.90        11.92 o
  -6  15   2         19.06         20.20         8.96 o
  -5  15   2         41.56         43.45         9.77 o
  -4  15   2        106.70        124.00        10.91 o
  -3  15   2        238.94        202.71        37.44 o
  -2  15   2       2031.51       2078.55        86.04 o
  -1  15   2        617.75        656.07        27.99 o
   0  15   2        496.75        508.94        17.92 o
   1  15   2       1045.51       1161.38        48.48 o
   2  15   2        988.70       1090.21        44.52 o
   3  15   2        330.26        374.07        18.86 o
   4  15   2        217.57        220.00        19.65 o
   5  15   2        143.15        160.49        21.64 o
   6  15   2        138.25        147.72        11.40 o
   7  15   2        147.95        168.50        13.93 o
   8  15   2         98.06         95.40        12.62 o
   9  15   2        441.40        403.99        26.42 o
  10  15   2        758.40        644.63        26.57 o
 -10  16   2        811.81        661.31        38.09 o
  -9  16   2        445.63        413.23        25.47 o
  -8  16   2         47.52         38.19        11.32 o
  -7  16   2        119.08        133.83        16.20 o
  -6  16   2        287.81        308.37        17.98 o
  -5  16   2       1070.07       1072.27        34.82 o
  -4  16   2       3151.24       3283.81        79.02 o
  -3  16   2       2194.10       2286.02        63.04 o
  -2  16   2       1196.84       1265.31        68.36 o
  -1  16   2        207.01        223.10        16.17 o
   0  16   2          1.14          6.57         8.86 o
   1  16   2          2.41         -7.38         7.77 o
   2  16   2        234.04        255.92        13.73 o
   3  16   2       1799.03       2000.86        45.65 o
   4  16   2       1627.79       1843.16        43.39 o
   5  16   2       1042.09       1114.13        31.30 o
   6  16   2        720.30        683.89        24.43 o
   7  16   2         60.58         43.49        11.41 o
   8  16   2         84.78         81.79        13.17 o
   9  16   2        310.92        273.55        25.45 o
  -9  17   2        372.85        178.74        62.97 o
  -8  17   2        156.57        133.97        24.81 o
  -7  17   2          2.93         10.97        11.39 o
  -6  17   2         91.25         84.27        12.12 o
  -5  17   2        511.93        518.55        49.49 o
  -4  17   2        200.29        205.24        15.49 o
  -3  17   2        110.88        127.81        26.55 o
  -2  17   2        868.85        878.32        61.72 o
  -1  17   2        422.01        458.04        21.17 o
   0  17   2          1.10         10.82         8.57 o
   1  17   2          1.99         13.20        10.13 o
   2  17   2        547.09        542.35        19.88 o
   3  17   2        431.40        430.34        22.34 o
   4  17   2         13.91         15.85         9.06 o
   5  17   2        137.25        138.44        14.47 o
   6  17   2        114.40        117.61        18.20 o
   7  17   2         32.41         30.57        12.63 o
   8  17   2          3.32          4.35        12.94 o
  -8  18   2        102.71         36.94        13.66 o
  -7  18   2         76.20         76.22        19.69 o
  -6  18   2        755.13        677.39        33.67 o
  -5  18   2       1178.89       1176.44        46.16 o
  -4  18   2       1260.45       1203.64        44.40 o
  -3  18   2        580.08        580.54        25.73 o
  -2  18   2        671.49        679.50        52.29 o
  -1  18   2        639.34        719.74        34.12 o
   0  18   2         62.59         65.49        15.03 o
   1  18   2        334.83        293.07        82.49 o
   2  18   2        609.58        666.41        27.53 o
   3  18   2        799.13        778.68        84.06 o
   4  18   2        908.24        852.80        40.41 o
   5  18   2        914.06        914.01        43.26 o
   6  18   2        704.18        595.72        41.84 o
   7  18   2        375.03        265.43        80.10 o
  -6  19   2         97.24         73.12        17.54 o
  -5  19   2         20.63         11.20        12.34 o
  -4  19   2         24.05         25.23        13.18 o
  -3  19   2         12.23         -5.60        10.38 o
  -2  19   2         17.15         11.26        11.72 o
  -1  19   2         56.92         44.80        12.96 o
   0  19   2          0.01          4.90        10.89 o
   1  19   2          7.03          0.71        11.54 o
   2  19   2          8.72          5.69        13.85 o
   3  19   2         77.19         45.09        12.07 o
   4  19   2          5.56         10.66        11.60 o
   5  19   2         77.98         50.22        18.69 o
  -4  20   2        563.78        407.32        29.29 o
  -3  20   2        572.39        391.14       126.87 o
  -2  20   2        596.68        395.39       140.11 o
  -1  20   2        639.07        622.99        43.66 o
   0  20   2         70.15         44.78        13.44 o
   1  20   2        556.77        370.43       149.58 o
   2  20   2       1122.86        794.45        62.58 o
   3  20   2        369.81        231.07        67.44 o
 -16   1   3        154.66        151.70        15.15 o
 -15   1   3        241.78        240.16        14.54 o
 -14   1   3        420.76        454.65        21.80 o
 -13   1   3         23.80         32.10         8.30 o
 -12   1   3       2556.06       2627.08        51.94 o
 -11   1   3       2742.15       2825.40        55.62 o
 -10   1   3       1597.22       1742.33        48.57 o
  -9   1   3       2192.94       2160.79        43.28 o
  -8   1   3       4274.98       4035.26        71.76 o
  -7   1   3       4178.55       4038.73        86.04 o
  -6   1   3        228.07        258.33         7.97 o
  -5   1   3       2561.48       2542.38        62.72 o
  -4   1   3       2437.76       2100.96        38.69 o
  -3   1   3      14009.75      11897.46       169.93 o
  -2   1   3       9533.61       8382.33       119.84 o
  -1   1   3      29541.97      16331.78      3619.06 o
   0   1   3      25845.30      18654.01       494.55 o
   1   1   3       2060.59       1821.64        31.68 o
   2   1   3        940.87       1029.56        20.44 o
   3   1   3       4350.76       4044.69        68.56 o
   4   1   3       1115.68       1056.88        30.73 o
   5   1   3        548.54        476.07        15.75 o
   6   1   3       5799.90       5489.70        96.45 o
   7   1   3      11746.79      11360.62       172.51 o
   8   1   3       1785.13       1953.18        41.78 o
   9   1   3       2014.76       2151.45        47.30 o
  10   1   3          6.00          6.57         5.49 o
  11   1   3          1.33          1.88         6.25 o
  12   1   3         38.97         48.18        10.71 o
  13   1   3        530.00        599.42        21.10 o
  14   1   3       1411.67       1303.26        46.44 o
 -16   2   3         13.79         13.19        11.77 o
 -15   2   3        320.29        319.32        16.59 o
 -14   2   3        263.64        253.17        14.58 o
 -13   2   3          1.49         -2.93         6.56 o
 -12   2   3         43.52         53.43         7.78 o
 -11   2   3       1529.55       1575.18        35.07 o
 -10   2   3          0.33          2.88         4.28 o
  -9   2   3        178.62        196.88        14.29 o
  -8   2   3         63.34         57.48         5.94 o
  -7   2   3         32.60         50.47         4.58 o
  -6   2   3       1221.53       1290.48        27.21 o
  -5   2   3       1463.89       1411.71        29.87 o
  -4   2   3       5579.07       4999.22        81.34 o
  -3   2   3       4221.53       3801.89        61.94 o
  -2   2   3       1701.98       1545.94        27.12 o
  -1   2   3         73.20         75.28         2.74 o
   0   2   3        770.81        671.86        13.73 o
   1   2   3       1462.79       1262.63        22.25 o
   2   2   3        346.15        424.57         9.76 o
   3   2   3       1662.32       1352.67        27.03 o
   4   2   3       5316.70       5232.97        86.52 o
   5   2   3        146.03        180.36         7.30 o
   6   2   3        272.12        243.74         8.69 o
   7   2   3        111.68        120.47         6.84 o
   8   2   3          0.72         -0.14         4.39 o
   9   2   3        401.36        460.67        14.78 o
  10   2   3        639.67        643.83        19.12 o
  11   2   3       1685.57       1725.70        37.41 o
  12   2   3         31.62         60.34         9.63 o
  13   2   3          7.40          7.06         8.79 o
  14   2   3         23.44         25.03         9.92 o
 -16   3   3        307.62        253.58        14.85 o
 -15   3   3        211.17        200.73        15.37 o
 -14   3   3         65.11         58.19         9.95 o
 -13   3   3        417.10        439.09        16.64 o
 -12   3   3       1127.95       1175.93        30.46 o
 -11   3   3       1599.82       1611.66        35.29 o
 -10   3   3       2490.86       2638.99        52.74 o
  -9   3   3       3371.75       3295.07        60.47 o
  -8   3   3       4758.33       4701.61        80.40 o
  -7   3   3       4434.75       4334.03        74.76 o
  -6   3   3       1462.10       1375.72        28.60 o
  -5   3   3         53.71        100.28         4.88 o
  -4   3   3        582.91        460.65        14.97 o
  -3   3   3       8952.99       8115.81       120.13 o
  -2   3   3      26471.59      23451.90       314.93 o
  -1   3   3      16788.50      14569.83       195.84 o
   0   3   3      10187.53       9028.72       150.15 o
   1   3   3       3260.93       2894.45        48.42 o
   2   3   3        303.69        299.89        10.09 o
   3   3   3        161.72        195.65         6.76 o
   4   3   3       6505.84       6184.37        96.71 o
   5   3   3       5675.46       5466.92        89.36 o
   6   3   3       4555.73       4389.20        77.74 o
   7   3   3       5096.65       4982.94        87.50 o
   8   3   3       7867.45       7739.18       124.52 o
   9   3   3        158.61        184.69        17.64 o
  10   3   3         30.96         49.64         6.73 o
  11   3   3        294.81        308.59        15.12 o
  12   3   3        381.29        400.48        17.70 o
  13   3   3        706.00        726.02        33.31 o
  14   3   3        464.78        441.14        19.65 o
 -16   4   3         14.60         23.23        12.78 o
 -15   4   3        132.05        155.98        17.19 o
 -14   4   3        328.01        325.09        15.77 o
 -13   4   3         38.51         35.02         7.44 o
 -12   4   3        262.18        291.91        12.72 o
 -11   4   3       1192.73       1215.24        28.58 o
 -10   4   3        201.34        211.47        15.23 o
  -9   4   3       1360.53       1381.42        33.69 o
  -8   4   3       3602.96       3741.02        63.49 o
  -7   4   3        747.29        730.36        17.49 o
  -6   4   3         75.79         74.80         4.87 o
  -5   4   3       3601.24       3265.27        73.55 o
  -4   4   3       4286.90       3679.54        66.31 o
  -3   4   3       2904.40       2598.18        45.25 o
  -2   4   3        112.14        115.00         4.71 o
  -1   4   3       2458.77       2174.70        36.99 o
   0   4   3       2845.53       2486.50        41.79 o
   1   4   3       1666.25       1487.40        35.01 o
   2   4   3        192.40        128.25         9.73 o
   3   4   3       6294.15       5848.68        94.05 o
   4   4   3       9738.75       9327.02       141.57 o
   5   4   3          3.51          8.49         3.65 o
   6   4   3       1336.71       1333.42        27.32 o
   7   4   3        626.70        666.04        20.40 o
   8   4   3        185.95        221.42        11.19 o
   9   4   3        439.15        425.41        28.52 o
  10   4   3       1061.53       1135.09        31.15 o
  11   4   3        781.40        829.51        23.07 o
  12   4   3        269.90        274.04        13.95 o
  13   4   3         27.03         38.40         9.95 o
  14   4   3          0.12          6.47        10.31 o
 -15   5   3         61.60         57.82        10.85 o
 -14   5   3         15.91         18.86         8.96 o
 -13   5   3        103.34         95.50        15.34 o
 -12   5   3         21.73         30.88         7.03 o
 -11   5   3        772.96        852.67        40.17 o
 -10   5   3       3028.06       3091.98        58.86 o
  -9   5   3       2334.06       2437.89        46.65 o
  -8   5   3       1783.33       1828.89        36.76 o
  -7   5   3        167.81        145.75         7.26 o
  -6   5   3         44.54         62.82         4.79 o
  -5   5   3        284.96        296.28         9.51 o
  -4   5   3       3182.20       3002.30        53.45 o
  -3   5   3       9717.41       8760.80       135.65 o
  -2   5   3      18744.07      16636.41       228.71 o
  -1   5   3       2718.58       2447.32        42.25 o
   0   5   3       2827.44       2657.27        46.16 o
   1   5   3       1530.02       1415.83        27.51 o
   2   5   3        178.80        156.76         7.20 o
   3   5   3       1002.78       1080.10        25.26 o
   4   5   3       4867.97       4587.93        79.64 o
   5   5   3       7163.58       6887.28       112.41 o
   6   5   3        987.27       1001.50        26.26 o
   7   5   3        757.35        774.21        19.35 o
   8   5   3       1399.16       1417.11        39.19 o
   9   5   3          2.07         -3.75         4.98 o
  10   5   3        250.31        254.73        15.38 o
  11   5   3         40.75         35.92         7.96 o
  12   5   3        471.76        467.13        18.95 o
  13   5   3        145.91        139.63        12.64 o
  14   5   3         56.91         44.05        12.55 o
 -15   6   3        388.56        355.13        17.25 o
 -14   6   3        733.48        728.02        29.63 o
 -13   6   3        978.49        973.61        33.14 o
 -12   6   3       1054.09       1048.74        27.75 o
 -11   6   3        230.00        264.93        12.49 o
 -10   6   3        626.87        644.64        19.32 o
  -9   6   3        102.08        107.42         7.62 o
  -8   6   3       2335.06       2330.15        43.22 o
  -7   6   3       1312.81       1232.78        32.18 o
  -6   6   3       5262.84       5111.21       128.53 o
  -5   6   3       8961.25       8452.53       172.91 o
  -4   6   3       8833.60       8391.23       132.21 o
  -3   6   3       4426.48       4098.98       124.12 o
  -2   6   3        335.65        418.90        11.06 o
  -1   6   3       5300.81       5057.95        80.00 o
   0   6   3      11568.50      11145.66       161.58 o
   1   6   3       5410.86       5020.59        94.95 o
   2   6   3       8007.16       7356.79       111.24 o
   3   6   3       8099.18       7919.70       121.45 o
   4   6   3       5051.27       5068.58        95.13 o
   5   6   3       2158.96       2091.23        40.44 o
   6   6   3         62.12         64.22         5.70 o
   7   6   3          2.78          2.01         4.68 o
   8   6   3        224.06        226.15        15.75 o
   9   6   3       2150.54       2097.41        47.83 o
  10   6   3       3525.92       3577.11       125.11 o
  11   6   3        767.14        915.06        24.72 o
  12   6   3        541.90        530.63        21.12 o
  13   6   3         65.26         73.88        10.73 o
  14   6   3          0.70         -2.91        12.33 o
 -15   7   3          0.03          2.55        10.02 o
 -14   7   3        183.01        165.70        12.83 o
 -13   7   3         16.61         25.17         8.85 o
 -12   7   3         27.83         36.43         8.29 o
 -11   7   3        266.62        323.05        18.70 o
 -10   7   3       2131.63       2229.90        45.70 o
  -9   7   3       1584.87       1695.72        36.17 o
  -8   7   3        270.45        316.66        19.14 o
  -7   7   3         15.68          7.30         4.75 o
  -6   7   3         64.24         81.20         5.96 o
  -5   7   3          0.04          4.50         3.97 o
  -4   7   3        888.41        870.44        19.00 o
  -3   7   3       7146.83       6597.87       120.16 o
  -2   7   3       5278.72       4926.49        89.24 o
  -1   7   3       1239.85       1228.94        25.83 o
   0   7   3        759.41        800.94        17.92 o
   1   7   3          4.34          8.06         3.63 o
   2   7   3       1114.27       1081.98        22.09 o
   3   7   3         18.91         24.10         4.34 o
   4   7   3       1377.35       1362.01        30.05 o
   5   7   3       4165.08       4120.77        70.17 o
   6   7   3        517.31        488.40        20.23 o
   7   7   3        645.92        668.75        19.24 o
   8   7   3         99.82        116.47         7.81 o
   9   7   3       1854.92       2028.59        40.85 o
  10   7   3        389.34        431.83        16.24 o
  11   7   3          4.98          7.21         7.02 o
  12   7   3        215.76        201.00        12.44 o
  13   7   3          1.39         -5.38         9.84 o
  14   7   3          0.18         12.88        11.85 o
 -15   8   3        502.64        425.65        24.79 o
 -14   8   3        893.77        882.54        29.65 o
 -13   8   3       1906.11       1932.76        45.89 o
 -12   8   3        969.14       1021.54        29.69 o
 -11   8   3         67.18         83.78         9.41 o
 -10   8   3         36.05         21.11         6.95 o
  -9   8   3         21.19         29.11         7.03 o
  -8   8   3        515.80        511.42        17.35 o
  -7   8   3       2967.57       2965.52        56.10 o
  -6   8   3       9538.99       9287.11       169.86 o
  -5   8   3      11508.90      11269.06       194.50 o
  -4   8   3       6953.66       6349.67       103.87 o
  -3   8   3       1900.60       1789.81        37.64 o
  -2   8   3       1614.72       1660.85        32.21 o
  -1   8   3        108.29        100.00         6.21 o
   0   8   3       5804.07       5417.70        85.20 o
   1   8   3       5501.78       4702.11        79.63 o
   2   8   3       8978.55       8327.57       126.10 o
   3   8   3       4411.28       4321.55        74.91 o
   4   8   3       1880.62       1848.10        37.25 o
   5   8   3       2453.60       2457.33        63.45 o
   6   8   3        284.61        309.02        10.79 o
   7   8   3       1529.05       1608.08        44.27 o
   8   8   3       1856.38       1885.74        43.80 o
   9   8   3       3092.54       3199.89        70.97 o
  10   8   3       2035.82       2081.10        57.22 o
  11   8   3        401.53        469.88        17.78 o
  12   8   3        270.01        307.58        17.45 o
  13   8   3        296.87        257.50        18.60 o
 -14   9   3         79.37         59.27        12.11 o
 -13   9   3         59.30         67.57        11.64 o
 -12   9   3         18.49         21.95         8.68 o
 -11   9   3          2.91          4.70         8.50 o
 -10   9   3         47.08         53.71         7.77 o
  -9   9   3        155.83        156.97        15.76 o
  -8   9   3         45.27         37.15         5.85 o
  -7   9   3         48.20         35.23         6.52 o
  -6   9   3          4.42          4.44         5.90 o
  -5   9   3         19.77         26.53         5.88 o
  -4   9   3         93.64         92.16         9.95 o
  -3   9   3        372.08        341.54        14.64 o
  -2   9   3          4.91          4.35         4.33 o
  -1   9   3         33.34         32.59         5.36 o
   0   9   3         23.73         41.78         5.57 o
   1   9   3        387.86        395.85        12.42 o
   2   9   3       1343.14       1368.99        28.63 o
   3   9   3        111.80        113.36         7.57 o
   4   9   3         58.31         61.56        10.61 o
   5   9   3        101.44         73.56         6.58 o
   6   9   3        107.00         93.05         9.05 o
   7   9   3         27.11         21.08         6.43 o
   8   9   3         88.22        101.65         8.22 o
   9   9   3        293.14        290.62        43.38 o
  10   9   3          7.67          8.20         7.28 o
  11   9   3         46.30         48.33         9.02 o
  12   9   3          0.91          9.03        10.35 o
  13   9   3          5.41          1.74        11.94 o
 -14  10   3        912.56        796.08        28.02 o
 -13  10   3       1910.77       1866.67        44.96 o
 -12  10   3        894.42        874.08        27.73 o
 -11  10   3        225.61        207.88        12.56 o
 -10  10   3          0.12          7.32         7.09 o
  -9  10   3          4.73          4.18         6.18 o
  -8  10   3        427.97        451.57        15.49 o
  -7  10   3       5688.70       5697.17        99.01 o
  -6  10   3       6841.98       6893.46       137.09 o
  -5  10   3       4266.38       4401.85        76.06 o
  -4  10   3       1028.87        957.98        30.05 o
  -3  10   3        552.51        542.68        22.74 o
  -2  10   3        626.57        643.16        21.65 o
  -1  10   3         26.79         31.66         5.63 o
   0  10   3       4013.33       4074.17        68.51 o
   1  10   3      10270.71       9932.37       150.83 o
   2  10   3       8176.12       8093.22       127.31 o
   3  10   3       3889.48       3852.82        66.48 o
   4  10   3       1615.04       1648.18        58.57 o
   5  10   3       1193.64       1407.22        30.80 o
   6  10   3        519.37        566.09        17.30 o
   7  10   3         11.47          6.98         5.94 o
   8  10   3       1417.31       1519.09        55.37 o
   9  10   3       2291.53       2244.88        81.94 o
  10  10   3        483.56        533.10        18.79 o
  11  10   3        366.98        387.32        18.70 o
  12  10   3        483.34        478.38        22.85 o
 -13  11   3          0.23          1.98        10.49 o
 -12  11   3          2.61          4.11         9.30 o
 -11  11   3          2.65         17.41         8.39 o
 -10  11   3         27.91         36.35         9.19 o
  -9  11   3        120.36        138.48        10.59 o
  -8  11   3        338.96        370.16        13.89 o
  -7  11   3        219.70        219.63        13.44 o
  -6  11   3        270.88        283.19        19.91 o
  -5  11   3        138.09        147.37         9.22 o
  -4  11   3        324.23        342.37        12.49 o
  -3  11   3       2816.60       2755.21        62.03 o
  -2  11   3       3304.54       3179.51        58.82 o
  -1  11   3        688.70        729.25        26.21 o
   0  11   3         39.57         57.81         6.23 o
   1  11   3         59.81         66.65         6.89 o
   2  11   3        201.75        198.23        14.34 o
   3  11   3         82.22         73.99         8.46 o
   4  11   3         95.14        109.18        13.19 o
   5  11   3        855.75        894.85        24.37 o
   6  11   3         41.34         41.21         7.50 o
   7  11   3        255.74        286.26        13.09 o
   8  11   3         80.62         82.00         9.63 o
   9  11   3         30.11         51.79         9.11 o
  10  11   3        161.80        157.91        15.10 o
  11  11   3        148.22        138.78        13.76 o
  12  11   3        281.97        244.79        17.05 o
 -13  12   3        715.95        678.56        26.91 o
 -12  12   3        415.67        427.40        19.39 o
 -11  12   3         18.89         22.87         8.75 o
 -10  12   3         58.91         63.57        10.21 o
  -9  12   3         38.35         41.13         8.40 o
  -8  12   3        323.11        315.51        14.40 o
  -7  12   3       3745.90       3976.90        99.60 o
  -6  12   3       5112.82       5471.40        92.23 o
  -5  12   3       3668.53       3890.35        68.62 o
  -4  12   3       2061.37       2191.32        58.78 o
  -3  12   3       1489.20       1490.07        39.96 o
  -2  12   3        110.76        103.27         9.19 o
  -1  12   3        113.45        112.57         9.56 o
   0  12   3       1056.24       1030.00        24.64 o
   1  12   3       4782.79       5007.04       132.79 o
   2  12   3       4221.35       4440.93        88.66 o
   3  12   3       3389.98       3529.32        62.78 o
   4  12   3       2164.14       2219.89        45.43 o
   5  12   3       1181.00       1224.06        29.45 o
   6  12   3        678.31        686.38        29.94 o
   7  12   3        108.02        109.71        10.77 o
   8  12   3       1064.99       1073.39        33.47 o
   9  12   3       1112.99       1166.54        44.07 o
  10  12   3        348.05        329.19        15.91 o
  11  12   3        643.48        642.75        24.79 o
  12  12   3        739.33        473.50        38.87 o
 -12  13   3          0.01        -10.11        10.11 o
 -11  13   3        166.66        186.31        14.58 o
 -10  13   3        632.15        573.00        19.70 o
  -9  13   3       1712.17       1815.70        67.55 o
  -8  13   3        387.09        421.73        18.44 o
  -7  13   3          8.55         10.00         7.14 o
  -6  13   3        106.30        111.33        10.78 o
  -5  13   3        606.96        640.33        19.18 o
  -4  13   3        253.71        294.68        13.65 o
  -3  13   3        831.71        731.96        28.67 o
  -2  13   3       2203.15       2252.61        62.61 o
  -1  13   3        683.22        760.85        28.85 o
   0  13   3        120.42        137.96        14.13 o
   1  13   3        252.30        242.22        14.44 o
   2  13   3        329.67        384.07        24.58 o
   3  13   3        277.72        237.06        11.91 o
   4  13   3       2023.94       2132.57        44.88 o
   5  13   3       1640.40       1728.58        42.17 o
   6  13   3        548.33        597.87        19.48 o
   7  13   3         27.60         42.96         9.00 o
   8  13   3         59.98         64.79         9.91 o
   9  13   3        223.56        228.55        13.98 o
  10  13   3          0.08         -1.53        10.66 o
  11  13   3        251.07        201.25        15.17 o
 -12  14   3        511.47        369.18        22.80 o
 -11  14   3        165.55        198.98        17.52 o
 -10  14   3          1.79          1.88        10.17 o
  -9  14   3        119.41        126.93        11.97 o
  -8  14   3        625.92        638.45        32.41 o
  -7  14   3        728.32        718.93        32.71 o
  -6  14   3        513.77        501.33        23.92 o
  -5  14   3        205.99        243.36        12.40 o
  -4  14   3        454.76        514.65        30.94 o
  -3  14   3        757.33        798.42        34.36 o
  -2  14   3        224.02        226.57        15.49 o
  -1  14   3         14.27         14.09         6.86 o
   0  14   3        149.16        154.80        11.06 o
   1  14   3        940.08        998.16        26.69 o
   2  14   3       2295.98       2348.33        76.94 o
   3  14   3       1702.95       1802.00        48.04 o
   4  14   3        956.46       1081.73        28.26 o
   5  14   3        182.83        257.41        13.86 o
   6  14   3          0.18          8.21         8.12 o
   7  14   3         48.53         52.39         9.82 o
   8  14   3         85.36         83.30        10.83 o
   9  14   3        122.27        114.19        13.45 o
  10  14   3        444.65        419.15        47.16 o
 -11  15   3        270.19        205.51        16.67 o
 -10  15   3        644.78        607.99        23.08 o
  -9  15   3       1261.85       1200.43        35.17 o
  -8  15   3        494.50        494.29        19.59 o
  -7  15   3         54.66         49.99        10.17 o
  -6  15   3         65.16         65.96        10.84 o
  -5  15   3          2.90          4.72         7.71 o
  -4  15   3        538.61        546.58        24.31 o
  -3  15   3       1730.94       2010.25        61.08 o
  -2  15   3       3254.10       3673.76       133.31 o
  -1  15   3       2084.15       2192.61        85.40 o
   0  15   3        271.32        292.51        18.86 o
   1  15   3        745.73        778.91        24.53 o
   2  15   3        543.72        606.18        26.79 o
   3  15   3         10.83         15.25         7.54 o
   4  15   3        565.64        612.04        19.89 o
   5  15   3       1003.35       1008.24        59.57 o
   6  15   3       1203.88       1247.30        62.87 o
   7  15   3        138.49        133.19        16.18 o
   8  15   3        149.04        145.28        13.41 o
   9  15   3        313.06        299.03        18.29 o
 -10  16   3          0.03          1.09        11.40 o
  -9  16   3        109.95         93.81        13.43 o
  -8  16   3        877.35        906.03        30.78 o
  -7  16   3        400.04        416.00        17.75 o
  -6  16   3         87.47         86.95        10.35 o
  -5  16   3        248.66        277.79        16.17 o
  -4  16   3        826.74        845.68        24.29 o
  -3  16   3        470.03        412.80        67.88 o
  -2  16   3         45.11         56.38         9.49 o
  -1  16   3        748.11        781.39        33.01 o
   0  16   3          4.38         13.32        10.13 o
   1  16   3        199.36        193.40        33.05 o
   2  16   3        678.66        773.28        23.89 o
   3  16   3       1315.15       1438.85        65.31 o
   4  16   3        631.93        651.74        22.45 o
   5  16   3        141.28        128.62        11.19 o
   6  16   3          5.90          3.87         9.20 o
   7  16   3         46.38         45.31        12.78 o
   8  16   3         38.99         12.99        11.31 o
   9  16   3          0.16         10.56        13.23 o
  -9  17   3        806.19        704.68        51.33 o
  -8  17   3        681.28        576.19        28.89 o
  -7  17   3        255.67        282.38        17.31 o
  -6  17   3          4.62          5.55         9.81 o
  -5  17   3         24.49         23.16         9.33 o
  -4  17   3        288.34        287.32        16.81 o
  -3  17   3        817.70        828.16        28.78 o
  -2  17   3       1880.83       2084.31        62.57 o
  -1  17   3       1897.25       2088.45        93.07 o
   0  17   3       1439.23       1587.32        35.84 o
   1  17   3        310.50        286.23        48.48 o
   2  17   3         36.05         27.47         8.68 o
   3  17   3        227.06        237.58        15.29 o
   4  17   3        617.65        631.47        23.74 o
   5  17   3        756.41        765.40        28.25 o
   6  17   3        716.81        650.79        33.40 o
   7  17   3        892.93        826.38        39.82 o
   8  17   3        819.23        660.73        31.21 o
  -8  18   3        196.55        150.45        15.53 o
  -7  18   3         80.85         95.19        16.08 o
  -6  18   3          3.86         -7.55        11.21 o
  -5  18   3         89.82         90.61        14.38 o
  -4  18   3        153.76        170.31        14.72 o
  -3  18   3         55.10         38.27        10.56 o
  -2  18   3         98.64        120.66        13.31 o
  -1  18   3        558.56        539.69        19.45 o
   0  18   3         75.25        120.24        13.58 o
   1  18   3         19.48         10.15        10.46 o
   2  18   3         76.81         81.25        14.78 o
   3  18   3        215.88        217.39        14.51 o
   4  18   3        108.19        116.83        14.25 o
   5  18   3        193.54        200.68        15.84 o
   6  18   3         69.54         86.09        13.95 o
  -6  19   3          4.01         -7.74        12.84 o
  -5  19   3        291.39        283.14        17.69 o
  -4  19   3        330.31        330.32        22.80 o
  -3  19   3        287.68        250.04        17.07 o
  -2  19   3        323.47        310.75        20.08 o
  -1  19   3       1083.62       1107.44        51.53 o
   0  19   3       1866.94       1818.51        49.82 o
   1  19   3        417.50        474.48        21.52 o
   2  19   3          1.97          1.38        11.11 o
   3  19   3         37.18         49.27        14.65 o
   4  19   3        285.83        278.52        24.15 o
   5  19   3        584.13        438.69        22.84 o
  -4  20   3         32.60         29.53        13.70 o
  -3  20   3         57.39         53.91        14.82 o
  -2  20   3         18.93         19.62        12.44 o
  -1  20   3         31.54         25.35        11.56 o
   0  20   3         54.43         42.75        13.83 o
   1  20   3         60.90         75.62        15.83 o
   2  20   3         83.27         78.60        15.76 o
 -16   0   4        242.92        197.46        20.38 o
 -15   0   4        602.27        610.93        30.61 o
 -14   0   4        847.39        987.59        67.49 o
 -13   0   4       2248.25       2293.08        70.76 o
 -12   0   4        125.93        154.66        26.01 o
 -11   0   4       1109.60       1161.94        41.05 o
 -10   0   4         98.06        120.86        10.40 o
  -9   0   4        303.90        338.30        33.85 o
  -8   0   4       6864.79       6834.35       163.33 o
  -7   0   4       6415.61       5993.33       150.52 o
  -6   0   4       7338.97       6528.08       188.86 o
  -5   0   4       1144.03       1034.59        31.14 o
  -4   0   4        293.77        319.93        21.28 o
  -3   0   4        213.63        168.27         6.73 o
  -2   0   4         30.84         16.75         1.56 o
  -1   0   4      16163.54       5971.44       613.18 o
   0   0   4      18969.83      12306.78       291.75 o
   1   0   4      35441.68      23879.41       754.57 o
   2   0   4      19597.25      18379.03       372.38 o
   3   0   4        155.49        150.54         7.95 o
   4   0   4       3361.67       3042.89        75.91 o
   5   0   4          0.07          8.99         3.83 o
   6   0   4       3174.69       3130.40        87.74 o
   7   0   4       8705.65       8667.81       201.68 o
   8   0   4       4097.73       4559.08       120.09 o
   9   0   4       6898.64       7093.68       163.25 o
  10   0   4        339.51        365.24        37.49 o
  11   0   4         73.63         94.34        12.94 o
  12   0   4        134.67        140.44        13.90 o
  13   0   4         22.43         23.77        12.24 o
  14   0   4        380.91        297.68        45.12 o
 -16   1   4         34.77         45.73        11.24 o
 -15   1   4         36.02         38.38         9.93 o
 -14   1   4         26.01         31.76         8.49 o
 -13   1   4         48.41         50.38         7.89 o
 -12   1   4          0.29          2.93         5.65 o
 -11   1   4         19.13         15.34         5.73 o
 -10   1   4        212.98        256.13        11.04 o
  -9   1   4        149.46        162.21         7.74 o
  -8   1   4         49.29         56.09         4.85 o
  -7   1   4          0.34          0.27         2.99 o
  -6   1   4        130.18        158.05         7.62 o
  -5   1   4         40.30         32.95         3.68 o
  -4   1   4       2401.38       2328.13        43.66 o
  -3   1   4       9250.57       9282.01       250.35 o
  -2   1   4       1692.00       1578.97        27.55 o
  -1   1   4         50.55         53.99         3.82 o
   0   1   4        339.54        322.11         8.59 o
   1   1   4         35.37         45.35         3.47 o
   2   1   4       1391.84       1460.30        28.90 o
   3   1   4       1064.57       1260.00        25.40 o
   4   1   4          5.45          0.25         2.03 o
   5   1   4       1678.05       1668.13        34.34 o
   6   1   4          0.39          2.82         3.38 o
   7   1   4         20.37         15.03         4.36 o
   8   1   4        146.51        140.48         7.29 o
   9   1   4         61.88         56.30         7.41 o
  10   1   4          0.67          8.45         6.29 o
  11   1   4        138.97        159.97         9.62 o
  12   1   4        167.29        195.52        11.46 o
  13   1   4          0.78          0.72         7.60 o
  14   1   4          4.04         12.55        15.30 o
 -16   2   4        446.42        380.54        19.80 o
 -15   2   4        610.94        648.62        24.37 o
 -14   2   4        761.33        811.39        26.88 o
 -13   2   4        738.83        760.02        28.79 o
 -12   2   4          6.71         22.00         6.69 o
 -11   2   4       1063.18       1078.69        25.86 o
 -10   2   4        667.01        703.14        18.55 o
  -9   2   4        835.37        901.14        21.86 o
  -8   2   4       3973.73       3877.42        70.56 o
  -7   2   4      14361.21      13663.86       207.87 o
  -6   2   4      20073.68      19338.13       275.91 o
  -5   2   4       4789.24       4510.78        76.95 o
  -4   2   4          7.85         11.01         2.24 o
  -3   2   4         23.51         37.96         2.49 o
  -2   2   4       2215.82       2022.56        35.14 o
  -1   2   4       7338.46       6361.50        90.26 o
   0   2   4       7611.43       6654.01        93.34 o
   1   2   4      13866.19      12519.04       173.39 o
   2   2   4       9749.36       8755.00       129.97 o
   3   2   4       3457.27       3335.04        57.12 o
   4   2   4       1163.66       1200.38        24.49 o
   5   2   4         93.22        107.05         7.67 o
   6   2   4        913.61        874.91        20.01 o
   7   2   4       3768.76       3696.92        65.65 o
   8   2   4       5033.95       5173.10        85.62 o
   9   2   4       2604.95       2743.66        82.78 o
  10   2   4        905.30       1041.75        29.31 o
  11   2   4        349.46        375.35        14.78 o
  12   2   4        296.97        278.17        14.93 o
  13   2   4          9.63          6.88         7.82 o
  14   2   4        113.45        106.42        15.07 o
 -16   3   4         24.29         16.86        11.59 o
 -15   3   4         93.83        104.57        12.15 o
 -14   3   4         48.35         50.98        11.57 o
 -13   3   4         29.50         26.93         8.08 o
 -12   3   4         11.66          9.12         6.33 o
 -11   3   4        895.35        957.34        23.06 o
 -10   3   4       2068.79       2154.00        43.14 o
  -9   3   4        482.70        505.81        15.13 o
  -8   3   4         37.32         41.42         4.49 o
  -7   3   4        519.19        504.92        13.39 o
  -6   3   4        137.92        114.32         5.61 o
  -5   3   4         58.35         66.42         4.77 o
  -4   3   4       2023.11       1898.30        36.94 o
  -3   3   4      10821.05       9936.01       145.62 o
  -2   3   4       4615.87       3969.69        65.19 o
  -1   3   4        262.78        259.00         6.66 o
   0   3   4        112.82        155.21         4.94 o
   1   3   4          0.34          1.66         1.55 o
   2   3   4        115.43        130.30         5.77 o
   3   3   4       1546.47       1420.40        28.48 o
   4   3   4       6107.34       5896.02        93.59 o
   5   3   4       6518.94       6544.29       105.21 o
   6   3   4        144.04        164.77         9.77 o
   7   3   4         92.62         98.70         7.25 o
   8   3   4        431.34        451.75        16.80 o
   9   3   4        113.80        127.32         8.77 o
  10   3   4         31.56         27.04         9.01 o
  11   3   4       1112.01       1230.68        31.04 o
  12   3   4        734.44        775.20        23.17 o
  13   3   4          1.75          2.35         7.87 o
  14   3   4          5.27         19.93        11.28 o
 -16   4   4        580.55        463.23        22.75 o
 -15   4   4        311.81        303.81        17.11 o
 -14   4   4        286.22        284.10        16.81 o
 -13   4   4        126.43        129.73        10.24 o
 -12   4   4        198.11        211.98        10.98 o
 -11   4   4         21.52         33.11         6.26 o
 -10   4   4       1426.53       1515.05        32.28 o
  -9   4   4       4604.08       4702.07        83.34 o
  -8   4   4       3312.91       3324.72        63.00 o
  -7   4   4       5505.90       5238.86        86.96 o
  -6   4   4       2778.75       2861.53        76.72 o
  -5   4   4        233.29        234.62         7.26 o
  -4   4   4          8.47         14.93         2.78 o
  -3   4   4         32.32         29.29         2.90 o
  -2   4   4      10467.18       9853.92       186.99 o
  -1   4   4       7854.66       7160.41       159.20 o
   0   4   4      10681.21       9773.89       151.27 o
   1   4   4       9296.12       8617.20       129.10 o
   2   4   4       3428.73       3065.34        96.54 o
   3   4   4       5192.51       4904.55        80.95 o
   4   4   4        305.19        260.69         8.82 o
   5   4   4         62.00         59.05         4.83 o
   6   4   4        872.13        833.71        18.26 o
   7   4   4        177.21        165.42         8.00 o
   8   4   4       2015.86       2017.08        41.10 o
   9   4   4        184.96        180.53         9.34 o
  10   4   4       1211.84       1269.99        31.26 o
  11   4   4        525.83        586.14        18.65 o
  12   4   4          3.89          8.22         7.50 o
  13   4   4         98.31         86.07        10.86 o
  14   4   4          8.35         13.96        11.18 o
 -15   5   4         31.06         17.65        11.05 o
 -14   5   4        287.46        311.76        16.50 o
 -13   5   4        220.60        234.78        15.42 o
 -12   5   4        223.15        232.35        11.71 o
 -11   5   4       1357.76       1440.63        33.06 o
 -10   5   4       2634.26       2661.84        67.91 o
  -9   5   4       1206.13       1232.88        27.73 o
  -8   5   4         89.98        107.20         6.65 o
  -7   5   4        236.62        254.81         8.95 o
  -6   5   4        248.46        229.27         8.64 o
  -5   5   4        514.37        467.95        13.39 o
  -4   5   4       8489.59       8614.16       130.07 o
  -3   5   4       5908.86       5261.97        85.00 o
  -2   5   4       1448.02       1202.02        24.23 o
  -1   5   4       1279.89       1226.39        24.54 o
   0   5   4          0.19          1.49         2.23 o
   1   5   4         91.84         88.94         4.56 o
   2   5   4        177.20        166.55         6.17 o
   3   5   4       2730.81       2536.33        72.33 o
   4   5   4       9704.84       9155.83       139.48 o
   5   5   4       8778.49       8744.43       131.80 o
   6   5   4       3076.69       3000.01        55.99 o
   7   5   4         90.53        100.16         6.81 o
   8   5   4         60.19         60.48         5.97 o
   9   5   4          8.87          8.01         5.66 o
  10   5   4        465.49        537.59        25.37 o
  11   5   4       1472.62       1646.25        36.89 o
  12   5   4        628.52        641.02        20.93 o
  13   5   4        281.53        291.90        16.26 o
  14   5   4        164.23        103.65        15.99 o
 -15   6   4        235.85        181.20        13.95 o
 -14   6   4          7.76         -2.76         8.42 o
 -13   6   4          4.67          2.29         7.62 o
 -12   6   4          9.63          8.46         7.55 o
 -11   6   4         48.04         60.17         8.40 o
 -10   6   4        715.00        718.21        20.40 o
  -9   6   4       1972.07       2124.56        59.83 o
  -8   6   4       2483.65       2607.39        56.88 o
  -7   6   4       1096.69        969.09       219.55 o
  -6   6   4        255.90        258.26        14.49 o
  -5   6   4        231.02        223.43         7.80 o
  -4   6   4        177.04        160.80         6.90 o
  -3   6   4        323.18        291.66         9.32 o
  -2   6   4       2269.94       2072.27        37.43 o
  -1   6   4       2350.50       1892.49        36.88 o
   0   6   4        176.45        140.91         7.00 o
   1   6   4        251.05        247.25         8.41 o
   2   6   4       2482.99       2313.77        50.42 o
   3   6   4       2038.22       1875.00        80.89 o
   4   6   4        431.61        500.62        15.42 o
   5   6   4       3561.82       3493.78        62.97 o
   6   6   4       4216.40       4254.35        74.18 o
   7   6   4        321.82        347.74        11.62 o
   8   6   4        243.98        243.88        10.81 o
   9   6   4        716.71        703.40        22.33 o
  10   6   4        442.02        489.37        16.41 o
  11   6   4        596.07        652.48        21.01 o
  12   6   4          2.54          1.23         7.77 o
  13   6   4         10.85          9.17         9.58 o
 -15   7   4          5.50         11.35        10.56 o
 -14   7   4         85.15         83.80        11.06 o
 -13   7   4        752.21        834.74        25.48 o
 -12   7   4       1890.83       1975.70        45.39 o
 -11   7   4       1332.25       1424.67        33.93 o
 -10   7   4       1315.88       1400.45        38.03 o
  -9   7   4       2231.83       2277.59        59.13 o
  -8   7   4        316.80        362.72        19.48 o
  -7   7   4        269.97        258.68         9.73 o
  -6   7   4       2687.99       2676.62        69.80 o
  -5   7   4       5056.21       4957.54        96.12 o
  -4   7   4      10970.32      10638.01       181.00 o
  -3   7   4       5889.78       3505.10      1328.79 o
  -2   7   4       3562.65       3402.02        90.92 o
  -1   7   4       5012.40       4981.34        80.87 o
   0   7   4        965.61        955.68        28.36 o
   1   7   4        574.12        580.17        19.48 o
   2   7   4       3351.61       3259.53        58.19 o
   3   7   4       2339.53       2375.57        47.01 o
   4   7   4       3538.57       3483.12        71.49 o
   5   7   4       4548.90       4490.05       128.48 o
   6   7   4       2997.72       3192.72        70.11 o
   7   7   4        165.71        190.38        10.24 o
   8   7   4        368.85        396.50        13.81 o
   9   7   4        283.38        296.30        12.40 o
  10   7   4        820.71        820.55        23.85 o
  11   7   4        613.68        644.83        28.04 o
  12   7   4        193.16        204.80        13.68 o
  13   7   4        455.32        348.49        19.35 o
 -15   8   4        124.97        128.98        14.08 o
 -14   8   4          3.38          7.63         9.28 o
 -13   8   4          5.98         10.98         8.93 o
 -12   8   4         12.10         12.98         8.12 o
 -11   8   4          8.99          8.64         6.53 o
 -10   8   4        101.48        121.24        10.14 o
  -9   8   4        816.12        897.11        23.34 o
  -8   8   4        476.54        543.97        16.56 o
  -7   8   4        289.32        301.43        11.53 o
  -6   8   4         45.05         46.63         5.67 o
  -5   8   4        842.96        788.78        22.53 o
  -4   8   4        823.26        811.36        22.23 o
  -3   8   4         19.45         12.14         4.48 o
  -2   8   4        302.96        277.23        10.40 o
  -1   8   4       5587.43       5360.04        89.59 o
   0   8   4        560.91        620.43        16.66 o
   1   8   4         18.37         23.22         8.65 o
   2   8   4        672.96        699.64        23.22 o
   3   8   4        171.43        198.04         9.19 o
   4   8   4        459.73        511.61        15.89 o
   5   8   4          8.91          9.33         4.61 o
   6   8   4          0.32          1.20         4.73 o
   7   8   4        108.19        122.05        23.01 o
   8   8   4        185.61        171.00        23.64 o
   9   8   4        753.66        804.13        28.41 o
  10   8   4        434.15        450.86        20.69 o
  11   8   4        271.70        255.46        14.24 o
  12   8   4          0.29          3.23        10.04 o
  13   8   4         32.89         27.07        11.27 o
 -14   9   4         50.84         48.52        13.38 o
 -13   9   4        941.92       1016.59        30.19 o
 -12   9   4       2386.60       2492.30        51.18 o
 -11   9   4       1414.68       1475.30        47.63 o
 -10   9   4        698.84        823.86        23.15 o
  -9   9   4        995.30        981.25        25.40 o
  -8   9   4        509.79        499.86        17.50 o
  -7   9   4         73.62         69.52        10.56 o
  -6   9   4       5250.71       5214.72        90.49 o
  -5   9   4      11935.31      12053.43       329.59 o
  -4   9   4       4943.05       4833.12        85.38 o
  -3   9   4       3017.11       2851.92       123.44 o
  -2   9   4       3348.31       3185.16        55.02 o
  -1   9   4       2688.35       2543.41        46.56 o
   0   9   4       1214.77       1184.58        25.95 o
   1   9   4        885.79        886.91        54.29 o
   2   9   4       2469.42       2376.38        45.71 o
   3   9   4       3389.88       3280.62        62.29 o
   4   9   4       3299.03       3300.48        62.69 o
   5   9   4       3640.02       3708.24        67.22 o
   6   9   4       2427.70       2461.66        50.67 o
   7   9   4        700.61        779.74        24.42 o
   8   9   4         51.80         57.78         7.68 o
   9   9   4        286.62        269.73        14.17 o
  10   9   4        595.63        633.56        56.02 o
  11   9   4         90.65         68.52        11.77 o
  12   9   4        116.45        124.42        14.59 o
 -14  10   4          2.87         11.08        11.34 o
 -13  10   4         98.60        100.04        11.53 o
 -12  10   4        184.55        217.96        14.93 o
 -11  10   4        145.61        139.76        16.08 o
 -10  10   4         12.64         23.21         7.25 o
  -9  10   4        216.87        236.18        11.84 o
  -8  10   4          0.61          3.88         6.20 o
  -7  10   4        308.06        305.83        13.12 o
  -6  10   4         32.00         27.02         5.91 o
  -5  10   4        382.19        359.92        12.78 o
  -4  10   4         78.16         85.98         6.67 o
  -3  10   4        177.55        200.61        13.68 o
  -2  10   4          0.19          5.24         4.68 o
  -1  10   4         22.77         20.12         6.60 o
   0  10   4          0.98          3.97         4.99 o
   1  10   4         56.08         53.85         8.93 o
   2  10   4         53.27         61.66         7.13 o
   3  10   4         69.74         66.27         6.73 o
   4  10   4          9.00          7.87         4.94 o
   5  10   4        441.89        474.80        23.06 o
   6  10   4         35.12         36.65         8.30 o
   7  10   4         33.61         35.33         7.32 o
   8  10   4        155.55        166.28        11.26 o
   9  10   4          2.93         -0.57         7.18 o
  10  10   4         38.03         52.04         9.48 o
  11  10   4         28.80         15.08         9.61 o
  12  10   4         55.07         66.55        13.32 o
 -13  11   4        861.63        750.31        28.19 o
 -12  11   4       1338.58       1375.12        46.69 o
 -11  11   4       1273.21       1278.51        51.42 o
 -10  11   4        521.25        520.49        18.00 o
  -9  11   4        115.65        124.23        11.30 o
  -8  11   4        730.51        749.49        21.64 o
  -7  11   4        178.75        177.27        16.32 o
  -6  11   4       1085.55       1254.97        30.07 o
  -5  11   4       4378.25       4581.44        78.23 o
  -4  11   4       1999.75       2005.91        64.75 o
  -3  11   4       1905.19       1956.45        63.11 o
  -2  11   4       2205.71       2082.86        62.82 o
  -1  11   4       3514.00       3551.29        69.64 o
   0  11   4       1575.44       1752.88        38.63 o
   1  11   4        811.54        763.53        27.35 o
   2  11   4       3319.04       3439.83        70.23 o
   3  11   4       3034.19       3144.27        76.95 o
   4  11   4       1868.07       1904.41        42.40 o
   5  11   4       1671.31       1796.01        43.44 o
   6  11   4       2918.34       3126.70        85.71 o
   7  11   4       2391.89       2516.31        72.82 o
   8  11   4         55.48         70.69         8.97 o
   9  11   4        388.55        410.79        16.60 o
  10  11   4        175.42        177.33        13.29 o
  11  11   4        415.44        382.90        19.05 o
  12  11   4        469.73        279.69        22.20 o
 -13  12   4          6.91         13.19        11.20 o
 -12  12   4        267.22        257.84        16.72 o
 -11  12   4         86.41         78.67        11.15 o
 -10  12   4        118.01        142.86        12.26 o
  -9  12   4        330.07        348.10        22.11 o
  -8  12   4        810.67        825.33        24.35 o
  -7  12   4        689.34        746.46        22.90 o
  -6  12   4        161.26        194.89        10.56 o
  -5  12   4        560.14        576.07        29.41 o
  -4  12   4        139.67        142.12         9.18 o
  -3  12   4        630.58        632.16        34.53 o
  -2  12   4        618.44        632.71        18.26 o
  -1  12   4       1055.98       1136.46        28.47 o
   0  12   4         60.50         69.52         7.69 o
   1  12   4          1.04          4.04         6.38 o
   2  12   4        881.96        980.67        25.40 o
   3  12   4        500.57        525.79        18.07 o
   4  12   4         14.28         16.50         6.35 o
   5  12   4        339.58        370.40        13.91 o
   6  12   4        511.76        559.51        25.15 o
   7  12   4        192.82        222.34        12.87 o
   8  12   4          4.95         12.96         7.85 o
   9  12   4         25.71         19.99         9.62 o
  10  12   4         66.03         69.45        11.03 o
  11  12   4         70.74         58.07        12.01 o
 -12  13   4        588.46        513.49        22.80 o
 -11  13   4        832.31        813.85        40.55 o
 -10  13   4        222.51        240.58        14.51 o
  -9  13   4         18.48         31.70         8.74 o
  -8  13   4        383.61        370.74        17.42 o
  -7  13   4          0.82          5.95         7.54 o
  -6  13   4        931.91        985.67        26.21 o
  -5  13   4       1181.62       1256.50        43.86 o
  -4  13   4       2365.05       2548.30       111.57 o
  -3  13   4       3452.10       3541.13       135.09 o
  -2  13   4       3312.97       3399.50       101.23 o
  -1  13   4       1430.99       1473.09        33.00 o
   0  13   4         46.90         33.51         6.77 o
   1  13   4        185.34        160.48        26.06 o
   2  13   4        233.80        250.19        11.95 o
   3  13   4        842.12        876.63        63.23 o
   4  13   4       1593.93       1701.71        47.37 o
   5  13   4       1055.76       1073.92        38.66 o
   6  13   4       1128.67       1219.69        34.43 o
   7  13   4       1167.06       1224.04        52.89 o
   8  13   4        331.03        345.97        15.76 o
   9  13   4         34.10         37.51        10.87 o
  10  13   4         58.61         58.52        12.30 o
 -12  14   4        234.02        167.18        16.58 o
 -11  14   4         24.02         27.85        12.27 o
 -10  14   4         50.82         58.99        11.77 o
  -9  14   4        946.13        982.36        28.92 o
  -8  14   4       1419.79       1497.83        41.39 o
  -7  14   4        611.29        648.02        27.94 o
  -6  14   4        128.69        137.07        10.69 o
  -5  14   4        573.78        645.36        25.38 o
  -4  14   4        615.82        644.49        37.08 o
  -3  14   4          1.27         -2.77         7.21 o
  -2  14   4        896.52        977.91        30.73 o
  -1  14   4       2273.58       2335.42        50.51 o
   0  14   4        743.06        767.50        25.05 o
   1  14   4        211.63        249.41        19.58 o
   2  14   4        912.91        959.35        25.13 o
   3  14   4       1410.77       1570.67        53.48 o
   4  14   4         65.99         71.67         8.78 o
   5  14   4        367.62        392.46        17.06 o
   6  14   4       1171.94       1222.53        38.51 o
   7  14   4        282.85        296.55        15.49 o
   8  14   4         16.07         15.02        10.00 o
   9  14   4        371.61        339.11        19.21 o
  10  14   4        584.80        455.73        23.04 o
 -11  15   4        601.19        524.35        24.63 o
 -10  15   4        384.01        353.77        20.64 o
  -9  15   4         24.38         32.32        10.36 o
  -8  15   4         54.37         61.40        11.29 o
  -7  15   4        250.45        265.37        20.33 o
  -6  15   4        381.97        434.15        17.36 o
  -5  15   4        286.57        325.77        20.85 o
  -4  15   4       1358.06       1426.56        38.04 o
  -3  15   4       1378.63       1474.70        36.61 o
  -2  15   4       1457.53       1589.74        45.22 o
  -1  15   4        350.37        329.80        17.96 o
   0  15   4         54.43         60.07         9.93 o
   1  15   4         13.21         17.17         8.98 o
   2  15   4          0.76         -0.16         7.64 o
   3  15   4        808.78        825.69        38.50 o
   4  15   4       1072.19       1153.24        45.13 o
   5  15   4        485.07        466.68        21.96 o
   6  15   4        181.25        222.86        14.06 o
   7  15   4        117.16        120.97        13.19 o
   8  15   4        112.86        122.50        13.32 o
   9  15   4         65.79         58.60        13.39 o
 -10  16   4         30.17         19.43        12.40 o
  -9  16   4        179.29        160.54        14.52 o
  -8  16   4        269.44        292.85        20.64 o
  -7  16   4        494.29        575.32        36.40 o
  -6  16   4       1252.68       1319.81        43.86 o
  -5  16   4        833.10        888.04        60.91 o
  -4  16   4        354.46        365.19        16.45 o
  -3  16   4         30.93         34.73         9.39 o
  -2  16   4        695.49        740.65        32.09 o
  -1  16   4       1312.70       1410.68        76.21 o
   0  16   4       1476.93       1723.01        65.55 o
   1  16   4       1084.16       1182.74        29.51 o
   2  16   4        686.10        744.12        23.74 o
   3  16   4        771.59        843.92        41.33 o
   4  16   4        146.02        172.11        12.14 o
   5  16   4         53.65         59.16        10.02 o
   6  16   4        375.38        344.99        25.00 o
   7  16   4        513.92        538.92        34.24 o
   8  16   4        622.68        556.22        23.66 o
  -9  17   4         12.16         12.61        11.85 o
  -8  17   4        188.92        192.22        17.90 o
  -7  17   4         83.83         76.20        11.81 o
  -6  17   4         32.99         43.35        10.75 o
  -5  17   4         18.08         21.96         9.37 o
  -4  17   4        106.20         89.89        12.72 o
  -3  17   4        611.57        673.89        45.91 o
  -2  17   4        417.56        438.59        46.17 o
  -1  17   4          1.61          1.65         8.91 o
   0  17   4         60.03         47.64         9.64 o
   1  17   4         34.21         46.79        13.40 o
   2  17   4         97.72         86.28        17.65 o
   3  17   4        130.90        122.24        16.23 o
   4  17   4        499.55        525.63        43.54 o
   5  17   4        369.24        362.63        24.38 o
   6  17   4        135.37        166.90        14.87 o
   7  17   4         14.28         10.30        12.22 o
  -8  18   4        654.07        392.02        28.13 o
  -7  18   4       1128.57        992.39        33.35 o
  -6  18   4       1289.54       1218.57        36.35 o
  -5  18   4        300.55        316.21        18.37 o
  -4  18   4          2.18          6.69        10.52 o
  -3  18   4         26.27         26.99        10.83 o
  -2  18   4        199.74        205.11        22.85 o
  -1  18   4        707.37        713.16        23.28 o
   0  18   4       2044.39       2161.28        88.77 o
   1  18   4       1651.06       1656.00        43.85 o
   2  18   4        336.64        350.31        18.26 o
   3  18   4         76.78         71.63        12.54 o
   4  18   4         38.31         31.25        11.26 o
   5  18   4         20.52          9.08        11.45 o
   6  18   4        128.63        108.82        15.51 o
  -6  19   4         20.86         18.56        13.54 o
  -5  19   4          2.12         -4.91        12.19 o
  -4  19   4         15.22         13.24        11.64 o
  -3  19   4         19.53         26.16        12.28 o
  -2  19   4          1.94          6.83        11.44 o
  -1  19   4         70.66         80.78        12.76 o
   0  19   4          5.99         19.31        10.90 o
   1  19   4         15.17         18.92        13.50 o
   2  19   4         16.10         13.99        12.12 o
   3  19   4          1.66         -3.63        12.19 o
   4  19   4         26.45          2.61        15.23 o
  -3  20   4        127.09         89.93        15.70 o
  -2  20   4         12.69          8.10        12.68 o
  -1  20   4        305.22        268.14        19.06 o
   0  20   4       1557.52       1245.10        45.98 o
   1  20   4       1626.50       1198.01        47.75 o
 -16   1   5         40.95         27.32        10.59 o
 -15   1   5        178.22        181.82        13.64 o
 -14   1   5       1341.14       1388.53        36.27 o
 -13   1   5       1799.24       1975.84        43.02 o
 -12   1   5       1920.47       2069.95        53.48 o
 -11   1   5       1532.35       1587.66        36.53 o
 -10   1   5         40.83         49.72         5.82 o
  -9   1   5         51.71         54.61         8.31 o
  -8   1   5        272.91        291.26         9.34 o
  -7   1   5       3798.58       3972.39        83.99 o
  -6   1   5      18218.86      17018.15       248.53 o
  -5   1   5      21085.28      20063.94       285.35 o
  -4   1   5       6864.04       6248.97        94.78 o
  -3   1   5        831.64        703.63        15.26 o
  -2   1   5       7925.59       7576.60       264.25 o
  -1   1   5        286.10        278.37        11.62 o
   0   1   5       4490.57       4039.56        60.76 o
   1   1   5      14241.55      12865.45       221.30 o
   2   1   5      14938.10      13982.01       198.52 o
   3   1   5       8334.27       7809.00       123.64 o
   4   1   5       4479.43       4299.39        70.29 o
   5   1   5        719.03        664.55        17.30 o
   6   1   5       1574.02       1568.63        32.20 o
   7   1   5          0.57          3.07         4.16 o
   8   1   5       2140.53       2221.05        45.86 o
   9   1   5       2638.47       2687.93        59.83 o
  10   1   5        784.88        862.28        23.17 o
  11   1   5        455.69        439.36        16.59 o
  12   1   5        556.64        541.65        18.95 o
  13   1   5        606.25        585.65        20.91 o
 -16   2   5        454.80        384.69        18.75 o
 -15   2   5          2.38          8.80        10.48 o
 -14   2   5         10.13         13.68         7.84 o
 -13   2   5         18.20         32.79         7.69 o
 -12   2   5          0.07          8.31         6.07 o
 -11   2   5         68.96         67.25         7.08 o
 -10   2   5        508.71        540.00        16.23 o
  -9   2   5        697.52        747.94        25.46 o
  -8   2   5        168.72        167.10         8.54 o
  -7   2   5        186.97        185.61         7.43 o
  -6   2   5        138.28        150.16         6.16 o
  -5   2   5         58.75         68.43         4.99 o
  -4   2   5       1101.81       1197.60        24.30 o
  -3   2   5       3788.75       3721.57        61.48 o
  -2   2   5       3721.16       3488.82        55.34 o
  -1   2   5       2278.33       2088.10        45.56 o
   0   2   5       1453.72       1467.22        28.32 o
   1   2   5          3.90          4.38         1.52 o
   2   2   5       1562.71       1546.34        29.47 o
   3   2   5         53.27         85.97         6.48 o
   4   2   5        922.96        943.12        21.10 o
   5   2   5       1781.18       1809.38        35.40 o
   6   2   5       1022.33       1201.13        25.78 o
   7   2   5        506.84        527.00        22.00 o
   8   2   5          1.81          0.42         5.19 o
   9   2   5        297.74        281.96        15.50 o
  10   2   5        210.55        230.24        10.82 o
  11   2   5          0.03          5.89         7.50 o
  12   2   5        511.39        524.84        19.64 o
  13   2   5         55.51         40.15        10.48 o
 -16   3   5         70.93         61.64        11.61 o
 -15   3   5        402.14        414.47        18.75 o
 -14   3   5        675.57        762.51        25.74 o
 -13   3   5        755.87        832.73        23.78 o
 -12   3   5       1514.54       1629.16        38.69 o
 -11   3   5        487.73        554.34        16.16 o
 -10   3   5         84.82         83.80         8.56 o
  -9   3   5        224.71        230.97         9.51 o
  -8   3   5        142.42        164.55         9.81 o
  -7   3   5       2243.40       2150.47        40.38 o
  -6   3   5       2743.97       2679.91        47.91 o
  -5   3   5       4086.99       3794.65        64.66 o
  -4   3   5       2497.48       2247.93        39.52 o
  -3   3   5       4258.83       4004.50        64.87 o
  -2   3   5       1661.53       1583.26        29.56 o
  -1   3   5         49.34         64.94         4.41 o
   0   3   5       4425.37       4263.64        67.65 o
   1   3   5       6495.00       6108.88        94.42 o
   2   3   5      10553.39       9964.49       146.59 o
   3   3   5       7294.09       7041.45       111.84 o
   4   3   5       1140.45       1102.96        32.61 o
   5   3   5       3178.44       3353.85        58.96 o
   6   3   5        641.82        702.21        18.10 o
   7   3   5          6.38          9.10         4.25 o
   8   3   5        123.29        153.43        13.29 o
   9   3   5        653.85        701.69        22.51 o
  10   3   5       1521.03       1547.32        36.58 o
  11   3   5        879.88        887.04        33.83 o
  12   3   5        654.85        697.56        21.55 o
  13   3   5        172.64        141.64        17.02 o
 -16   4   5        433.93        295.77        20.47 o
 -15   4   5          7.75         13.22        10.17 o
 -14   4   5         22.58         14.88         9.63 o
 -13   4   5         25.23         26.63         7.36 o
 -12   4   5          1.30          1.85         5.77 o
 -11   4   5        410.46        462.85        15.23 o
 -10   4   5       2068.49       2136.87        42.90 o
  -9   4   5       4978.43       5365.19        88.10 o
  -8   4   5       3574.70       3700.07        66.93 o
  -7   4   5       1063.46       1117.07        30.99 o
  -6   4   5         12.79          8.30         3.04 o
  -5   4   5        101.64        100.15         6.19 o
  -4   4   5          1.95          2.69         2.05 o
  -3   4   5       6674.48       6490.33       107.10 o
  -2   4   5      12934.51      11836.73       170.48 o
  -1   4   5       3445.00       3076.01        53.19 o
   0   4   5       2145.53       2088.68        37.17 o
   1   4   5       1861.27       1772.69        31.24 o
   2   4   5        819.82        753.06        21.07 o
   3   4   5         52.66         61.75         4.78 o
   4   4   5       1424.09       1347.77        26.21 o
   5   4   5       3649.07       3517.64        62.32 o
   6   4   5       4584.78       4808.37       109.31 o
   7   4   5        544.54        594.74        24.57 o
   8   4   5          4.39          2.97         4.79 o
   9   4   5        242.96        245.42        11.05 o
  10   4   5        501.58        513.64        17.50 o
  11   4   5         67.33         54.90         8.82 o
  12   4   5        473.09        477.76        18.61 o
  13   4   5        232.99        224.78        14.31 o
 -15   5   5        730.15        679.25        24.05 o
 -14   5   5        263.07        318.50        15.21 o
 -13   5   5        191.46        213.13        12.25 o
 -12   5   5        643.05        635.07        26.84 o
 -11   5   5        896.91       1027.15        25.76 o
 -10   5   5        116.22        127.26         7.78 o
  -9   5   5        259.73        308.29        11.62 o
  -8   5   5       1876.69       1968.08        50.73 o
  -7   5   5       2241.70       2339.80        49.85 o
  -6   5   5       1256.36       1405.87        71.73 o
  -5   5   5       2210.10       2147.52        40.05 o
  -4   5   5       3494.32       3372.88        74.48 o
  -3   5   5       1499.11       1397.74        26.15 o
  -2   5   5         26.80         23.95         4.42 o
  -1   5   5         28.29         21.98         3.29 o
   0   5   5       3498.06       3483.34        65.70 o
   1   5   5        657.51        641.64        19.86 o
   2   5   5       1220.24       1171.56        24.00 o
   3   5   5       6609.14       6328.64       117.43 o
   4   5   5       2220.47       2218.01        41.71 o
   5   5   5       1484.31       1522.14        38.35 o
   6   5   5          0.20          0.71         3.76 o
   7   5   5        253.75        280.52        10.87 o
   8   5   5         10.52          9.43         5.30 o
   9   5   5         35.27         51.61         6.87 o
  10   5   5        816.46        835.40        22.40 o
  11   5   5        917.06        947.08        44.54 o
  12   5   5        481.11        506.07        19.96 o
  13   5   5         55.49         53.42        11.81 o
 -15   6   5        284.97        305.08        30.83 o
 -14   6   5         32.96         45.73         9.44 o
 -13   6   5          4.34          9.92         7.81 o
 -12   6   5         58.67         51.34         8.05 o
 -11   6   5       1128.74       1078.39        26.36 o
 -10   6   5       2054.40       2149.57        42.18 o
  -9   6   5       2939.44       3220.97        81.06 o
  -8   6   5        888.79        891.22        21.85 o
  -7   6   5        886.86        924.99        30.36 o
  -6   6   5        235.88        234.21        11.10 o
  -5   6   5         80.72         85.20         6.25 o
  -4   6   5        815.68        816.03        18.24 o
  -3   6   5       1142.32       1001.08        26.58 o
  -2   6   5       8021.46       7501.63       120.10 o
  -1   6   5      10361.99       9646.49       145.89 o
   0   6   5       5744.02       5520.48        95.18 o
   1   6   5       2844.86       2907.54        49.94 o
   2   6   5         17.85         30.61         4.66 o
   3   6   5          9.35         10.20         3.07 o
   4   6   5        523.70        526.80        16.37 o
   5   6   5       1138.77       1154.56        50.74 o
   6   6   5       1149.13       1178.10        29.42 o
   7   6   5        528.16        571.75        25.00 o
   8   6   5        532.96        618.04        17.81 o
   9   6   5        475.56        514.01        16.28 o
  10   6   5        423.76        423.83        22.81 o
  11   6   5         52.51         57.19         9.38 o
  12   6   5        371.11        355.90        34.09 o
  13   6   5        402.05        331.73        17.89 o
 -15   7   5        321.41        247.94        16.26 o
 -14   7   5        110.19        124.10        16.91 o
 -13   7   5         15.12         12.88         7.50 o
 -12   7   5         11.18         13.62         7.42 o
 -11   7   5        203.04        233.88        12.66 o
 -10   7   5        225.96        220.04        26.03 o
  -9   7   5        111.60        112.49        14.46 o
  -8   7   5       2572.75       2523.40        50.05 o
  -7   7   5       1020.58       1119.81        47.08 o
  -6   7   5          6.38          7.94         4.17 o
  -5   7   5        152.71        160.55         7.35 o
  -4   7   5       5379.95       5402.65       119.29 o
  -3   7   5       1620.69       1585.81        32.80 o
  -2   7   5          5.05          2.88         3.10 o
  -1   7   5        194.70        192.77         8.09 o
   0   7   5         16.08          6.32         3.14 o
   1   7   5          0.56         -2.32         3.21 o
   2   7   5          5.19          8.46         3.99 o
   3   7   5        738.95        737.86        18.13 o
   4   7   5       1053.08       1064.05        30.15 o
   5   7   5         39.97         52.06         6.51 o
   6   7   5         21.32         28.00         5.17 o
   7   7   5         11.28          8.62         5.31 o
   8   7   5        149.37        166.89         9.44 o
   9   7   5        164.71        185.16        11.09 o
  10   7   5        169.58        204.53        12.30 o
  11   7   5        599.80        610.43        26.95 o
  12   7   5         83.75         84.32        11.73 o
 -15   8   5        452.25        323.70        20.89 o
 -14   8   5        305.93        291.20        17.71 o
 -13   8   5         52.17         56.23        14.07 o
 -12   8   5        682.92        710.12        26.57 o
 -11   8   5        943.10       1006.72        33.93 o
 -10   8   5       1662.02       1702.61        38.16 o
  -9   8   5       1453.99       1456.10        43.80 o
  -8   8   5       1059.43       1113.92        25.14 o
  -7   8   5        736.00        774.02        53.26 o
  -6   8   5        718.29        749.64        19.37 o
  -5   8   5         60.21         69.73         5.80 o
  -4   8   5       1717.14       1770.42        75.73 o
  -3   8   5       1820.79       1890.99        60.03 o
  -2   8   5       2183.77       2282.99        42.17 o
  -1   8   5       4646.96       4370.12        89.08 o
   0   8   5       6499.32       6211.22       124.70 o
   1   8   5       4215.94       4295.23       148.60 o
   2   8   5         20.37         12.43         4.49 o
   3   8   5       1171.36       1120.41        36.25 o
   4   8   5        926.56        933.31        21.68 o
   5   8   5       1431.43       1489.11        31.70 o
   6   8   5       2248.50       2363.44        48.13 o
   7   8   5       4536.55       4754.74        87.11 o
   8   8   5       2222.15       2389.28        91.63 o
   9   8   5        603.80        698.90        40.18 o
  10   8   5         84.52         73.78        10.12 o
  11   8   5         30.15         31.13         9.64 o
  12   8   5         72.77         44.78        10.21 o
 -14   9   5         59.87         57.18        12.30 o
 -13   9   5          1.81          5.83         8.40 o
 -12   9   5         17.75         25.81         8.71 o
 -11   9   5         18.65         24.23         7.70 o
 -10   9   5          8.77         10.86         6.51 o
  -9   9   5          0.14          2.32         5.68 o
  -8   9   5         10.97         15.75         5.64 o
  -7   9   5         14.22         11.78         5.67 o
  -6   9   5         57.93         66.60         6.78 o
  -5   9   5          0.03          4.35         4.22 o
  -4   9   5         57.54         47.37         5.31 o
  -3   9   5         11.30          9.70         4.32 o
  -2   9   5        117.40        117.27         6.76 o
  -1   9   5        295.90        314.90         9.85 o
   0   9   5         10.08          6.10         3.89 o
   1   9   5          1.03          2.39         4.07 o
   2   9   5         65.36         70.76         7.81 o
   3   9   5         28.07         49.14         5.92 o
   4   9   5       1721.68       1755.92        40.50 o
   5   9   5        436.52        442.79        15.93 o
   6   9   5          1.37          9.42         5.22 o
   7   9   5         86.25         92.94         8.08 o
   8   9   5         50.61         65.98         8.05 o
   9   9   5         11.92         13.21         8.34 o
  10   9   5         85.51         99.54        10.02 o
  11   9   5         62.55         78.29        11.20 o
  12   9   5          1.79          7.10        11.76 o
 -14  10   5        259.59        242.13        15.42 o
 -13  10   5          7.08         12.20         9.45 o
 -12  10   5        600.09        583.71        27.47 o
 -11  10   5       1445.16       1647.56        84.25 o
 -10  10   5       1655.66       1714.38        38.07 o
  -9  10   5       1040.86       1079.14        26.01 o
  -8  10   5       2220.74       2417.86        87.46 o
  -7  10   5       2398.85       2513.00        49.51 o
  -6  10   5        436.95        454.40        22.48 o
  -5  10   5       1980.13       1932.88        80.57 o
  -4  10   5       2837.81       2818.04        50.43 o
  -3  10   5       1692.49       1844.13        37.12 o
  -2  10   5       1974.73       2064.63        40.81 o
  -1  10   5       5595.27       5818.14       178.90 o
   0  10   5       8784.40       8857.48       212.62 o
   1  10   5       3293.04       3298.91        60.08 o
   2  10   5         23.81         34.01         5.45 o
   3  10   5        716.27        732.79        19.83 o
   4  10   5         66.33         83.33        11.35 o
   5  10   5        520.50        575.03        23.79 o
   6  10   5       1705.43       1767.79        44.44 o
   7  10   5       2192.03       2432.47       131.94 o
   8  10   5       1260.95       1394.87        53.11 o
   9  10   5        228.03        279.05        14.44 o
  10  10   5          0.47          4.02         8.52 o
  11  10   5          9.03         17.90        11.56 o
 -13  11   5         28.99         18.59        10.48 o
 -12  11   5        165.95        205.47        12.92 o
 -11  11   5        151.75        168.24        12.61 o
 -10  11   5          1.53         -2.11         7.47 o
  -9  11   5         11.86          5.75         7.35 o
  -8  11   5          7.47          7.03         6.29 o
  -7  11   5         91.27         91.80        10.88 o
  -6  11   5          2.29          0.97         5.05 o
  -5  11   5         63.73         86.58         7.69 o
  -4  11   5        154.33        170.14        10.13 o
  -3  11   5        860.83        953.45        36.88 o
  -2  11   5        256.38        244.87         9.88 o
  -1  11   5         96.52         84.30         7.03 o
   0  11   5        189.92        170.64        18.33 o
   1  11   5         89.18        108.57         8.92 o
   2  11   5          7.48          3.52         5.14 o
   3  11   5         62.49         82.43         7.17 o
   4  11   5         69.23         74.10         7.11 o
   5  11   5         67.76         64.89         7.26 o
   6  11   5         19.15         32.79         7.03 o
   7  11   5          1.30         -2.21         6.12 o
   8  11   5          2.54         12.58         7.33 o
   9  11   5         12.96         13.13         8.23 o
  10  11   5         31.63         23.64         9.89 o
  11  11   5        217.19        170.91        17.55 o
 -13  12   5         23.00         21.46        11.18 o
 -12  12   5        410.68        374.41        30.05 o
 -11  12   5       1016.74       1061.49        30.41 o
 -10  12   5        748.54        835.00        41.76 o
  -9  12   5        947.98       1096.17        74.11 o
  -8  12   5       1317.67       1334.43        60.88 o
  -7  12   5       2203.36       2172.03        57.99 o
  -6  12   5       1096.49       1209.33        29.17 o
  -5  12   5         99.18        107.13         8.52 o
  -4  12   5       1472.09       1556.93        59.04 o
  -3  12   5       1436.83       1477.28        46.85 o
  -2  12   5       1330.72       1342.93        45.80 o
  -1  12   5       2050.57       2156.70        41.59 o
   0  12   5       2918.59       3109.22        71.18 o
   1  12   5       1052.15       1152.60        29.10 o
   2  12   5         37.11         62.06        11.18 o
   3  12   5         64.18         71.73         7.84 o
   4  12   5        189.61        224.29        12.57 o
   5  12   5        388.70        427.72        19.85 o
   6  12   5       1172.46       1272.61        51.16 o
   7  12   5       1516.73       1638.34        86.61 o
   8  12   5       1225.93       1223.45        60.88 o
   9  12   5        125.90        148.14        13.77 o
  10  12   5         37.58         44.48        11.12 o
 -12  13   5        148.39        107.78        13.95 o
 -11  13   5        695.75        703.37        22.83 o
 -10  13   5        368.39        388.05        24.21 o
  -9  13   5        245.29        270.49        15.51 o
  -8  13   5        443.34        491.98        20.70 o
  -7  13   5        240.17        245.74        13.15 o
  -6  13   5        179.83        173.22        10.64 o
  -5  13   5        179.07        184.63        10.73 o
  -4  13   5        438.04        501.42        19.75 o
  -3  13   5        940.07       1091.08        58.83 o
  -2  13   5        189.96        187.50        10.87 o
  -1  13   5        204.72        226.67        14.12 o
   0  13   5        527.40        509.84        16.48 o
   1  13   5        384.60        389.92        26.58 o
   2  13   5        386.66        380.55        16.67 o
   3  13   5       1523.93       1566.30        49.11 o
   4  13   5       2246.33       2423.28       120.23 o
   5  13   5         75.03         85.78         9.09 o
   6  13   5        109.13        121.07        10.39 o
   7  13   5        141.45        168.65        12.53 o
   8  13   5         21.17         19.25        10.01 o
   9  13   5        100.65        118.48        12.53 o
  10  13   5        374.04        285.29        17.35 o
 -11  14   5        185.53        171.20        20.11 o
 -10  14   5        513.17        518.19        32.35 o
  -9  14   5       1058.99       1097.43        33.60 o
  -8  14   5        475.08        515.26        51.00 o
  -7  14   5        107.49        134.66        19.22 o
  -6  14   5          1.86          5.31         6.88 o
  -5  14   5         69.16         79.54         8.63 o
  -4  14   5        621.81        682.98        32.53 o
  -3  14   5       1484.44       1496.56        47.40 o
  -2  14   5       1678.04       1885.30        94.34 o
  -1  14   5       1478.47       1566.81        34.76 o
   0  14   5       1401.08       1454.19        33.49 o
   1  14   5        822.50        871.08        25.56 o
   2  14   5        404.78        421.38        22.59 o
   3  14   5        164.58        185.46        10.92 o
   4  14   5        411.66        398.44        32.35 o
   5  14   5       1048.23       1064.98        39.18 o
   6  14   5        923.78        931.92        47.06 o
   7  14   5        998.76       1064.50        51.05 o
   8  14   5        500.04        508.94        21.14 o
   9  14   5        149.84        123.18        14.74 o
 -11  15   5        557.60        407.38        21.76 o
 -10  15   5        514.59        474.81        21.50 o
  -9  15   5          6.21         19.12        10.77 o
  -8  15   5        263.17        304.72        16.19 o
  -7  15   5        369.14        445.49        19.06 o
  -6  15   5        595.24        647.90        21.24 o
  -5  15   5       1379.99       1357.04        54.84 o
  -4  15   5       1433.91       1483.11        48.01 o
  -3  15   5        723.56        756.38        48.21 o
  -2  15   5          6.39         10.54         6.86 o
  -1  15   5        250.96        280.05        25.00 o
   0  15   5        336.78        305.27        41.20 o
   1  15   5        217.09        259.17        15.27 o
   2  15   5        499.03        580.88        19.52 o
   3  15   5        946.05       1023.98        48.91 o
   4  15   5       1192.24       1251.01        53.68 o
   5  15   5        396.32        433.65        16.98 o
   6  15   5         46.36         57.94        10.89 o
   7  15   5        196.52        206.75        16.87 o
   8  15   5         79.07         55.56        13.70 o
 -10  16   5        420.65        335.07        22.37 o
  -9  16   5        503.98        462.47        20.22 o
  -8  16   5        117.47        124.27        13.66 o
  -7  16   5         19.22         25.64        10.10 o
  -6  16   5          1.44         -1.07         8.59 o
  -5  16   5          3.48          7.55         7.72 o
  -4  16   5         53.11         47.82        10.08 o
  -3  16   5        522.32        551.46        35.98 o
  -2  16   5        866.61        963.60        52.89 o
  -1  16   5        284.38        277.16        19.33 o
   0  16   5          1.42          3.97         8.41 o
   1  16   5          7.90         15.74         8.39 o
   2  16   5        220.54        245.81        19.43 o
   3  16   5        370.67        404.82        16.53 o
   4  16   5        106.64        120.92        12.86 o
   5  16   5        917.67        963.66        27.70 o
   6  16   5        326.72        373.27        18.59 o
   7  16   5         70.04         62.55        12.77 o
  -9  17   5          1.19          8.19        12.34 o
  -8  17   5        145.79        126.51        15.06 o
  -7  17   5        479.09        478.50        20.57 o
  -6  17   5       1225.31       1200.46        60.88 o
  -5  17   5       1559.57       1570.92        69.75 o
  -4  17   5       1030.35       1107.56        49.69 o
  -3  17   5        539.40        567.45        49.26 o
  -2  17   5        273.46        287.93        22.92 o
  -1  17   5          4.06          7.49         8.82 o
   0  17   5        209.15        181.83        36.69 o
   1  17   5        987.50       1082.98        68.75 o
   2  17   5       1192.92       1207.80        75.75 o
   3  17   5        568.05        542.38        32.74 o
   4  17   5        403.84        367.30        17.76 o
   5  17   5        489.75        428.16        20.37 o
   6  17   5         13.96          1.24        12.68 o
  -7  18   5        103.09         65.65        13.53 o
  -6  18   5          2.80        -11.99        11.99 o
  -5  18   5         23.76         23.23        11.71 o
  -4  18   5         47.40         54.84        12.35 o
  -3  18   5         47.97         48.74        11.63 o
  -2  18   5        465.21        479.71        22.38 o
  -1  18   5        177.04        215.86        16.05 o
   0  18   5          2.19          8.95        11.57 o
   1  18   5          0.35          0.93        10.41 o
   2  18   5         43.52         45.22        12.03 o
   3  18   5         63.55         68.96        12.63 o
   4  18   5         21.42         30.14        12.72 o
   5  18   5          0.05         10.35        11.81 o
  -5  19   5       1197.36        926.31        49.63 o
  -4  19   5        411.24        369.28        30.73 o
  -3  19   5          4.89         14.79        12.40 o
  -2  19   5          2.36         -1.45        10.29 o
  -1  19   5         42.76         51.00        12.80 o
   0  19   5         57.48         54.53        13.32 o
   1  19   5       1095.80        953.45        49.63 o
   2  19   5       1495.01       1309.86        42.75 o
   3  19   5        736.45        543.05        29.60 o
 -16   0   6          4.24        -10.15        17.87 o
 -15   0   6         86.59         85.06        20.92 o
 -14   0   6         57.96         52.84        12.39 o
 -13   0   6       1298.93       1395.24        49.17 o
 -12   0   6       1190.90       1409.93       110.25 o
 -11   0   6       2131.98       2332.91        68.78 o
 -10   0   6       4989.58       5161.33       124.27 o
  -9   0   6         30.26         37.34         5.94 o
  -8   0   6        323.63        375.85        38.77 o
  -7   0   6       1038.24        980.48        40.05 o
  -6   0   6       5503.14       5680.39       188.14 o
  -5   0   6      14324.42      14148.61       292.75 o
  -4   0   6      10767.44      10195.88       218.51 o
  -3   0   6       6836.64       6479.91       206.71 o
   0   0   6       6150.24       6139.09       121.83 o
   1   0   6         98.67         95.97         4.61 o
   2   0   6       3132.60       3030.24        78.47 o
   3   0   6       4991.54       4918.39       117.61 o
   4   0   6       4544.80       4482.07       110.69 o
   5   0   6       2407.79       2313.63        72.59 o
   6   0   6       4395.88       4166.28       111.41 o
   7   0   6       3128.35       3156.17        86.45 o
   8   0   6        552.53        613.50        23.96 o
   9   0   6        414.81        441.98        30.03 o
  10   0   6        916.31       1024.28        38.97 o
  11   0   6         85.61         88.33        14.27 o
  12   0   6        364.22        409.85        41.86 o
  13   0   6        440.52        373.43        28.88 o
 -16   1   6         63.97         68.37        14.58 o
 -15   1   6        172.39        175.21        15.29 o
 -14   1   6         13.65         13.21         8.12 o
 -13   1   6          9.76         15.23         7.53 o
 -12   1   6         69.23         89.28         7.95 o
 -11   1   6         14.78         15.36         5.21 o
 -10   1   6         22.04         23.38         5.15 o
  -9   1   6         13.26         14.64         4.08 o
  -8   1   6        915.32        896.81        24.68 o
  -7   1   6         36.27         35.97         3.88 o
  -6   1   6         80.47         94.64         5.15 o
  -5   1   6        120.44        122.92         5.05 o
  -4   1   6         26.02         39.97         2.45 o
  -3   1   6        402.79        430.18         9.21 o
  -2   1   6        270.55        246.05         8.09 o
  -1   1   6       2417.50       2386.74        49.88 o
   0   1   6         23.06         23.24         1.08 o
   1   1   6         39.43         49.42         2.90 o
   2   1   6         53.83         42.73         5.98 o
   3   1   6        102.33        168.87         5.72 o
   4   1   6         26.71         30.48         3.29 o
   5   1   6        130.01        123.07         5.89 o
   6   1   6        323.82        345.92        11.86 o
   7   1   6         75.92         96.21         6.38 o
   8   1   6        126.43        117.87        10.87 o
   9   1   6         61.53         56.81         7.02 o
  10   1   6         30.86         33.14         9.30 o
  11   1   6         15.17         10.06         7.46 o
  12   1   6         11.80         12.06         9.40 o
  13   1   6          7.15         15.52        11.12 o
 -16   2   6         41.31         37.72        12.51 o
 -15   2   6         31.02         18.07         9.50 o
 -14   2   6        133.97        149.07        11.25 o
 -13   2   6       1388.75       1490.87        56.83 o
 -12   2   6       1628.74       1814.73        54.49 o
 -11   2   6       1654.31       1785.67        40.22 o
 -10   2   6       2236.44       2488.95        49.48 o
  -9   2   6        572.53        637.63        23.01 o
  -8   2   6        332.67        360.60        10.96 o
  -7   2   6        506.67        510.88        25.35 o
  -6   2   6        650.42        606.67        16.32 o
  -5   2   6       6999.09       6620.73       104.23 o
  -4   2   6      12099.36      11395.21       170.46 o
  -3   2   6       6722.65       6394.36        96.15 o
  -2   2   6       2226.43       2149.81        51.71 o
  -1   2   6       3068.04       3048.69        66.59 o
   0   2   6       1103.08        926.78        18.32 o
   1   2   6       1498.31       1601.59        30.82 o
   2   2   6       3175.15       3050.20        54.22 o
   3   2   6       2414.80       2388.08        45.03 o
   4   2   6       3678.02       3612.23        64.49 o
   5   2   6       2787.23       2752.94        67.23 o
   6   2   6       2086.31       2202.89        41.62 o
   7   2   6       1891.98       2049.96        44.72 o
   8   2   6        274.21        322.90        12.40 o
   9   2   6        286.90        284.04        17.75 o
  10   2   6        244.02        281.63        13.24 o
  11   2   6         78.94        113.58         9.94 o
  12   2   6        171.27        168.23        18.22 o
  13   2   6        414.74        319.42        17.91 o
 -16   3   6        267.16        192.53        16.58 o
 -15   3   6        296.04        313.41        16.33 o
 -14   3   6          7.09          7.10         8.49 o
 -13   3   6         17.42         17.11         6.65 o
 -12   3   6        363.93        364.51        13.45 o
 -11   3   6         87.57         81.58         7.20 o
 -10   3   6         39.15         38.36         5.20 o
  -9   3   6       1111.57       1166.17        26.08 o
  -8   3   6       7253.49       7217.96       114.63 o
  -7   3   6        369.38        359.46        10.53 o
  -6   3   6        186.01        205.46         7.04 o
  -5   3   6       2320.68       2276.23        42.71 o
  -4   3   6       1190.90       1251.18        25.73 o
  -3   3   6         57.16         57.24         2.77 o
  -2   3   6        503.79        456.31        10.52 o
  -1   3   6       3463.91       3358.37        71.16 o
   0   3   6       1526.68       1480.16        29.14 o
   1   3   6        253.86        260.02         7.51 o
   2   3   6        639.81        663.52        15.15 o
   3   3   6        451.11        404.62        10.67 o
   4   3   6        251.00        244.64         8.03 o
   5   3   6        335.43        311.56         9.47 o
   6   3   6       1172.87       1211.65        26.07 o
   7   3   6        688.56        725.65        18.86 o
   8   3   6         27.35         19.83         5.09 o
   9   3   6         56.38         60.22         6.83 o
  10   3   6        757.54        828.86        23.32 o
  11   3   6        282.24        324.15        19.75 o
  12   3   6          6.15          3.75         8.31 o
  13   3   6         71.76         77.94        12.50 o
 -15   4   6         47.99         58.66        10.73 o
 -14   4   6        183.19        203.35        13.60 o
 -13   4   6        347.44        346.83        15.87 o
 -12   4   6        817.59        873.82        24.58 o
 -11   4   6       1174.90       1258.08        30.00 o
 -10   4   6        892.29       1004.01        25.00 o
  -9   4   6       2799.31       2984.40        63.55 o
  -8   4   6        195.26        220.58         8.18 o
  -7   4   6        328.22        335.16        12.03 o
  -6   4   6          7.32         11.77         3.14 o
  -5   4   6        875.39        800.41        18.64 o
  -4   4   6       4695.39       4720.16        82.15 o
  -3   4   6       7147.02       6825.68       106.46 o
  -2   4   6       5441.86       5130.84        93.46 o
  -1   4   6       1933.12       2087.80        55.62 o
   0   4   6        482.85        459.27        11.42 o
   1   4   6          0.02         -0.54         1.95 o
   2   4   6        340.21        319.37        16.28 o
   3   4   6        738.89        737.27        17.87 o
   4   4   6       1989.79       2056.27        41.92 o
   5   4   6       1999.34       2005.42        40.64 o
   6   4   6        542.49        602.13        21.97 o
   7   4   6        946.77        984.89        21.97 o
   8   4   6        163.53        161.58        10.45 o
   9   4   6          0.49          1.98         5.55 o
  10   4   6         81.49         67.58         8.50 o
  11   4   6        782.85        829.47        25.22 o
  12   4   6        379.39        341.61        16.01 o
  13   4   6        382.79        249.90        32.46 o
 -15   5   6        460.96        462.50        28.25 o
 -14   5   6        301.25        290.20        15.60 o
 -13   5   6         68.00         61.68         8.58 o
 -12   5   6         45.38         61.25         7.84 o
 -11   5   6          9.54         17.85         6.27 o
 -10   5   6         25.95         19.92         5.03 o
  -9   5   6       1355.54       1524.79        53.73 o
  -8   5   6       2321.71       2390.21        45.69 o
  -7   5   6       2720.89       2842.94        59.85 o
  -6   5   6        409.86        421.84        12.22 o
  -5   5   6       1694.41       1676.64        35.33 o
  -4   5   6        680.45        634.30        20.27 o
  -3   5   6        169.42        170.41         7.01 o
  -2   5   6       6618.46       6592.53       103.20 o
  -1   5   6       3356.07       3313.45        64.87 o
   0   5   6       2609.25       2420.29        44.58 o
   1   5   6       1990.28       1962.72        52.21 o
   2   5   6       3231.45       3277.06        55.77 o
   3   5   6       5728.16       5725.59        91.48 o
   4   5   6       1594.40       1601.74        32.70 o
   5   5   6          5.79          4.58         3.61 o
   6   5   6        465.10        537.20        15.50 o
   7   5   6       1055.08       1171.32        27.70 o
   8   5   6        987.51       1003.41        24.33 o
   9   5   6        374.94        388.48        14.17 o
  10   5   6        422.44        505.32        17.42 o
  11   5   6        269.14        297.43        13.55 o
  12   5   6         16.37         13.87         9.50 o
 -15   6   6        193.68        198.47        16.12 o
 -14   6   6        332.45        321.28        15.83 o
 -13   6   6         41.25         41.80         8.52 o
 -12   6   6         40.35         38.65         8.07 o
 -11   6   6        281.72        288.07        17.90 o
 -10   6   6        451.11        521.72        15.37 o
  -9   6   6        628.09        667.35        20.31 o
  -8   6   6          6.47          7.91         4.66 o
  -7   6   6        303.49        301.42        13.73 o
  -6   6   6         15.90         20.17         4.36 o
  -5   6   6        239.12        244.38         8.34 o
  -4   6   6       1518.39       1668.89        45.92 o
  -3   6   6       4564.51       4587.80       109.30 o
  -2   6   6       2633.32       2488.08        44.81 o
  -1   6   6        272.83        270.35        10.46 o
   0   6   6         85.65         83.74         4.82 o
   1   6   6        213.29        200.52         6.89 o
   2   6   6        224.04        226.37        11.35 o
   3   6   6         25.81         26.04         3.92 o
   4   6   6       2305.38       2288.71        41.56 o
   5   6   6       4860.16       5240.66        94.97 o
   6   6   6       2625.55       2815.83       129.84 o
   7   6   6        522.89        557.88        20.02 o
   8   6   6         12.44         10.18         6.55 o
   9   6   6        391.11        405.78        14.84 o
  10   6   6         43.13         44.19         9.08 o
  11   6   6        232.89        219.43        13.24 o
  12   6   6        225.72        190.47        15.48 o
 -15   7   6        423.46        344.11        19.25 o
 -14   7   6        661.77        647.94        24.05 o
 -13   7   6        331.78        338.71        15.37 o
 -12   7   6         36.98         28.18         8.78 o
 -11   7   6         15.35         11.84         6.27 o
 -10   7   6        579.64        629.62        18.53 o
  -9   7   6       1697.48       1726.36        35.68 o
  -8   7   6        433.09        474.66        13.95 o
  -7   7   6       3187.15       3354.64        60.10 o
  -6   7   6       4423.29       4594.42       117.50 o
  -5   7   6       2434.44       2565.51        47.87 o
  -4   7   6       1399.44       1399.61        39.82 o
  -3   7   6         81.38        104.07        15.23 o
  -2   7   6       1138.24       1149.43        31.20 o
  -1   7   6       2700.83       2740.86        50.78 o
   0   7   6       3373.78       3277.38        77.09 o
   1   7   6       4521.80       4674.51       112.04 o
   2   7   6       1470.81       1479.67        29.55 o
   3   7   6        194.99        236.81         8.69 o
   4   7   6          5.87          9.57         4.39 o
   5   7   6         45.94         55.25         5.86 o
   6   7   6        155.04        177.76        11.88 o
   7   7   6        887.36       1009.25        34.20 o
   8   7   6       1494.85       1738.60        68.86 o
   9   7   6       1219.60       1335.36        64.14 o
  10   7   6        384.23        442.68        18.66 o
  11   7   6        399.23        399.68        19.52 o
  12   7   6         38.13         22.71        12.50 o
 -14   8   6         93.86         90.06        19.38 o
 -13   8   6         72.59         96.12        10.77 o
 -12   8   6         11.03          7.74         6.97 o
 -11   8   6         26.65         22.39         7.31 o
 -10   8   6        482.56        514.72        19.28 o
  -9   8   6          3.78          9.92         5.83 o
  -8   8   6        185.16        192.55        11.04 o
  -7   8   6        586.30        607.81        24.53 o
  -6   8   6        336.05        352.62        11.92 o
  -5   8   6        498.76        455.25        15.76 o
  -4   8   6         70.76         72.00         6.64 o
  -3   8   6       2129.64       2090.31        50.06 o
  -2   8   6       1266.62       1301.98        28.28 o
  -1   8   6          0.63          2.10         3.60 o
   0   8   6         16.35         26.40         4.24 o
   1   8   6         30.26         33.09         4.30 o
   2   8   6         13.43         13.55         4.00 o
   3   8   6         59.97         59.14         6.99 o
   4   8   6        536.10        578.60        15.47 o
   5   8   6         21.60         31.46         5.39 o
   6   8   6          3.72         -1.61         5.10 o
   7   8   6         20.28         20.89         7.24 o
   8   8   6         10.93         12.79         6.82 o
   9   8   6        239.86        260.72        49.38 o
  10   8   6         81.46         66.71         9.36 o
  11   8   6         74.56         63.94        13.76 o
  12   8   6        315.18        216.09        19.72 o
 -14   9   6        834.68        733.94        33.62 o
 -13   9   6        540.24        567.02        21.51 o
 -12   9   6         29.60         49.03         8.56 o
 -11   9   6          0.46         -3.44         6.65 o
 -10   9   6        271.65        272.89        15.28 o
  -9   9   6        162.53        157.29        10.37 o
  -8   9   6       1158.88       1340.71        32.51 o
  -7   9   6       3318.92       3499.53        87.51 o
  -6   9   6       6789.08       6971.69       210.63 o
  -5   9   6       3508.78       3773.39       119.74 o
  -4   9   6        263.08        245.63         9.23 o
  -3   9   6        758.06        768.76        57.99 o
  -2   9   6        141.50        139.23         6.76 o
  -1   9   6       1149.67       1258.12        52.26 o
   0   9   6       2654.70       2905.66       103.58 o
   1   9   6       5701.08       5879.95       260.68 o
   2   9   6       4860.36       5076.47       145.66 o
   3   9   6        686.98        723.93        17.30 o
   4   9   6        356.41        386.68        11.96 o
   5   9   6        494.95        494.60        14.25 o
   6   9   6         56.86         81.04         8.15 o
   7   9   6       1222.23       1350.12        45.90 o
   8   9   6       2549.05       2699.32        77.62 o
   9   9   6       1627.29       1778.14        48.01 o
  10   9   6        130.59        136.49        11.35 o
  11   9   6        105.31         84.91        12.50 o
 -14  10   6          0.95         -5.90        11.77 o
 -13  10   6         15.91         21.87        10.30 o
 -12  10   6          2.39          5.65         9.81 o
 -11  10   6          5.23         -2.42         7.49 o
 -10  10   6         45.84         59.36         8.29 o
  -9  10   6         22.48         23.11         7.18 o
  -8  10   6         83.71         91.95         8.34 o
  -7  10   6          5.50          8.19         5.54 o
  -6  10   6        568.71        601.63        24.08 o
  -5  10   6         59.33         61.33         6.80 o
  -4  10   6        351.88        364.03        15.29 o
  -3  10   6         64.67         57.67         8.09 o
  -2  10   6          1.73          4.06         4.69 o
  -1  10   6        289.18        286.76        10.77 o
   0  10   6          5.28         11.21         5.18 o
   1  10   6        119.40        128.65         7.22 o
   2  10   6          4.37          6.08         4.83 o
   3  10   6         11.65         15.00         5.00 o
   4  10   6          1.39          0.66         5.37 o
   5  10   6         34.63         49.00         7.75 o
   6  10   6         23.88         24.38         6.45 o
   7  10   6         34.00         29.08         7.15 o
   8  10   6          2.50          9.73         7.47 o
   9  10   6          4.55          4.27         7.90 o
  10  10   6        150.26        154.88        11.89 o
  11  10   6         52.86         25.26        11.71 o
 -13  11   6        488.28        469.17        38.12 o
 -12  11   6         62.00         63.41        10.68 o
 -11  11   6        495.26        548.81        20.33 o
 -10  11   6        473.76        516.96        18.42 o
  -9  11   6        317.84        315.19        14.20 o
  -8  11   6       1838.06       1851.28        57.77 o
  -7  11   6       1672.40       1767.66        55.94 o
  -6  11   6       1357.85       1434.59        63.82 o
  -5  11   6       1470.80       1545.49        60.88 o
  -4  11   6         19.72         22.95         6.26 o
  -3  11   6        241.95        286.64        11.46 o
  -2  11   6        108.60        106.90         7.63 o
  -1  11   6        814.34        879.64        41.33 o
   0  11   6       3896.97       3998.94       158.34 o
   1  11   6       4957.97       5073.15       133.26 o
   2  11   6       4394.56       4609.25        83.85 o
   3  11   6        346.61        362.66        13.90 o
   4  11   6         11.86          5.27         5.99 o
   5  11   6         96.55        128.21        10.26 o
   6  11   6          1.12          2.25         6.63 o
   7  11   6        580.41        656.24        27.73 o
   8  11   6       1581.07       1706.77        91.60 o
   9  11   6       1092.42       1109.56        32.14 o
  10  11   6        366.87        326.48        17.34 o
 -13  12   6         12.92         16.90        12.68 o
 -12  12   6          2.30         13.12        10.05 o
 -11  12   6         31.70         46.08         9.61 o
 -10  12   6        559.88        597.76        26.84 o
  -9  12   6        606.79        662.38        29.05 o
  -8  12   6         55.79         56.42        11.71 o
  -7  12   6          2.28          8.24         6.37 o
  -6  12   6        134.34        125.92        18.70 o
  -5  12   6         15.36         15.34         6.16 o
  -4  12   6        528.50        576.73        32.61 o
  -3  12   6       1550.31       1587.34        81.57 o
  -2  12   6        819.20        871.81        51.44 o
  -1  12   6          3.00          3.40         6.12 o
   0  12   6        142.54        159.27        28.84 o
   1  12   6         85.74         83.17         7.45 o
   2  12   6        134.06        130.36         8.65 o
   3  12   6          2.44          1.01         6.22 o
   4  12   6        852.36        883.28        49.85 o
   5  12   6        390.04        414.93        28.89 o
   6  12   6         70.49         81.77         9.17 o
   7  12   6          0.02         -6.06         7.83 o
   8  12   6          2.87          6.65         7.79 o
   9  12   6          1.00         18.77        10.35 o
  10  12   6         43.31         40.76        11.51 o
 -12  13   6         83.22         59.02        12.09 o
 -11  13   6        119.66        121.45        13.16 o
 -10  13   6        259.91        277.64        15.08 o
  -9  13   6        711.04        709.44        23.54 o
  -8  13   6       1165.41       1226.93        39.03 o
  -7  13   6       1042.11       1167.65        57.57 o
  -6  13   6        903.59        971.74        46.01 o
  -5  13   6        964.80        970.36        43.45 o
  -4  13   6          9.04         19.50         6.40 o
  -3  13   6         66.01         76.55         8.18 o
  -2  13   6        165.62        189.01        12.07 o
  -1  13   6        495.57        574.23        28.63 o
   0  13   6       2348.97       2536.41        60.82 o
   1  13   6       2376.22       2526.38       102.64 o
   2  13   6       1102.31       1233.79        48.74 o
   3  13   6        312.54        356.49        17.89 o
   4  13   6         10.83          6.60         8.26 o
   5  13   6         14.59         21.15         7.85 o
   6  13   6        102.12        122.61        11.25 o
   7  13   6        349.38        379.22        17.70 o
   8  13   6        239.85        248.57        14.51 o
   9  13   6        228.97        189.59        14.81 o
 -11  14   6        316.31        274.50        19.43 o
 -10  14   6       1439.30       1389.92        82.73 o
  -9  14   6        514.36        513.62        43.28 o
  -8  14   6         21.28         30.75         8.73 o
  -7  14   6          0.51         -4.09         8.23 o
  -6  14   6         57.97         62.60         8.57 o
  -5  14   6         97.88         94.77         9.82 o
  -4  14   6        481.67        477.77        25.83 o
  -3  14   6       1612.03       1774.24       106.05 o
  -2  14   6       1435.11       1593.64        55.31 o
  -1  14   6        196.58        224.68        16.55 o
   0  14   6          3.81          1.60         6.14 o
   1  14   6          2.24          5.42         7.03 o
   2  14   6         22.38         27.97         7.94 o
   3  14   6        128.96        158.03        17.41 o
   4  14   6       1117.61       1201.42        66.76 o
   5  14   6       1203.81       1309.95        46.96 o
   6  14   6        295.81        302.56        21.48 o
   7  14   6          0.28         -5.22         9.76 o
   8  14   6          4.97         14.69        10.26 o
 -10  15   6         61.41         64.81        12.75 o
  -9  15   6        783.38        798.81        64.66 o
  -8  15   6        969.24        978.82        51.36 o
  -7  15   6        468.01        462.58        23.67 o
  -6  15   6        172.46        187.53        12.22 o
  -5  15   6        128.05        164.46        11.45 o
  -4  15   6        268.79        280.55        22.90 o
  -3  15   6         19.35         22.40         7.87 o
  -2  15   6        277.03        343.31        22.48 o
  -1  15   6        684.09        737.01        54.63 o
   0  15   6        353.10        405.02        17.13 o
   1  15   6        420.35        466.80        30.20 o
   2  15   6        320.09        298.41        18.86 o
   3  15   6        729.79        855.63        37.79 o
   4  15   6        152.55        155.14        12.28 o
   5  15   6         58.71         54.16        10.85 o
   6  15   6        176.03        193.73        14.38 o
   7  15   6         69.08         54.17        12.79 o
  -9  16   6        170.69        156.99        14.02 o
  -8  16   6          3.20         -7.79        10.42 o
  -7  16   6         83.67         98.90        11.96 o
  -6  16   6        116.05        107.29        12.13 o
  -5  16   6        211.27        204.07        12.84 o
  -4  16   6        665.03        678.93        41.07 o
  -3  16   6       1312.90       1401.56       148.50 o
  -2  16   6       1161.27       1249.89        67.51 o
  -1  16   6        332.48        341.85        19.17 o
   0  16   6         49.09         54.96         9.97 o
   1  16   6          3.63          2.89         8.09 o
   2  16   6        322.24        329.54        16.49 o
   3  16   6        806.98        829.81        47.84 o
   4  16   6        541.55        550.37        21.08 o
   5  16   6        806.88        795.76        43.17 o
   6  16   6        315.99        271.40        23.84 o
  -8  17   6        118.55        107.74        15.70 o
  -7  17   6         10.93         14.56        11.58 o
  -6  17   6          7.31         13.65        11.24 o
  -5  17   6         10.83         12.79        10.28 o
  -4  17   6         75.43         74.25        11.77 o
  -3  17   6         60.23         50.97        11.80 o
  -2  17   6        129.02        131.28        11.68 o
  -1  17   6        459.99        404.63        59.04 o
   0  17   6         29.90         15.01         9.45 o
   1  17   6          0.19          1.38         8.92 o
   2  17   6         60.49         54.68        11.77 o
   3  17   6        276.92        290.15        35.24 o
   4  17   6        254.39        230.76        24.94 o
   5  17   6          4.35         11.89        11.93 o
  -6  18   6        161.74        108.01        13.13 o
  -5  18   6        582.65        532.09        23.02 o
  -4  18   6        993.34        933.96        78.74 o
  -3  18   6        733.77        735.68        29.57 o
  -2  18   6        487.54        474.59        33.15 o
  -1  18   6        551.42        535.08        82.90 o
   0  18   6        274.30        255.25        16.77 o
   1  18   6          0.16          9.28        10.60 o
   2  18   6        488.13        484.63        21.13 o
   3  18   6        994.86        915.58        50.63 o
   4  18   6        294.67        190.26        20.27 o
  -4  19   6          0.12          1.56        12.98 o
  -3  19   6          4.31         -3.81        10.20 o
  -2  19   6         20.98         15.37        12.67 o
  -1  19   6         84.36         63.75        13.57 o
   0  19   6          2.40         -5.09        11.48 o
   1  19   6         36.18          9.50        13.10 o
 -16   1   7        150.49         82.07        13.30 o
 -15   1   7        337.41        366.40        16.92 o
 -14   1   7        306.23        336.42        16.92 o
 -13   1   7         87.70        100.94         9.15 o
 -12   1   7        752.55        786.95        31.46 o
 -11   1   7       1262.78       1373.33        31.99 o
 -10   1   7       1544.40       1616.91        42.28 o
  -9   1   7       1457.24       1482.40        49.53 o
  -8   1   7       2649.53       2840.23        53.99 o
  -7   1   7       2708.75       2849.05        53.48 o
  -6   1   7       1186.23       1242.41        25.64 o
  -5   1   7        366.04        418.96        10.67 o
  -4   1   7       1296.79       1197.10        22.69 o
  -3   1   7       3437.09       3430.23        76.38 o
  -2   1   7       3701.14       3691.89        81.84 o
  -1   1   7       1895.31       1732.42        47.42 o
   0   1   7       4839.25       4599.80       105.06 o
   1   1   7       7618.51       7429.79       109.13 o
   2   1   7         18.74         18.05         2.26 o
   3   1   7        771.12        764.14        17.16 o
   4   1   7        499.08        505.96        13.37 o
   5   1   7        519.01        585.41        14.77 o
   6   1   7       1491.82       1530.59        32.23 o
   7   1   7       1047.63       1202.32        27.54 o
   8   1   7       2287.00       2484.22        52.47 o
   9   1   7        773.44        825.22        22.47 o
  10   1   7         20.74         26.41         7.23 o
  11   1   7          2.31          8.30         8.51 o
  12   1   7          0.66         -4.61         8.65 o
 -15   2   7        130.63        132.71        11.72 o
 -14   2   7        146.07        174.39        12.01 o
 -13   2   7         86.70        106.68        11.18 o
 -12   2   7         68.45         53.11         7.43 o
 -11   2   7         78.72         83.12         7.68 o
 -10   2   7         16.69          8.96         4.48 o
  -9   2   7          2.27         10.55         3.72 o
  -8   2   7       1900.76       1956.47        49.80 o
  -7   2   7       1137.82       1159.44        26.61 o
  -6   2   7         19.24         20.57         3.41 o
  -5   2   7        112.20        126.51         4.78 o
  -4   2   7        805.96        856.43        17.70 o
  -3   2   7        838.65        760.60        18.61 o
  -2   2   7        845.71        956.15        25.84 o
  -1   2   7         96.18        101.90         4.81 o
   0   2   7       1144.20       1252.93        35.39 o
   1   2   7         28.75         27.84         2.08 o
   2   2   7          9.28          7.10         2.15 o
   3   2   7        533.64        520.46        12.33 o
   4   2   7       1094.40       1154.16        25.69 o
   5   2   7         22.98         45.04         4.22 o
   6   2   7         50.43         53.59         5.43 o
   7   2   7          0.45          4.21         4.61 o
   8   2   7          1.63          2.03         4.76 o
   9   2   7        104.03        112.77        11.15 o
  10   2   7         92.60         96.82         8.66 o
  11   2   7        266.68        295.40        14.19 o
  12   2   7         75.65         68.20        10.23 o
 -15   3   7        213.41        201.29        13.82 o
 -14   3   7        134.99        150.70        16.39 o
 -13   3   7         38.27         38.54         7.95 o
 -12   3   7        392.12        421.20        14.84 o
 -11   3   7       1268.55       1334.58        28.31 o
 -10   3   7       1302.23       1400.61        36.55 o
  -9   3   7       4160.65       4338.79        83.42 o
  -8   3   7       1782.27       1827.05        36.68 o
  -7   3   7        334.31        363.31        10.56 o
  -6   3   7        301.31        302.80         9.07 o
  -5   3   7         58.20         56.63         3.48 o
  -4   3   7       1860.33       1845.49        34.60 o
  -3   3   7       2019.35       2002.52        35.13 o
  -2   3   7       3224.63       3216.29        71.70 o
  -1   3   7       4341.77       4203.00        92.85 o
   0   3   7       7351.69       7011.82       102.20 o
   1   3   7       4379.54       4509.03        75.23 o
   2   3   7       1398.64       1395.37        33.36 o
   3   3   7        186.06        209.58         7.83 o
   4   3   7        389.52        415.04        11.85 o
   5   3   7       1119.40       1115.45        24.76 o
   6   3   7       1365.81       1505.93        38.09 o
   7   3   7       1649.85       1750.91        47.11 o
   8   3   7        828.68        887.21        24.37 o
   9   3   7        553.39        558.66        21.13 o
  10   3   7        161.63        166.93        10.72 o
  11   3   7         18.11         32.04         8.45 o
  12   3   7          3.90          0.53         9.48 o
 -15   4   7        226.80        223.71        15.20 o
 -14   4   7        305.57        327.01        17.18 o
 -13   4   7        111.76        126.81         9.56 o
 -12   4   7         88.66         81.28         7.76 o
 -11   4   7        507.36        553.51        16.38 o
 -10   4   7        981.15       1085.91        30.05 o
  -9   4   7        137.96        144.55         7.67 o
  -8   4   7        643.78        660.24        17.29 o
  -7   4   7       1608.52       1612.55        33.07 o
  -6   4   7        156.52        146.20         6.70 o
  -5   4   7        503.34        523.09        13.23 o
  -4   4   7       2415.81       2434.65        43.44 o
  -3   4   7       1790.86       1724.29        33.12 o
  -2   4   7        181.60        172.09         7.82 o
  -1   4   7        413.90        395.26         9.17 o
   0   4   7        975.49        978.08        24.06 o
   1   4   7         11.25         15.21         2.26 o
   2   4   7        365.86        419.60        11.18 o
   3   4   7       1445.58       1511.39        39.32 o
   4   4   7       1522.63       1554.25        30.88 o
   5   4   7        546.64        626.73        15.55 o
   6   4   7         13.27         11.40         4.05 o
   7   4   7        180.06        173.65        11.72 o
   8   4   7         53.74         66.98         7.25 o
   9   4   7          2.87          1.39         5.73 o
  10   4   7         89.17         84.78         8.41 o
  11   4   7        385.77        362.69        16.90 o
  12   4   7        197.40        161.66        13.90 o
 -15   5   7         48.37         53.09        11.15 o
 -14   5   7          0.43         17.76         8.73 o
 -13   5   7         22.75         26.29         7.88 o
 -12   5   7          1.11          1.08         6.41 o
 -11   5   7         39.43         52.00         7.32 o
 -10   5   7        166.66        207.00        15.15 o
  -9   5   7       2522.24       2647.32        50.97 o
  -8   5   7       3167.23       3285.15        59.65 o
  -7   5   7        391.15        412.85        14.07 o
  -6   5   7        170.83        189.77        11.35 o
  -5   5   7        249.83        248.00         8.25 o
  -4   5   7        383.05        453.16        11.79 o
  -3   5   7       1559.11       1614.92        54.21 o
  -2   5   7       2773.08       2741.32        48.45 o
  -1   5   7       4608.27       4491.58        95.44 o
   0   5   7       1092.24       1065.98        22.67 o
   1   5   7        510.17        593.73        16.60 o
   2   5   7       2347.16       2396.91        77.31 o
   3   5   7        950.94        919.62        20.41 o
   4   5   7         24.66         29.22         4.32 o
   5   5   7       1624.41       1832.97        52.21 o
   6   5   7       1251.80       1432.55        34.15 o
   7   5   7        838.36        896.75        21.80 o
   8   5   7        182.72        213.37        10.66 o
   9   5   7        161.40        197.15        12.21 o
  10   5   7        195.26        210.54        20.18 o
  11   5   7          0.26          3.42         9.54 o
  12   5   7          7.32          3.63        10.18 o
 -15   6   7        188.81        159.67        13.54 o
 -14   6   7        339.96        324.92        16.25 o
 -13   6   7        612.32        625.46        36.30 o
 -12   6   7        728.68        782.82        22.47 o
 -11   6   7        768.29        837.62        34.76 o
 -10   6   7        693.58        735.02        23.08 o
  -9   6   7          1.21         -0.34         4.86 o
  -8   6   7        152.90        170.48         8.63 o
  -7   6   7       2649.22       2711.26       128.95 o
  -6   6   7       1643.83       1804.85        35.88 o
  -5   6   7        841.74        934.33        28.15 o
  -4   6   7       2065.34       2133.04        63.67 o
  -3   6   7       3597.18       3569.22        78.16 o
  -2   6   7        247.33        242.68        12.45 o
  -1   6   7        132.87        131.19         5.30 o
   0   6   7        195.45        189.09         6.64 o
   1   6   7       1482.67       1513.93        30.36 o
   2   6   7       3905.47       3950.33       145.02 o
   3   6   7       3812.46       4007.51       153.27 o
   4   6   7       1374.89       1475.12        30.93 o
   5   6   7        544.07        627.00        41.51 o
   6   6   7          6.75          5.89         4.67 o
   7   6   7        152.77        170.02        14.42 o
   8   6   7        114.66        118.38         8.77 o
   9   6   7        475.82        508.12        18.17 o
  10   6   7        292.73        338.80        16.07 o
  11   6   7        539.50        529.19        20.80 o
 -15   7   7         14.67          6.11        11.69 o
 -14   7   7         48.79         43.55        11.46 o
 -13   7   7          8.77          6.83         8.94 o
 -12   7   7          0.54          2.56         7.23 o
 -11   7   7          0.51         -0.79         6.69 o
 -10   7   7        461.24        516.74        18.90 o
  -9   7   7        781.56        906.34        28.68 o
  -8   7   7       1162.65       1288.28        37.93 o
  -7   7   7         52.13         45.02         5.49 o
  -6   7   7          2.72          8.08         3.78 o
  -5   7   7         23.45         35.49         4.38 o
  -4   7   7        176.89        197.14         8.01 o
  -3   7   7         88.90        102.67         5.53 o
  -2   7   7       2274.66       2317.26        73.84 o
  -1   7   7       3098.68       3141.65        84.25 o
   0   7   7        104.08         99.37         5.94 o
   1   7   7         12.25         13.98         3.32 o
   2   7   7        117.74        118.87         6.02 o
   3   7   7         73.95         65.78         5.94 o
   4   7   7        277.15        285.12        16.44 o
   5   7   7       1217.89       1296.46        54.42 o
   6   7   7       1029.82       1151.05        26.51 o
   7   7   7         59.01         56.90         9.65 o
   8   7   7        101.85         98.63         8.71 o
   9   7   7        169.48        167.57        11.17 o
  10   7   7        172.36        174.59        11.54 o
  11   7   7        119.01        108.36        12.34 o
 -14   8   7        220.35        215.22        14.77 o
 -13   8   7        797.55        804.94        33.30 o
 -12   8   7       1036.19       1068.02        28.43 o
 -11   8   7        424.18        465.66        16.29 o
 -10   8   7         14.58         14.79         5.84 o
  -9   8   7          0.53          2.64         5.02 o
  -8   8   7         21.93         18.52         5.06 o
  -7   8   7       1679.52       1752.39        64.76 o
  -6   8   7       6519.71       6951.66       216.13 o
  -5   8   7       2893.57       3043.35       128.26 o
  -4   8   7       2377.42       2464.41        92.59 o
  -3   8   7       2949.94       3027.22       112.62 o
  -2   8   7        397.89        429.59        26.89 o
  -1   8   7         62.08         62.06         4.64 o
   0   8   7        152.65        147.87         7.71 o
   1   8   7       1405.34       1491.67        57.41 o
   2   8   7       3596.78       3735.73       145.12 o
   3   8   7       4568.41       4965.76       163.20 o
   4   8   7       2480.31       2585.67        65.55 o
   5   8   7       1156.38       1175.01        30.30 o
   6   8   7        470.34        584.83        45.07 o
   7   8   7         71.45         87.05         8.28 o
   8   8   7        231.28        260.26        12.86 o
   9   8   7        749.32        712.61        60.19 o
  10   8   7        344.04        321.16        37.97 o
  11   8   7        125.17        131.36        12.97 o
 -14   9   7         94.35         96.17        11.88 o
 -13   9   7         72.33         72.73        11.51 o
 -12   9   7         49.15         55.83         9.40 o
 -11   9   7         15.11         31.56         9.09 o
 -10   9   7        134.72        120.36         9.10 o
  -9   9   7          7.16          8.52         5.49 o
  -8   9   7        121.05        125.38        10.09 o
  -7   9   7         34.42         32.00         5.55 o
  -6   9   7         55.59         53.70         6.31 o
  -5   9   7         73.05         79.14         6.19 o
  -4   9   7          2.16          6.21         4.38 o
  -3   9   7          7.47         12.61         4.09 o
  -2   9   7       1264.53       1350.23        62.93 o
  -1   9   7        134.38        135.01         8.65 o
   0   9   7         62.17         66.38         7.68 o
   1   9   7         68.34         74.55         5.73 o
   2   9   7        166.69        169.89         8.52 o
   3   9   7         78.64         87.27         6.59 o
   4   9   7        231.42        256.10        12.89 o
   5   9   7         90.24         78.90         7.11 o
   6   9   7         29.41         29.81         6.03 o
   7   9   7          8.74         10.08         6.53 o
   8   9   7          3.16          6.29         6.74 o
   9   9   7          0.44          0.28         7.04 o
  10   9   7          6.98          7.25         9.65 o
 -13  10   7        776.93        683.70        27.78 o
 -12  10   7       1024.57       1076.52        35.06 o
 -11  10   7        509.05        589.68        19.49 o
 -10  10   7        151.95        157.00        10.94 o
  -9  10   7        102.54         90.51         8.16 o
  -8  10   7         21.28         17.76         5.93 o
  -7  10   7        376.48        408.60        32.44 o
  -6  10   7       3547.79       3852.95       119.54 o
  -5  10   7       4386.65       4646.98       231.06 o
  -4  10   7       2495.66       2672.34       109.89 o
  -3  10   7        513.32        568.82        31.51 o
  -2  10   7         38.24         36.02         5.35 o
  -1  10   7        332.32        339.41        25.79 o
   0  10   7          1.21          3.37         4.12 o
   1  10   7       2001.68       2119.36       108.15 o
   2  10   7       3876.78       4159.65       199.18 o
   3  10   7       2436.01       2527.28       103.11 o
   4  10   7        705.66        812.86        26.26 o
   5  10   7        283.15        307.83        25.58 o
   6  10   7        897.80        968.07        37.14 o
   7  10   7        130.82        142.59        11.07 o
   8  10   7        456.61        488.79        41.55 o
   9  10   7        670.54        651.88        26.33 o
  10  10   7        596.69        514.65        36.29 o
 -13  11   7          3.84          0.02        11.63 o
 -12  11   7         15.92         12.03        10.06 o
 -11  11   7         78.27         79.31        10.35 o
 -10  11   7         51.59         59.95         8.42 o
  -9  11   7        264.28        326.53        14.24 o
  -8  11   7        287.88        294.47        12.38 o
  -7  11   7         53.48         46.87         6.84 o
  -6  11   7          0.12          2.14         5.53 o
  -5  11   7        171.03        165.89         9.03 o
  -4  11   7         33.52         53.20         6.56 o
  -3  11   7        309.85        348.38        21.07 o
  -2  11   7         22.56         29.15         6.19 o
  -1  11   7        433.86        351.74        70.80 o
   0  11   7        219.71        204.58        16.66 o
   1  11   7        201.39        219.42         9.87 o
   2  11   7         50.85         63.61         6.97 o
   3  11   7          7.51         10.07         5.88 o
   4  11   7         91.82        105.72        10.92 o
   5  11   7        419.79        480.23        16.57 o
   6  11   7        393.79        379.15        15.26 o
   7  11   7          3.22         -0.38         6.86 o
   8  11   7         37.71         57.98         9.87 o
   9  11   7          4.42          2.99        10.30 o
 -12  12   7        587.10        505.40        22.54 o
 -11  12   7         76.59         89.89        12.11 o
 -10  12   7          0.43         -2.84         7.66 o
  -9  12   7          3.49          2.78         7.60 o
  -8  12   7        111.35        115.51        12.56 o
  -7  12   7        515.77        534.58        21.80 o
  -6  12   7        972.70       1087.89        41.97 o
  -5  12   7       2563.26       2780.18       132.74 o
  -4  12   7       1829.23       2003.64       109.04 o
  -3  12   7        316.22        331.21        22.18 o
  -2  12   7        141.59        158.91        13.78 o
  -1  12   7         22.12         22.23         5.85 o
   0  12   7        856.24        928.46        54.47 o
   1  12   7       1114.80       1209.79        41.92 o
   2  12   7       1727.40       1841.26       103.27 o
   3  12   7       1504.37       1576.43        73.12 o
   4  12   7        550.75        574.07        30.67 o
   5  12   7         74.68         78.91         8.20 o
   6  12   7        247.72        216.01        19.40 o
   7  12   7         25.47         16.49         7.96 o
   8  12   7        109.52         99.70        11.48 o
   9  12   7        317.06        247.86        18.79 o
 -12  13   7         11.46          8.73        11.33 o
 -11  13   7         28.74         33.41        10.63 o
 -10  13   7        267.83        259.48        13.83 o
  -9  13   7       1089.14       1154.35        41.07 o
  -8  13   7        838.40        900.43        39.60 o
  -7  13   7         86.41         92.08        11.19 o
  -6  13   7         27.66         39.83         7.89 o
  -5  13   7        147.36        146.60         9.34 o
  -4  13   7        113.02        116.73         8.79 o
  -3  13   7        113.75        109.04         9.84 o
  -2  13   7       1170.04       1336.62        35.82 o
  -1  13   7        437.50        478.85        20.51 o
   0  13   7         89.53        103.17         8.40 o
   1  13   7        152.47        150.65         9.51 o
   2  13   7        330.25        323.49        32.46 o
   3  13   7        188.80        186.32        10.32 o
   4  13   7          2.16          6.14         7.46 o
   5  13   7        578.25        626.00        27.21 o
   6  13   7        713.19        808.34        25.33 o
   7  13   7         59.23         64.70        10.13 o
   8  13   7         59.62         69.18        12.97 o
 -11  14   7         83.55         69.49        15.02 o
 -10  14   7         30.73         16.05        10.05 o
  -9  14   7         68.92         75.57        11.37 o
  -8  14   7        257.21        279.30        20.65 o
  -7  14   7        474.73        492.26        47.16 o
  -6  14   7        291.56        295.41        20.27 o
  -5  14   7        598.53        626.34        25.11 o
  -4  14   7        753.81        837.52        42.39 o
  -3  14   7        346.96        372.89        45.22 o
  -2  14   7        329.22        346.14        19.23 o
  -1  14   7          0.19         -0.51         7.14 o
   0  14   7        231.08        264.15        14.55 o
   1  14   7        169.38        169.11        12.76 o
   2  14   7        145.45        168.58        10.59 o
   3  14   7        442.68        518.35        33.56 o
   4  14   7        524.55        553.47        20.19 o
   5  14   7        465.48        530.13        19.57 o
   6  14   7        161.21        173.30        14.38 o
   7  14   7         74.24         70.16        10.93 o
 -10  15   7        273.88        212.08        18.49 o
  -9  15   7        560.68        558.70        29.78 o
  -8  15   7        520.67        521.30        39.40 o
  -7  15   7        389.27        390.59        28.46 o
  -6  15   7          9.30         10.42         7.64 o
  -5  15   7          1.17         -0.18         7.17 o
  -4  15   7          5.27          0.92         8.55 o
  -3  15   7        703.68        735.88        40.18 o
  -2  15   7       2391.00       2536.03       134.89 o
  -1  15   7        798.86        873.53        29.04 o
   0  15   7        302.99        323.87        20.75 o
   1  15   7        102.80        110.60        11.14 o
   2  15   7         64.52         96.24         9.78 o
   3  15   7         23.48         27.77        10.36 o
   4  15   7         82.33        116.20        12.39 o
   5  15   7        552.75        535.20        33.42 o
   6  15   7        430.49        342.94        22.97 o
  -9  16   7         42.94         20.46        11.44 o
  -8  16   7        207.47        186.96        15.48 o
  -7  16   7        202.28        180.24        17.75 o
  -6  16   7        178.20        187.55        26.31 o
  -5  16   7        123.79        111.06        13.76 o
  -4  16   7        417.60        389.07        27.36 o
  -3  16   7        510.01        462.00        64.35 o
  -2  16   7         18.68         20.37         8.07 o
  -1  16   7        229.42        233.45        16.86 o
   0  16   7        122.17        113.55        13.13 o
   1  16   7         35.85         30.59         9.46 o
   2  16   7          1.81          4.94         8.79 o
   3  16   7        109.28         98.80        17.91 o
   4  16   7        558.41        526.24        48.90 o
   5  16   7        419.78        352.75        19.67 o
  -7  17   7        296.63        241.12        25.32 o
  -6  17   7        103.89         82.37        11.71 o
  -5  17   7          1.23         -1.26        10.63 o
  -4  17   7          0.80         -1.52         9.42 o
  -3  17   7        290.76        253.36        22.33 o
  -2  17   7        618.89        678.54        60.16 o
  -1  17   7        751.25        853.25        55.94 o
   0  17   7        556.76        547.47        29.25 o
   1  17   7        219.60        218.18        14.28 o
   2  17   7          6.27          5.73         9.69 o
   3  17   7         85.45         84.12        13.73 o
   4  17   7        328.01        272.65        16.71 o
  -5  18   7         50.32         29.20        11.73 o
  -4  18   7          1.91        -10.03        10.03 o
  -3  18   7        168.73        151.20        19.71 o
  -2  18   7          4.85          2.55        11.34 o
  -1  18   7         18.63          3.58        10.67 o
   0  18   7         62.92         58.26        12.37 o
   1  18   7         49.08         63.20        13.50 o
   2  18   7          1.36          1.50        10.72 o
 -15   0   8        278.76        254.19        20.80 o
 -14   0   8        400.98        432.92        23.23 o
 -13   0   8        927.89       1024.14        37.44 o
 -12   0   8        200.12        260.90        16.05 o
 -11   0   8        283.31        304.98        16.77 o
 -10   0   8        740.18        796.59        27.52 o
  -9   0   8          9.50         15.86         6.29 o
  -8   0   8       1698.95       1778.90        52.52 o
  -7   0   8       2720.29       2953.66        89.87 o
  -6   0   8       3021.21       3230.92        91.33 o
  -5   0   8       3250.42       3301.72       124.08 o
  -4   0   8        880.79        856.53        22.21 o
   1   0   8       6272.65       6132.34       278.76 o
   2   0   8       2950.88       3276.09        77.96 o
   3   0   8        822.73        892.36        27.73 o
   4   0   8        117.37        102.79         9.45 o
   5   0   8        835.25        794.99        28.33 o
   6   0   8        217.23        224.82        13.18 o
   7   0   8         29.90         56.90        16.92 o
   8   0   8       1558.36       1768.91        55.93 o
   9   0   8       1249.70       1318.14        47.38 o
  10   0   8        525.30        500.55        28.44 o
  11   0   8         25.93          9.63        10.82 o
 -15   1   8          3.63         11.19         9.76 o
 -14   1   8          2.33         -0.62         7.36 o
 -13   1   8         36.07         34.40         7.31 o
 -12   1   8          3.33          2.10         5.16 o
 -11   1   8          9.93         13.48         5.50 o
 -10   1   8         98.17        111.43         7.85 o
  -9   1   8         78.66        100.19         6.69 o
  -8   1   8          0.87          3.61         2.73 o
  -7   1   8          2.56          1.51         2.99 o
  -6   1   8         75.85         83.46         4.31 o
  -5   1   8         32.93         36.29         2.59 o
  -4   1   8         13.30         26.81         1.89 o
  -3   1   8        993.76       1114.26        27.70 o
   0   1   8        345.90        374.15        11.59 o
   1   1   8          0.06         -0.35         1.44 o
   2   1   8        173.91        196.36         6.17 o
   3   1   8         43.58         39.23         3.07 o
   4   1   8        399.20        356.40        11.78 o
   5   1   8         71.93         73.08         6.42 o
   6   1   8        192.51        200.96         8.14 o
   7   1   8          0.15          2.44         4.12 o
   8   1   8         65.04         69.61         7.25 o
   9   1   8          3.71          4.13         6.74 o
  10   1   8          1.64          3.62         7.32 o
  11   1   8          0.23          3.14         7.57 o
 -15   2   8        249.70        232.27        15.63 o
 -14   2   8        624.83        644.43        23.24 o
 -13   2   8        632.69        652.63        23.90 o
 -12   2   8        239.94        295.45        12.95 o
 -11   2   8        120.47        120.90         7.62 o
 -10   2   8        641.78        689.37        18.05 o
  -9   2   8        253.51        273.92        13.55 o
  -8   2   8        927.10        982.39        22.57 o
  -7   2   8       3736.32       3938.85        79.00 o
  -6   2   8       3821.47       3979.89        68.84 o
  -5   2   8       3179.60       3309.12        55.72 o
  -4   2   8        841.92        840.96        17.21 o
  -3   2   8          0.00          1.46         2.18 o
  -2   2   8        435.68        440.01        14.03 o
  -1   2   8       1113.61       1213.14        32.97 o
   0   2   8       3303.58       3283.96        76.76 o
   1   2   8       4279.36       4305.69        70.96 o
   2   2   8       3429.76       3553.51        59.57 o
   3   2   8       1103.64       1219.98        38.23 o
   4   2   8        192.08        227.50        11.82 o
   5   2   8          6.35          7.03         3.37 o
   6   2   8         44.09         64.45         5.32 o
   7   2   8        550.18        603.57        16.58 o
   8   2   8       1043.55       1091.10        26.98 o
   9   2   8       1060.82       1121.93        48.43 o
  10   2   8        555.09        603.30        21.56 o
  11   2   8        134.75        135.79        12.69 o
 -15   3   8         15.92          5.51         9.81 o
 -14   3   8        118.49        113.49        11.54 o
 -13   3   8         91.17         91.98         9.74 o
 -12   3   8          7.32         12.83         6.04 o
 -11   3   8         13.51         11.89         5.64 o
 -10   3   8        795.36        859.56        22.02 o
  -9   3   8        460.00        509.39        21.58 o
  -8   3   8         19.23         20.89         4.02 o
  -7   3   8         28.39         30.42         3.78 o
  -6   3   8        354.00        359.37         9.98 o
  -5   3   8          4.81          8.47         2.25 o
  -4   3   8         37.66         41.48         2.31 o
  -3   3   8       1341.20       1378.66        37.41 o
  -2   3   8       2146.76       2230.92        56.06 o
  -1   3   8        835.20        885.00        25.27 o
   0   3   8       1106.07       1116.48        33.41 o
   1   3   8        150.08        172.72         5.52 o
   2   3   8        438.47        479.46        12.23 o
   3   3   8         16.94         27.84         3.44 o
   4   3   8        976.37       1041.39        22.28 o
   5   3   8        489.08        581.83        14.42 o
   6   3   8        584.68        624.54        15.99 o
   7   3   8        158.63        155.54         8.66 o
   8   3   8         30.42         27.99         6.41 o
   9   3   8        142.14        177.45        11.03 o
  10   3   8          7.30         16.82         7.77 o
  11   3   8         29.69         23.25        10.96 o
 -15   4   8        190.91        183.58        13.44 o
 -14   4   8        556.55        624.02        26.65 o
 -13   4   8        210.67        223.89        20.52 o
 -12   4   8        193.67        195.43        14.70 o
 -11   4   8         95.34        101.48         7.45 o
 -10   4   8         46.68         68.30         6.23 o
  -9   4   8       1278.31       1383.27        47.33 o
  -8   4   8        752.23        877.37        30.10 o
  -7   4   8       2061.35       2188.06        89.24 o
  -6   4   8        844.85        818.35        30.36 o
  -5   4   8        416.00        407.53        10.92 o
  -4   4   8        633.46        647.12        22.16 o
  -3   4   8         42.65         42.98         2.50 o
  -2   4   8        259.07        278.12        10.37 o
  -1   4   8       2457.24       2603.04        66.53 o
   0   4   8       7301.42       7263.04       176.01 o
   1   4   8       1409.37       1450.11        29.03 o
   2   4   8       2337.96       2404.60        44.08 o
   3   4   8       1185.99       1227.71        25.61 o
   4   4   8        103.01        106.83         5.70 o
   5   4   8         58.68         65.86         8.55 o
   6   4   8         51.29         59.82         5.67 o
   7   4   8        532.90        522.76        25.37 o
   8   4   8         97.67        121.98        15.20 o
   9   4   8        369.26        430.27        16.96 o
  10   4   8        582.10        578.38        18.73 o
  11   4   8        216.04        184.85        13.79 o
 -15   5   8         17.94         10.04        10.82 o
 -14   5   8        241.34        216.89        16.44 o
 -13   5   8        168.21        156.46        11.54 o
 -12   5   8        272.74        297.46        14.72 o
 -11   5   8        536.98        543.68        19.70 o
 -10   5   8        766.13        850.10        30.36 o
  -9   5   8        621.18        707.62        19.80 o
  -8   5   8        277.48        299.83        10.70 o
  -7   5   8         30.12         37.81         4.57 o
  -6   5   8        201.21        201.91         9.69 o
  -5   5   8        840.28        859.83        19.13 o
  -4   5   8        565.49        629.43        14.08 o
  -3   5   8       2073.32       2125.68        64.95 o
  -2   5   8       6318.42       6339.60       218.82 o
  -1   5   8        796.63        874.24        24.78 o
   0   5   8          5.62          2.21         1.95 o
   1   5   8          0.61          0.43         2.16 o
   2   5   8        439.83        462.34        15.86 o
   3   5   8         32.09         30.25         3.95 o
   4   5   8        544.77        655.14        27.99 o
   5   5   8       1601.21       1744.54        42.90 o
   6   5   8        492.57        531.61        21.97 o
   7   5   8        122.59        143.72        11.18 o
   8   5   8         25.94         35.55         7.74 o
   9   5   8          6.85         10.27         7.19 o
  10   5   8         15.29         20.82         7.96 o
  11   5   8        176.73        152.79        12.43 o
 -15   6   8        289.66        183.95        19.75 o
 -14   6   8        165.61        173.80        15.45 o
 -13   6   8          1.28          3.91         7.84 o
 -12   6   8         32.25         24.12         8.27 o
 -11   6   8         47.09         63.28         7.19 o
 -10   6   8          5.15          4.11         5.25 o
  -9   6   8        947.94       1062.30        26.40 o
  -8   6   8       2052.10       2212.96        77.37 o
  -7   6   8       1193.61       1247.61        36.98 o
  -6   6   8        360.69        355.17        15.44 o
  -5   6   8        175.82        196.47         7.36 o
  -4   6   8       1148.86       1232.51        44.39 o
  -3   6   8         93.10        105.18         8.71 o
  -2   6   8         41.88         53.03         3.62 o
  -1   6   8       1563.95       1595.17        63.76 o
   0   6   8        672.50        672.92        29.47 o
   1   6   8          7.70         12.97         2.92 o
   2   6   8        188.80        208.67         8.02 o
   3   6   8       1680.44       1755.28        35.24 o
   4   6   8        202.11        223.11         8.41 o
   5   6   8         10.06          2.17         4.45 o
   6   6   8        178.30        231.23        11.87 o
   7   6   8        379.83        423.51        27.54 o
   8   6   8         35.55         55.68         7.47 o
   9   6   8         14.41          6.81         8.33 o
  10   6   8        185.31        187.96        12.66 o
  11   6   8        113.64         87.11        12.84 o
 -14   7   8          3.33         12.90         9.47 o
 -13   7   8         64.01         88.18        10.72 o
 -12   7   8        984.06       1095.05        29.18 o
 -11   7   8       1736.98       1856.88        42.39 o
 -10   7   8        859.19        974.18        24.75 o
  -9   7   8        829.21        895.93        23.69 o
  -8   7   8        495.49        546.52        37.66 o
  -7   7   8         67.70         79.61         5.75 o
  -6   7   8        150.58        182.88         8.34 o
  -5   7   8        874.12        908.04        26.95 o
  -4   7   8       1215.19       1215.95        47.90 o
  -3   7   8       2885.23       3011.76       107.21 o
  -2   7   8       5731.72       6169.01       288.57 o
  -1   7   8       1433.22       1515.31        42.70 o
   0   7   8        656.61        756.64        30.36 o
   1   7   8          1.27          3.40         3.07 o
   2   7   8       1709.73       1756.34        76.52 o
   3   7   8       2941.70       3018.19        88.50 o
   4   7   8       1976.12       2213.68       110.36 o
   5   7   8       1186.73       1344.98        61.13 o
   6   7   8        390.64        399.53        18.55 o
   7   7   8        584.98        627.00        18.66 o
   8   7   8        425.39        520.44        49.75 o
   9   7   8          0.28         -5.51         7.98 o
  10   7   8         18.93         30.15         9.82 o
 -14   8   8          2.37         13.62        10.14 o
 -13   8   8          0.18         -5.10         9.07 o
 -12   8   8         19.29         13.49         8.25 o
 -11   8   8         47.20         51.44         8.24 o
 -10   8   8         48.31         42.39         7.02 o
  -9   8   8        250.73        277.30        11.26 o
  -8   8   8        863.43        930.39        28.52 o
  -7   8   8        142.43        168.91         8.43 o
  -6   8   8         10.11          3.28         3.92 o
  -5   8   8          6.72          6.67         3.89 o
  -4   8   8         32.87         33.28         4.35 o
  -3   8   8        230.09        232.88        12.99 o
  -2   8   8         13.26          9.12         3.93 o
  -1   8   8        727.94        782.36        26.48 o
   0   8   8        728.22        768.06        18.03 o
   1   8   8        262.08        268.45        12.40 o
   2   8   8         14.59         18.56         4.62 o
   3   8   8        621.19        667.74        16.04 o
   4   8   8        251.26        263.90        12.14 o
   5   8   8         11.26          9.50         4.86 o
   6   8   8        284.26        292.58        22.80 o
   7   8   8          0.64         -1.17         5.66 o
   8   8   8         13.21         20.90         7.42 o
   9   8   8          0.05         -1.01         7.80 o
  10   8   8         82.22         68.75        10.63 o
 -13   9   8        138.46        155.46        14.18 o
 -12   9   8        929.64        939.01        29.48 o
 -11   9   8       1324.11       1470.73        44.17 o
 -10   9   8        290.61        334.06        18.27 o
  -9   9   8        171.53        193.77         9.63 o
  -8   9   8        695.66        730.70        30.83 o
  -7   9   8        303.42        328.09        25.74 o
  -6   9   8        231.13        271.55        10.71 o
  -5   9   8       2156.22       2294.49        85.35 o
  -4   9   8       2533.34       2500.84        86.14 o
  -3   9   8       2155.01       2317.34        98.75 o
  -2   9   8       1361.27       1442.44        77.79 o
  -1   9   8       1321.88       1458.26        62.82 o
   0   9   8        546.02        562.19        23.42 o
   1   9   8          6.06          6.38         3.97 o
   2   9   8        798.44        854.38        27.27 o
   3   9   8       1107.83       1171.60        69.02 o
   4   9   8       1195.57       1316.18        98.65 o
   5   9   8        622.93        642.05        23.95 o
   6   9   8        471.02        545.60        31.67 o
   7   9   8        716.13        745.05        39.65 o
   8   9   8        231.02        268.27        12.56 o
   9   9   8         42.05         45.50        10.71 o
  10   9   8        238.26        168.96        14.46 o
 -13  10   8        156.07        130.76        13.55 o
 -12  10   8          8.45          8.35         8.18 o
 -11  10   8          8.36          7.10         9.23 o
 -10  10   8          0.46          6.40         7.30 o
  -9  10   8        104.93         96.42         8.70 o
  -8  10   8         55.91         51.23         7.62 o
  -7  10   8          2.10          1.45         5.55 o
  -6  10   8         43.30         39.54         5.94 o
  -5  10   8          4.99          8.99         4.98 o
  -4  10   8        172.44        188.33        18.49 o
  -3  10   8        118.99        113.52         7.96 o
  -2  10   8         72.94         64.29         7.30 o
  -1  10   8        170.01        188.50        10.24 o
   0  10   8         66.73         88.05         6.79 o
   1  10   8         92.94        115.30         8.03 o
   2  10   8         62.46         72.85         7.19 o
   3  10   8          2.99         -1.86         4.38 o
   4  10   8        147.76        143.73         8.77 o
   5  10   8          0.12          7.13         6.54 o
   6  10   8          0.08          6.05         5.62 o
   7  10   8          3.80          3.93         7.48 o
   8  10   8          0.08         -4.69         8.57 o
   9  10   8          2.06         -0.25         8.66 o
 -12  11   8        938.33        841.65        53.58 o
 -11  11   8       1161.03       1202.35        54.32 o
 -10  11   8        725.54        747.00        48.61 o
  -9  11   8        231.95        259.73        14.32 o
  -8  11   8        109.64        118.06         9.13 o
  -7  11   8        187.05        209.27        10.73 o
  -6  11   8        232.59        250.56        11.29 o
  -5  11   8       1484.10       1640.53        73.80 o
  -4  11   8       1768.68       1952.69       136.52 o
  -3  11   8        934.80       1023.06        61.03 o
  -2  11   8        728.11        758.30        67.09 o
  -1  11   8       1746.51       1805.90       114.09 o
   0  11   8       1137.12       1100.67        69.39 o
   1  11   8        126.61        149.69         9.98 o
   2  11   8        276.51        280.43        10.92 o
   3  11   8        805.35        884.37        54.79 o
   4  11   8        723.37        780.52        60.45 o
   5  11   8        324.38        318.02        14.24 o
   6  11   8        471.76        504.73        36.20 o
   7  11   8        775.27        740.07        41.88 o
   8  11   8        289.57        277.96        22.06 o
   9  11   8          0.50         -4.19        10.71 o
 -12  12   8         20.49         23.22        11.32 o
 -11  12   8         91.38         78.80        11.09 o
 -10  12   8         61.69         70.45         9.56 o
  -9  12   8         79.50         95.55         9.96 o
  -8  12   8        349.78        412.28        15.50 o
  -7  12   8        112.26        132.96         9.24 o
  -6  12   8         44.21         41.61         7.35 o
  -5  12   8         55.17         69.69        12.88 o
  -4  12   8        193.24        187.32         9.53 o
  -3  12   8        246.62        246.34        17.33 o
  -2  12   8        165.03        187.78        10.91 o
  -1  12   8       1067.40       1115.62        47.80 o
   0  12   8        477.03        526.95        47.33 o
   1  12   8        135.90        143.56         9.54 o
   2  12   8         46.79         59.26         7.37 o
   3  12   8         92.72        109.22         8.31 o
   4  12   8         29.41         36.34         6.91 o
   5  12   8         38.38         44.98         8.01 o
   6  12   8        443.89        433.88        23.22 o
   7  12   8        149.61        156.60        12.79 o
   8  12   8          1.58         -0.06         9.30 o
 -11  13   8        196.10        177.41        12.91 o
 -10  13   8        361.86        383.98        17.46 o
  -9  13   8        390.32        391.83        44.39 o
  -8  13   8         34.54         39.99         9.19 o
  -7  13   8          1.59          7.21         7.12 o
  -6  13   8         61.34         74.88         9.80 o
  -5  13   8        672.21        751.75        23.84 o
  -4  13   8       1058.80       1196.21       101.58 o
  -3  13   8        661.93        752.88        56.26 o
  -2  13   8        757.05        814.74        81.36 o
  -1  13   8        434.69        420.54        27.63 o
   0  13   8        215.99        246.04        21.01 o
   1  13   8         43.71         41.20         7.15 o
   2  13   8         26.15         24.65         7.23 o
   3  13   8        361.17        369.96        19.80 o
   4  13   8        494.55        463.06        22.53 o
   5  13   8        611.69        672.89        43.65 o
   6  13   8        510.99        509.97        55.78 o
   7  13   8        215.21        205.94        13.40 o
 -10  14   8         42.89         39.77        10.59 o
  -9  14   8         76.32         54.92        11.09 o
  -8  14   8        530.29        569.05        44.02 o
  -7  14   8        441.60        478.03        28.36 o
  -6  14   8         46.34         47.42        11.29 o
  -5  14   8        131.60        134.04        10.04 o
  -4  14   8        341.09        349.66        17.26 o
  -3  14   8        264.75        269.11        25.87 o
  -2  14   8        306.71        306.63        26.88 o
  -1  14   8        671.06        747.05        26.75 o
   0  14   8        472.26        499.53        28.09 o
   1  14   8         94.59         80.60         8.09 o
   2  14   8         84.07         85.44         8.76 o
   3  14   8        167.99        162.22        18.46 o
   4  14   8        310.95        303.52        23.90 o
   5  14   8          2.72          6.86         8.32 o
   6  14   8        242.31        238.47        15.69 o
  -9  15   8        339.82        280.59        25.32 o
  -8  15   8         23.02         25.50        10.19 o
  -7  15   8         98.76         86.46        11.87 o
  -6  15   8         25.08         18.62         8.03 o
  -5  15   8         71.04         80.05         9.47 o
  -4  15   8        201.59        211.76        15.13 o
  -3  15   8        427.24        412.46        27.37 o
  -2  15   8        423.38        448.89        42.22 o
  -1  15   8         65.01         84.57         9.08 o
   0  15   8          1.86          0.03         7.12 o
   1  15   8          2.17          0.87         8.52 o
   2  15   8          0.61          1.36         7.86 o
   3  15   8          0.41         -2.88         8.81 o
   4  15   8        123.74        119.81        11.72 o
   5  15   8        554.92        454.48        50.58 o
  -8  16   8        477.75        410.40        26.42 o
  -7  16   8        703.85        638.69        42.86 o
  -6  16   8        382.83        343.73        37.40 o
  -5  16   8        164.59        193.59        13.33 o
  -4  16   8        252.48        246.55        17.44 o
  -3  16   8         47.35         46.44         9.29 o
  -2  16   8         36.57         38.15         9.17 o
  -1  16   8        264.49        270.04        14.97 o
   0  16   8        431.67        472.26        41.44 o
   1  16   8        408.24        418.26        35.40 o
   2  16   8        367.69        351.68        26.42 o
   3  16   8        521.63        497.91        63.66 o
   4  16   8        259.68        233.90        20.39 o
  -6  17   8         83.92         87.83        12.98 o
  -5  17   8          8.82         15.37         9.68 o
  -4  17   8          7.40         10.52        10.22 o
  -3  17   8        258.22        210.65        25.78 o
  -2  17   8        146.73        128.61        14.32 o
  -1  17   8         56.75         62.28        11.41 o
   0  17   8         33.67         23.31         9.43 o
   1  17   8          0.75         -4.76        10.82 o
   2  17   8          5.36          4.64         9.76 o
  -3  18   8          5.12         13.96        12.03 o
  -2  18   8          7.53          5.05        14.13 o
  -1  18   8        157.57        134.91        23.48 o
 -15   1   9         52.92         71.39        11.25 o
 -14   1   9         44.04         35.99         8.69 o
 -13   1   9        763.51        833.70        25.74 o
 -12   1   9       1033.37       1146.04        27.46 o
 -11   1   9        647.40        716.80        21.27 o
 -10   1   9         51.92         63.52         5.60 o
  -9   1   9         18.91         19.25         4.92 o
  -8   1   9          4.81         10.72         3.78 o
  -7   1   9        377.62        398.25        21.06 o
  -6   1   9       2384.60       2645.55        49.89 o
  -5   1   9       5316.79       5390.80        85.49 o
  -4   1   9       4003.08       4010.49        86.15 o
   0   1   9         11.68          5.84         5.45 o
   1   1   9       1830.51       1873.82        46.48 o
   2   1   9       2418.48       2535.73        45.33 o
   3   1   9       3056.87       3264.33        57.46 o
   4   1   9       1681.66       1752.77        49.90 o
   5   1   9        823.94        871.29        24.42 o
   6   1   9        310.50        312.21        10.55 o
   7   1   9        164.58        146.88         8.65 o
   8   1   9         97.87         83.96         7.61 o
   9   1   9        470.60        491.27        17.69 o
  10   1   9        316.80        323.67        14.73 o
 -15   2   9         98.08         86.04        12.02 o
 -14   2   9          4.15          2.21         7.62 o
 -13   2   9          5.23          8.59         7.14 o
 -12   2   9         44.89         45.27         7.91 o
 -11   2   9         54.88         64.78         7.77 o
 -10   2   9        184.50        210.68         9.11 o
  -9   2   9       1219.41       1317.98        29.25 o
  -8   2   9        294.40        347.07        11.51 o
  -7   2   9         64.57         61.53         4.07 o
  -6   2   9        112.56         97.64         6.07 o
  -5   2   9         43.95         35.77         4.64 o
  -4   2   9        144.76        147.38         6.70 o
  -3   2   9        268.73        259.07        13.29 o
  -2   2   9         25.27         20.24         1.64 o
  -1   2   9       1145.82       1208.18        30.38 o
   0   2   9          0.40          1.71         1.76 o
   1   2   9        602.84        631.89        15.46 o
   2   2   9         51.44         46.70         3.09 o
   3   2   9        685.89        641.21        15.49 o
   4   2   9         38.97         41.62         3.94 o
   5   2   9        244.28        282.69         9.96 o
   6   2   9        726.77        785.27        23.23 o
   7   2   9         17.63         16.43         4.65 o
   8   2   9          0.30          2.99         5.71 o
   9   2   9         15.15         16.41         6.71 o
  10   2   9         71.92         71.51         9.00 o
 -15   3   9         66.32         65.68        11.92 o
 -14   3   9        258.99        238.08        13.87 o
 -13   3   9        686.28        736.09        22.59 o
 -12   3   9       1077.94       1122.60        28.34 o
 -11   3   9        604.11        627.69        18.72 o
 -10   3   9        312.85        353.98        12.08 o
  -9   3   9          0.76         -2.23         3.88 o
  -8   3   9         53.61         52.74         4.71 o
  -7   3   9        593.52        651.04        32.10 o
  -6   3   9       2437.41       2579.01        95.18 o
  -5   3   9       1696.59       1719.51        31.17 o
  -4   3   9        974.54       1122.40        33.67 o
  -3   3   9       1594.86       1743.57        46.23 o
  -2   3   9        813.06        875.72        26.03 o
  -1   3   9         48.37         49.00         3.75 o
   0   3   9          0.93         -1.60         2.69 o
   1   3   9        159.09        188.29         5.99 o
   2   3   9       1362.81       1453.95        58.99 o
   3   3   9       1159.59       1182.99        29.50 o
   4   3   9       1479.26       1525.38        31.31 o
   5   3   9        489.12        513.00        14.11 o
   6   3   9        223.61        253.89         9.58 o
   7   3   9         42.28         53.34         6.53 o
   8   3   9         18.87         25.76         6.16 o
   9   3   9        142.82        131.58        13.46 o
  10   3   9        190.04        192.75        12.52 o
 -15   4   9        165.88        123.37        14.75 o
 -14   4   9          2.72          3.38         8.59 o
 -13   4   9         57.21         49.60         9.18 o
 -12   4   9          5.31          9.17         6.18 o
 -11   4   9         23.24         22.57         6.72 o
 -10   4   9         98.14        118.99         9.46 o
  -9   4   9       1053.18       1179.97        39.65 o
  -8   4   9        821.78        881.79        28.67 o
  -7   4   9        600.78        605.00        23.00 o
  -6   4   9        156.09        167.64         9.80 o
  -5   4   9         25.53         29.20         3.47 o
  -4   4   9          7.82         15.86         4.01 o
  -3   4   9         16.56         22.46         3.83 o
  -2   4   9       2377.80       2577.84        98.81 o
  -1   4   9       2761.47       2950.98        69.63 o
   0   4   9        412.12        442.76        17.82 o
   1   4   9          4.63          3.88         2.10 o
   2   4   9        299.76        339.49        15.66 o
   3   4   9        502.76        508.61        21.48 o
   4   4   9          7.97         11.66         3.76 o
   5   4   9       1112.10       1195.15        49.48 o
   6   4   9       1024.65       1123.22        44.86 o
   7   4   9        407.01        402.98        14.88 o
   8   4   9         26.12         39.59         7.19 o
   9   4   9         77.54         80.21         9.09 o
  10   4   9         43.02         35.83         9.56 o
 -14   5   9        467.25        454.35        29.95 o
 -13   5   9        234.25        233.71        13.89 o
 -12   5   9         71.46         76.81         9.09 o
 -11   5   9         51.53         56.44         7.30 o
 -10   5   9        310.10        337.72        12.09 o
  -9   5   9          9.12          9.68         4.23 o
  -8   5   9        222.84        259.87         8.76 o
  -7   5   9        116.51        156.89         7.08 o
  -6   5   9       1360.30       1353.29        40.65 o
  -5   5   9       1063.76       1087.76        34.99 o
  -4   5   9        557.96        621.69        23.43 o
  -3   5   9       1640.42       1801.78        49.63 o
  -2   5   9        349.75        410.46        16.35 o
  -1   5   9        873.35        903.10        28.50 o
   0   5   9        603.98        656.06        27.22 o
   1   5   9        562.43        628.48        32.46 o
   2   5   9        291.47        283.00         8.72 o
   3   5   9         15.54         12.36         3.22 o
   4   5   9        729.17        815.05        30.70 o
   5   5   9        650.61        725.98        22.80 o
   6   5   9         49.81         48.71         6.33 o
   7   5   9         55.41         68.13         7.33 o
   8   5   9         42.77         63.59         7.85 o
   9   5   9         20.34         11.41         7.36 o
  10   5   9         88.14         90.28        11.05 o
 -14   6   9         53.88         48.92        10.21 o
 -13   6   9          4.42         -4.52         8.24 o
 -12   6   9          0.59          5.66         6.98 o
 -11   6   9         94.07         87.62         8.15 o
 -10   6   9        705.10        704.06        19.93 o
  -9   6   9        959.92       1091.16        53.15 o
  -8   6   9       1081.21       1141.25        24.95 o
  -7   6   9        608.87        606.74        22.69 o
  -6   6   9        266.32        286.76         9.98 o
  -5   6   9         24.91         40.36         3.59 o
  -4   6   9        511.60        526.03        26.37 o
  -3   6   9        465.63        477.54        25.31 o
  -2   6   9        919.01       1014.15        38.55 o
  -1   6   9       2347.56       2515.56        67.86 o
   0   6   9       3965.47       4156.61       157.59 o
   1   6   9        104.65         96.45         7.35 o
   2   6   9        575.82        584.55        28.89 o
   3   6   9        375.96        386.87        11.72 o
   4   6   9          8.65         16.02         3.97 o
   5   6   9        751.02        863.35        25.79 o
   6   6   9        497.70        546.57        30.57 o
   7   6   9        338.56        359.37        15.10 o
   8   6   9        213.01        190.95        30.70 o
   9   6   9        203.97        172.50        24.27 o
  10   6   9         67.26         56.11        11.89 o
 -14   7   9        130.59        110.22        13.15 o
 -13   7   9         36.89         51.22         9.65 o
 -12   7   9          4.32          3.55         6.90 o
 -11   7   9         14.00         11.43         6.56 o
 -10   7   9        155.13        167.40        11.66 o
  -9   7   9          0.46          3.00         4.52 o
  -8   7   9        477.07        508.37        14.49 o
  -7   7   9        331.71        371.75        11.68 o
  -6   7   9        196.17        226.05         8.11 o
  -5   7   9         30.44         41.29         5.30 o
  -4   7   9        149.86        155.04         6.61 o
  -3   7   9       1366.87       1496.18        63.23 o
  -2   7   9        388.25        407.21        15.97 o
  -1   7   9        122.86        132.17         5.26 o
   0   7   9        407.01        433.01        16.22 o
   1   7   9        548.35        579.41        20.01 o
   2   7   9         12.22         11.45         3.60 o
   3   7   9        117.06        118.52         8.25 o
   4   7   9        494.79        524.70        13.96 o
   5   7   9        435.88        435.54        23.32 o
   6   7   9         24.48         24.24         6.03 o
   7   7   9          2.60          8.67         5.59 o
   8   7   9          6.08          6.28         8.20 o
   9   7   9         82.37         61.03        10.00 o
 -13   8   9          9.60         12.21         8.80 o
 -12   8   9         97.67        112.43        11.43 o
 -11   8   9        688.16        738.40        30.16 o
 -10   8   9       1145.03       1193.20        38.30 o
  -9   8   9        532.82        568.38        20.65 o
  -8   8   9       1158.39       1238.66        64.87 o
  -7   8   9       1124.36       1228.97        54.53 o
  -6   8   9        956.35       1023.86        22.25 o
  -5   8   9        158.64        189.54         7.55 o
  -4   8   9        798.28        805.53        29.99 o
  -3   8   9       1479.20       1583.18        33.49 o
  -2   8   9         74.81         87.26         8.14 o
  -1   8   9       1002.39       1061.22        33.62 o
   0   8   9       1290.63       1432.81        35.46 o
   1   8   9        343.42        374.06        30.67 o
   2   8   9         32.45         42.25         5.12 o
   3   8   9         15.51         14.54         4.66 o
   4   8   9        110.28        146.86        10.44 o
   5   8   9        272.17        298.09        12.28 o
   6   8   9        493.45        532.09        17.61 o
   7   8   9        444.55        444.40        19.98 o
   8   8   9        896.11        876.87        53.68 o
   9   8   9        213.10        169.94        17.81 o
 -13   9   9         14.14         12.13         9.53 o
 -12   9   9          0.58         -1.45         7.99 o
 -11   9   9         17.26         10.04         8.24 o
 -10   9   9          3.53          4.01         6.35 o
  -9   9   9          1.66          1.64         5.93 o
  -8   9   9         44.35         49.87         6.32 o
  -7   9   9        174.75        173.77         8.24 o
  -6   9   9         15.14         18.69         5.01 o
  -5   9   9         55.00         65.55         5.20 o
  -4   9   9          3.28          0.29         3.59 o
  -3   9   9         55.20         67.07         5.74 o
  -2   9   9          9.70          9.30         3.53 o
  -1   9   9        101.37        103.22        10.45 o
   0   9   9         12.16         14.70         5.31 o
   1   9   9          1.29          9.02         3.85 o
   2   9   9        211.30        217.74        15.76 o
   3   9   9          0.37          7.05         4.41 o
   4   9   9        109.34        107.37        11.50 o
   5   9   9         18.69         25.33         6.09 o
   6   9   9          2.64          0.55         5.35 o
   7   9   9          0.33          1.36         6.43 o
   8   9   9          0.74          1.20         7.79 o
   9   9   9          5.65         10.00         9.78 o
 -12  10   9         60.40         55.95         9.19 o
 -11  10   9        577.96        607.81        33.25 o
 -10  10   9        566.45        571.05        43.18 o
  -9  10   9        178.84        225.59        21.86 o
  -8  10   9        362.78        393.36        26.11 o
  -7  10   9       1176.22       1254.47        67.13 o
  -6  10   9        714.10        713.46        45.97 o
  -5  10   9          1.21          0.60         4.33 o
  -4  10   9        846.15        850.87        46.95 o
  -3  10   9       1440.42       1533.59        80.10 o
  -2  10   9        763.32        854.98        56.57 o
  -1  10   9       1600.79       1719.42        85.03 o
   0  10   9       1243.24       1320.17        85.94 o
   1  10   9       1597.20       1655.74        86.72 o
   2  10   9        159.27        173.14         8.02 o
   3  10   9         73.09         69.17         6.81 o
   4  10   9        119.09        110.26         7.28 o
   5  10   9         37.99         42.20         7.58 o
   6  10   9        103.87        133.76        12.14 o
   7  10   9        314.95        326.98        19.02 o
   8  10   9        682.75        575.21        45.85 o
 -12  11   9         34.96         24.48        10.13 o
 -11  11   9         19.18         12.49         8.64 o
 -10  11   9         70.33         69.45        11.94 o
  -9  11   9         52.17         51.31         8.29 o
  -8  11   9         15.17         19.39         6.36 o
  -7  11   9         17.12         21.71         6.52 o
  -6  11   9         69.71         79.29         7.20 o
  -5  11   9         35.44         29.64         5.34 o
  -4  11   9          4.97          1.72         4.57 o
  -3  11   9        217.00        274.89        19.87 o
  -2  11   9         71.06         76.47         6.25 o
  -1  11   9         92.62        112.30        11.92 o
   0  11   9         47.42         73.03        14.76 o
   1  11   9          0.32          1.46         4.94 o
   2  11   9          0.63          1.30         5.23 o
   3  11   9         97.16         91.62        10.40 o
   4  11   9         66.44         61.88         7.61 o
   5  11   9         70.47         79.24        11.60 o
   6  11   9          4.48          4.68         7.46 o
   7  11   9         95.51        118.52        14.34 o
 -11  12   9        362.00        358.50        34.98 o
 -10  12   9        476.62        459.63        25.20 o
  -9  12   9        443.61        436.91        29.63 o
  -8  12   9        283.52        305.62        14.26 o
  -7  12   9        822.06        858.55        66.39 o
  -6  12   9        440.51        531.05        33.04 o
  -5  12   9          2.04          7.35         6.37 o
  -4  12   9        135.35        157.35         9.24 o
  -3  12   9        215.35        238.67        31.92 o
  -2  12   9        698.24        691.39        25.20 o
  -1  12   9        528.29        542.84        26.05 o
   0  12   9       1089.29       1118.59        84.20 o
   1  12   9       1393.02       1441.07        92.54 o
   2  12   9        453.80        465.82        23.27 o
   3  12   9         41.22         40.74         6.72 o
   4  12   9         57.74         71.38         8.40 o
   5  12   9        143.95        155.61        10.57 o
   6  12   9        379.77        349.75        28.15 o
   7  12   9        521.06        451.77        21.15 o
 -10  13   9        154.49        139.96        12.15 o
  -9  13   9        145.94        132.82        11.08 o
  -8  13   9         64.41         66.62         9.02 o
  -7  13   9        383.88        404.22        18.91 o
  -6  13   9         60.14         53.77         7.38 o
  -5  13   9         71.73         76.32         7.81 o
  -4  13   9        165.89        166.41         9.68 o
  -3  13   9        290.96        335.65        27.39 o
  -2  13   9         99.94        121.16         9.61 o
  -1  13   9          6.78          7.85         6.46 o
   0  13   9        436.63        470.16        41.13 o
   1  13   9        102.63        103.94         8.79 o
   2  13   9         36.25         35.78         7.30 o
   3  13   9         21.87         19.72         7.02 o
   4  13   9        225.64        220.36        25.06 o
   5  13   9        137.12        117.70        10.45 o
   6  13   9          1.55          1.10        10.07 o
  -9  14   9        383.92        330.79        19.22 o
  -8  14   9        412.63        402.64        33.05 o
  -7  14   9         97.59         91.94        12.71 o
  -6  14   9          4.20         -6.18         6.76 o
  -5  14   9          3.12          1.58         7.37 o
  -4  14   9          0.12          6.58         5.87 o
  -3  14   9         91.94         92.27        18.12 o
  -2  14   9        531.61        533.38        50.27 o
  -1  14   9        346.27        374.96        25.68 o
   0  14   9        387.00        388.81        40.18 o
   1  14   9        294.33        297.70        27.99 o
   2  14   9        159.97        144.22        10.97 o
   3  14   9          4.99         15.63         8.84 o
   4  14   9          0.71         -1.17         7.72 o
   5  14   9          3.51         -4.25         9.73 o
  -8  15   9          4.75         11.50        10.02 o
  -7  15   9        277.02        269.66        15.44 o
  -6  15   9        125.37        145.71        12.46 o
  -5  15   9        240.85        203.70        31.63 o
  -4  15   9        651.58        607.27        41.64 o
  -3  15   9        357.60        339.75        26.00 o
  -2  15   9        206.69        189.70        28.47 o
  -1  15   9         17.09         14.61         6.96 o
   0  15   9        186.13        215.11        14.64 o
   1  15   9        187.83        185.29        15.85 o
   2  15   9         78.21         52.67         8.97 o
   3  15   9        222.30        214.63        13.59 o
   4  15   9        646.84        488.31        24.33 o
  -7  16   9         10.86          3.75        10.43 o
  -6  16   9          7.42         23.55        12.26 o
  -5  16   9         51.95         54.16         9.75 o
  -4  16   9         54.10         45.45         9.31 o
  -3  16   9         66.20         78.94        23.69 o
  -2  16   9        235.39        207.48        16.02 o
  -1  16   9        316.32        270.30        25.24 o
   0  16   9         48.67         45.57         9.57 o
   1  16   9          0.16          4.28         8.92 o
   2  16   9         10.30          1.39        10.29 o
  -4  17   9        343.98        220.51        16.45 o
  -3  17   9        188.14        124.48        13.44 o
  -2  17   9        231.07        158.98        21.06 o
  -1  17   9         75.50         66.72        12.09 o
   0  17   9         16.39          6.60        10.54 o
 -14   0  10         11.17         19.60        11.54 o
 -13   0  10         81.46         87.49        14.27 o
 -12   0  10        888.48        966.07        35.37 o
 -11   0  10       2098.95       2320.72        87.52 o
 -10   0  10        849.52        856.02        43.68 o
  -9   0  10        209.77        228.24        13.83 o
  -8   0  10        326.01        331.63        20.00 o
  -7   0  10        167.36        154.96        18.74 o
  -6   0  10         14.18         12.95         2.79 o
   2   0  10        357.73        385.47        13.90 o
   3   0  10       1929.69       2057.96        56.98 o
   4   0  10       1001.67       1091.46        39.12 o
   5   0  10         33.88         45.33         8.76 o
   6   0  10        354.01        382.88        18.69 o
   7   0  10        686.55        705.20        41.12 o
   8   0  10        463.02        508.00        24.51 o
   9   0  10          0.57          2.86        10.63 o
  10   0  10         91.43         38.49        17.63 o
 -14   1  10         17.41         20.65         8.64 o
 -13   1  10          2.82          2.10         6.83 o
 -12   1  10          0.75          0.77         5.93 o
 -11   1  10         10.07         14.68         5.89 o
 -10   1  10         46.95         52.22         5.78 o
  -9   1  10         17.30         22.88         3.87 o
  -8   1  10         78.00         91.77         5.02 o
  -7   1  10         35.81         47.03         3.67 o
  -6   1  10         57.62         51.39         2.89 o
  -5   1  10          0.05         -0.46         2.02 o
   1   1  10        345.38        374.58        12.49 o
   2   1  10          8.95         10.36         2.32 o
   3   1  10        126.86        108.83         4.84 o
   4   1  10        216.82        210.05         7.70 o
   5   1  10         34.03         36.97         4.66 o
   6   1  10        130.41        131.20         8.62 o
   7   1  10         19.52         13.67         5.29 o
   8   1  10         12.64         18.51         6.49 o
   9   1  10         35.39         46.50         8.51 o
  10   1  10          0.02          2.66         8.36 o
 -14   2  10          0.03          5.18         7.58 o
 -13   2  10         33.33         41.10         7.84 o
 -12   2  10        641.94        677.54        22.01 o
 -11   2  10       1138.92       1241.55        29.46 o
 -10   2  10        645.17        678.20        19.58 o
  -9   2  10        478.00        507.55        14.37 o
  -8   2  10        265.75        305.80         9.27 o
  -7   2  10        104.35        119.61         6.93 o
  -6   2  10          8.72          8.62         1.90 o
  -5   2  10        511.71        623.21        40.40 o
  -4   2  10       2161.09       2218.32        51.17 o
   0   2  10       1158.71       1159.67        30.96 o
   1   2  10        255.12        226.14         9.65 o
   2   2  10        206.59        253.44         7.44 o
   3   2  10       1223.66       1254.28        46.04 o
   4   2  10        729.90        771.13        18.07 o
   5   2  10        578.32        617.35        19.33 o
   6   2  10        670.54        735.08        32.67 o
   7   2  10        489.43        530.07        23.74 o
   8   2  10        141.74        114.24         8.74 o
   9   2  10         11.05         15.25         7.84 o
 -14   3  10        166.54        175.74        12.19 o
 -13   3  10         24.11         31.45         7.90 o
 -12   3  10          2.16         -1.57         6.16 o
 -11   3  10         47.25         50.95         7.67 o
 -10   3  10         56.55         77.18         6.16 o
  -9   3  10        344.55        362.39        11.65 o
  -8   3  10       1012.54       1168.60        30.00 o
  -7   3  10        382.88        435.84        19.43 o
  -6   3  10         93.75         90.50         4.70 o
  -5   3  10        161.50        182.22         8.08 o
  -4   3  10        524.98        577.26        18.38 o
  -3   3  10        765.38        803.52        23.93 o
  -2   3  10          3.37          7.77         1.92 o
  -1   3  10       1049.07       1113.03        31.26 o
   0   3  10        631.15        701.50        25.58 o
   1   3  10       1528.43       1699.74        48.05 o
   2   3  10         61.35         55.26         4.15 o
   3   3  10          0.86          2.49         2.62 o
   4   3  10        286.32        320.32        10.97 o
   5   3  10         40.14         45.25         4.91 o
   6   3  10        379.03        378.69        19.17 o
   7   3  10        154.00        186.81        24.58 o
   8   3  10          0.28          4.82         6.54 o
   9   3  10         31.94         29.17         8.88 o
 -14   4  10         69.87         59.63        11.37 o
 -13   4  10         34.34         40.19         9.07 o
 -12   4  10        255.24        282.80        13.16 o
 -11   4  10        298.79        315.87        12.65 o
 -10   4  10        431.52        470.82        19.59 o
  -9   4  10        704.41        747.46        25.27 o
  -8   4  10        100.95        118.03         8.79 o
  -7   4  10         20.33         17.45         2.98 o
  -6   4  10        186.58        186.68         5.83 o
  -5   4  10        428.50        499.67        18.22 o
  -4   4  10        670.48        766.94        23.94 o
  -3   4  10        763.88        790.74        23.30 o
  -2   4  10       2630.75       2979.37        71.26 o
  -1   4  10        510.33        544.24        23.10 o
   0   4  10        672.06        716.65        21.87 o
   1   4  10        372.91        405.04        14.79 o
   2   4  10        134.51        147.99         7.15 o
   3   4  10        167.87        206.88         7.45 o
   4   4  10         60.44         78.03         5.43 o
   5   4  10        630.31        670.95        20.90 o
   6   4  10        381.28        388.97        20.22 o
   7   4  10         72.09         79.06         7.36 o
   8   4  10         16.72         11.72         7.20 o
   9   4  10         42.07         40.94         8.93 o
 -14   5  10        432.24        353.15        16.51 o
 -13   5  10        118.32        107.43         9.81 o
 -12   5  10         28.08         24.21         7.44 o
 -11   5  10        130.81        145.66         8.83 o
 -10   5  10         14.65         14.21         4.83 o
  -9   5  10        149.39        167.56         8.92 o
  -8   5  10        766.50        798.66        19.24 o
  -7   5  10        644.17        687.67        29.57 o
  -6   5  10        131.60        139.98         5.62 o
  -5   5  10        543.87        535.16        19.07 o
  -4   5  10        429.64        489.02        16.57 o
  -3   5  10         19.10         14.89         4.61 o
  -2   5  10        144.79        199.60         9.90 o
  -1   5  10        264.97        315.06        13.71 o
   0   5  10       1595.48       1812.70        45.63 o
   1   5  10        464.08        463.33        44.23 o
   2   5  10        242.38        269.16        15.97 o
   3   5  10         70.61         74.71         4.56 o
   4   5  10        532.40        551.95        29.78 o
   5   5  10         43.45         45.72         4.99 o
   6   5  10        177.75        198.22        16.13 o
   7   5  10        358.07        328.59        54.89 o
   8   5  10         78.59         68.30         8.13 o
   9   5  10        131.89        120.52        11.28 o
 -14   6  10        173.99        103.89        12.75 o
 -13   6  10        200.43        171.18        12.46 o
 -12   6  10         37.34         22.90         6.59 o
 -11   6  10         37.26         47.20         7.00 o
 -10   6  10        191.24        205.42         9.72 o
  -9   6  10        432.69        497.57        14.62 o
  -8   6  10        182.49        209.08        11.50 o
  -7   6  10         26.86         34.43         6.47 o
  -6   6  10         90.25         92.79         5.57 o
  -5   6  10        148.53        151.51         6.73 o
  -4   6  10         70.05         74.07         7.33 o
  -3   6  10        122.41        168.94         9.36 o
  -2   6  10        769.03        903.78        27.26 o
  -1   6  10         35.76         36.11         5.32 o
   0   6  10        293.11        320.08        13.60 o
   1   6  10          1.85          1.85         2.48 o
   2   6  10          0.01         -0.26         3.89 o
   3   6  10         58.84         60.40         7.93 o
   4   6  10         33.58         40.95         4.84 o
   5   6  10        899.58        936.57        43.01 o
   6   6  10        765.30        883.51        43.37 o
   7   6  10         14.68         19.74         6.60 o
   8   6  10         16.66          8.10         7.20 o
   9   6  10         28.56         12.70         9.70 o
 -13   7  10        167.75        156.19        11.98 o
 -12   7  10        134.65        130.73        16.55 o
 -11   7  10        101.55        105.29        10.83 o
 -10   7  10         50.65         60.49         6.58 o
  -9   7  10        373.26        406.06        16.54 o
  -8   7  10        695.44        703.54        44.40 o
  -7   7  10        787.97        896.36        24.16 o
  -6   7  10        823.30        933.51        28.15 o
  -5   7  10        792.28        808.73        50.58 o
  -4   7  10        351.56        381.36        24.00 o
  -3   7  10          7.21          9.10         1.89 o
  -2   7  10         36.91         24.91         5.29 o
  -1   7  10         21.58         18.13         1.50 o
   0   7  10       1516.48       1542.32       121.70 o
   1   7  10       1070.62       1089.25        56.83 o
   2   7  10        701.07        722.33        49.48 o
   3   7  10        807.95        849.31        42.70 o
   4   7  10        125.52        117.41        11.19 o
   5   7  10          0.44          2.21         4.71 o
   6   7  10         13.99         23.59         6.19 o
   7   7  10         59.68         68.44         7.86 o
   8   7  10        131.31        128.63        10.49 o
 -13   8  10         39.79         37.39        10.04 o
 -12   8  10         21.89         29.12         7.74 o
 -11   8  10          2.53          4.65         6.61 o
 -10   8  10        116.31        111.76         8.47 o
  -9   8  10        192.29        202.17        14.12 o
  -8   8  10         25.46         25.17         4.84 o
  -7   8  10        228.88        259.77        10.98 o
  -6   8  10         63.77         71.33         5.02 o
  -5   8  10          0.16          0.45         3.07 o
  -4   8  10          1.31          0.85         2.48 o
  -3   8  10         10.00          8.84         2.53 o
  -2   8  10         74.60         69.89         8.19 o
  -1   8  10        477.94        494.38        14.81 o
   0   8  10          0.67          1.16         2.85 o
   1   8  10          0.01          1.85         3.23 o
   2   8  10        120.89        117.08         6.36 o
   3   8  10         31.86         46.55         8.03 o
   4   8  10          4.81          5.98         4.26 o
   5   8  10         91.65        104.14         9.72 o
   6   8  10         59.55         58.75         7.26 o
   7   8  10          8.11         19.49         7.42 o
   8   8  10          0.34         15.58         8.77 o
 -12   9  10        109.86        112.95        10.02 o
 -11   9  10          7.15          8.50         6.68 o
 -10   9  10         98.79         89.44         7.79 o
  -9   9  10        303.17        319.94        29.41 o
  -8   9  10        198.02        220.14        14.44 o
  -7   9  10        439.93        495.29        25.37 o
  -6   9  10       1941.46       1974.19       170.34 o
  -5   9  10       1460.28       1510.07        92.66 o
  -4   9  10        248.97        254.49        13.24 o
  -3   9  10        222.45        234.01        16.29 o
  -2   9  10        193.54        200.20        14.98 o
  -1   9  10         40.88         41.62         4.29 o
   0   9  10        415.48        439.61        27.84 o
   1   9  10       1904.50       2009.73       173.03 o
   2   9  10        925.29        973.16        69.28 o
   3   9  10        729.66        744.12        44.65 o
   4   9  10         67.23         77.29         7.97 o
   5   9  10         21.41         12.85         5.27 o
   6   9  10          8.38          7.03         6.10 o
   7   9  10         65.67         44.36        11.19 o
 -12  10  10          0.89          2.77         8.06 o
 -11  10  10          8.04          4.98         7.30 o
 -10  10  10         20.86         14.11         6.30 o
  -9  10  10          5.37          6.47         5.37 o
  -8  10  10         12.05         13.07         5.55 o
  -7  10  10          0.02          6.33         5.29 o
  -6  10  10         11.50         11.81         4.72 o
  -5  10  10          3.45          2.40         4.07 o
  -4  10  10         98.39        105.50         7.72 o
  -3  10  10         25.62         24.18         4.83 o
  -2  10  10          8.80          7.06         3.83 o
  -1  10  10         70.76         70.28         7.67 o
   0  10  10          4.02          6.97         3.91 o
   1  10  10         86.46         94.57         6.76 o
   2  10  10         87.38        105.45        14.12 o
   3  10  10          0.60          5.30         4.94 o
   4  10  10         17.63         26.21         6.78 o
   5  10  10          1.05         -2.14         5.95 o
   6  10  10          1.26          5.44         7.42 o
   7  10  10         27.98         18.58         8.51 o
 -11  11  10          0.48         -8.36         8.36 o
 -10  11  10         92.32        113.96         9.83 o
  -9  11  10        319.12        312.63        31.57 o
  -8  11  10        144.78        156.38        10.03 o
  -7  11  10        391.34        401.58        40.71 o
  -6  11  10       1086.51       1139.47       111.46 o
  -5  11  10        555.33        591.20        46.70 o
  -4  11  10         42.99         71.29        12.45 o
  -3  11  10          0.28          1.02         4.43 o
  -2  11  10         95.50         97.68         7.50 o
  -1  11  10         22.79         28.44         7.83 o
   0  11  10         31.27         42.03         8.46 o
   1  11  10       1134.43       1176.77        81.36 o
   2  11  10       1092.32       1150.77        77.31 o
   3  11  10        126.99        130.69        22.80 o
   4  11  10         14.09          6.09         7.02 o
   5  11  10          5.32          3.96         7.43 o
   6  11  10         15.97         19.40         8.03 o
 -10  12  10         78.95         59.36         9.67 o
  -9  12  10        128.16        132.76        18.35 o
  -8  12  10        177.54        160.69        24.58 o
  -7  12  10          8.44          2.00         6.52 o
  -6  12  10         67.99         67.34         8.05 o
  -5  12  10          0.29         -1.37         4.91 o
  -4  12  10          2.25          7.01         5.47 o
  -3  12  10        216.74        216.75        18.64 o
  -2  12  10        263.49        270.68        20.27 o
  -1  12  10        157.86        158.62        17.17 o
   0  12  10          1.10          3.55         4.91 o
   1  12  10          0.21         -5.57         5.57 o
   2  12  10          1.40         -4.04         6.03 o
   3  12  10          2.97          3.97         6.46 o
   4  12  10         40.35         43.67         8.40 o
   5  12  10        245.44        217.23        24.38 o
  -9  13  10        130.51        107.80        16.70 o
  -8  13  10        164.03        150.14        20.28 o
  -7  13  10        501.21        462.39        26.42 o
  -6  13  10        605.35        583.57        67.23 o
  -5  13  10        332.14        354.73        31.62 o
  -4  13  10        118.79        119.33        11.62 o
  -3  13  10         55.51         55.70         7.04 o
  -2  13  10         54.09         51.73         7.73 o
  -1  13  10        163.41        177.84        17.05 o
   0  13  10        167.98        160.43        14.41 o
   1  13  10        458.51        417.11        33.56 o
   2  13  10        820.26        747.91        71.96 o
   3  13  10        182.28        171.51        16.97 o
   4  13  10         82.80         70.70         9.39 o
   5  13  10         23.87         14.62         8.12 o
  -8  14  10         94.20         66.02         9.76 o
  -7  14  10         13.81          5.25         7.35 o
  -6  14  10         53.38         55.39         8.97 o
  -5  14  10          0.92          2.44         6.37 o
  -4  14  10         76.80         70.98         9.12 o
  -3  14  10        347.59        326.90        30.99 o
  -2  14  10        519.48        507.60        72.96 o
  -1  14  10        481.23        514.01        60.57 o
   0  14  10         25.33         20.96         6.95 o
   1  14  10        118.12        101.82        12.34 o
   2  14  10          1.75          0.61         7.43 o
   3  14  10         17.17         11.07         8.35 o
  -7  15  10        320.06        230.96        19.23 o
  -6  15  10        126.47        100.31        10.19 o
  -5  15  10         48.00         33.75         9.51 o
  -4  15  10        162.06        139.64        15.34 o
  -3  15  10         78.68         76.90        11.56 o
  -2  15  10         20.80         30.77         8.52 o
  -1  15  10        424.15        368.82        62.83 o
   0  15  10        446.47        376.19        60.25 o
   1  15  10         98.63         93.35        19.59 o
   2  15  10         91.49         65.31         9.96 o
  -4  16  10        107.60         71.35        11.03 o
  -3  16  10        160.33        115.14        17.92 o
  -2  16  10        203.80        133.81        16.19 o
  -1  16  10        241.01        167.63        37.08 o
 -14   1  11         79.60         74.35         9.90 o
 -13   1  11          9.81         13.34         7.55 o
 -12   1  11          0.13          0.30         5.78 o
 -11   1  11        512.96        563.32        18.86 o
 -10   1  11        839.80        876.76        22.26 o
  -9   1  11        335.42        352.28        10.79 o
  -8   1  11        457.15        446.89        12.28 o
  -7   1  11       1048.54       1052.90        21.55 o
  -6   1  11       1414.98       1409.88        38.29 o
   2   1  11        587.67        606.43        19.68 o
   3   1  11          5.06          5.35         2.52 o
   4   1  11        342.38        383.88        13.66 o
   5   1  11         29.70         34.16         4.83 o
   6   1  11          4.65          8.52         4.96 o
   7   1  11        479.73        460.02        16.08 o
   8   1  11        727.85        596.35        20.36 o
 -14   2  11         60.73         45.32        17.92 o
 -13   2  11         54.08         62.66         8.49 o
 -12   2  11          0.28         -0.41         6.57 o
 -11   2  11          1.27          1.17         5.03 o
 -10   2  11        229.46        230.97        14.44 o
  -9   2  11         67.56         60.06         4.90 o
  -8   2  11          2.97          6.03         2.82 o
  -7   2  11        505.72        489.46        12.03 o
  -6   2  11        181.06        195.46         8.51 o
  -5   2  11         14.65          7.99         2.20 o
   1   2  11        117.58        131.57         5.68 o
   2   2  11          0.09          2.71         3.58 o
   3   2  11          0.22         -0.09         2.28 o
   4   2  11         20.97         31.38         4.55 o
   5   2  11        267.31        272.33         9.35 o
   6   2  11         31.54         39.97         5.89 o
   7   2  11        148.96        156.60         9.02 o
   8   2  11          0.01          0.97         7.09 o
 -14   3  11         58.95         27.53        10.00 o
 -13   3  11         46.39         63.30         8.83 o
 -12   3  11          0.23          3.20         6.40 o
 -11   3  11         67.67         73.76        10.26 o
 -10   3  11        487.54        537.55        17.65 o
  -9   3  11        511.55        514.24        14.16 o
  -8   3  11        478.32        479.10        13.02 o
  -7   3  11        632.93        652.77        31.04 o
  -6   3  11         72.39         78.12         5.51 o
  -5   3  11         15.93         11.51         4.74 o
  -4   3  11        136.17        143.17         5.92 o
   0   3  11        727.60        733.49        20.65 o
   1   3  11        216.59        230.79         9.63 o
   2   3  11        327.12        377.67        20.92 o
   3   3  11          3.99          1.19         2.44 o
   4   3  11         50.97         57.27         4.44 o
   5   3  11         99.09        113.67         8.65 o
   6   3  11        121.20        123.95         7.40 o
   7   3  11        429.24        410.30        16.10 o
   8   3  11        153.80        125.55         9.59 o
 -13   4  11        246.41        243.71        13.71 o
 -12   4  11         22.97         23.26         7.72 o
 -11   4  11         10.04         13.65         6.41 o
 -10   4  11        204.27        218.37        10.23 o
  -9   4  11        157.61        156.09         8.87 o
  -8   4  11          4.52          9.42         3.03 o
  -7   4  11        328.01        352.80        17.60 o
  -6   4  11        275.51        343.14        12.84 o
  -5   4  11        225.52        226.47         9.47 o
  -4   4  11        910.22        921.44        24.95 o
  -3   4  11       1167.15       1296.19        35.18 o
  -2   4  11        412.64        443.12        13.61 o
  -1   4  11          0.13          5.44         2.69 o
   0   4  11        275.05        305.61        22.56 o
   1   4  11        346.03        309.24        34.77 o
   2   4  11         97.17         98.06        10.01 o
   3   4  11         16.41         28.75         3.26 o
   4   4  11        197.59        205.19         7.73 o
   5   4  11        672.93        652.82        28.42 o
   6   4  11        127.65        108.14         7.78 o
   7   4  11         40.01         51.54         7.80 o
   8   4  11         27.38         19.70         8.18 o
 -13   5  11          7.25          3.96         8.05 o
 -12   5  11         50.44         48.13         7.88 o
 -11   5  11          0.78          3.50         5.46 o
 -10   5  11        120.93        143.28        14.21 o
  -9   5  11        334.23        374.40        17.86 o
  -8   5  11        478.28        501.23        17.23 o
  -7   5  11        347.80        372.86        13.60 o
  -6   5  11          5.01          4.52         4.46 o
  -5   5  11        166.13        161.96         8.36 o
  -4   5  11        138.33        143.67         7.70 o
  -3   5  11         99.48        117.16         6.70 o
  -2   5  11        496.17        549.00        18.58 o
  -1   5  11        924.36       1019.34        35.67 o
   0   5  11       1036.05       1167.31        32.72 o
   1   5  11        233.12        272.25        12.09 o
   2   5  11        175.19        157.43        11.80 o
   3   5  11        135.59        126.50         7.87 o
   4   5  11         31.01         34.39         4.36 o
   5   5  11         14.72         20.09         4.93 o
   6   5  11        303.20        310.82        11.71 o
   7   5  11        125.21        118.53         8.78 o
   8   5  11         45.59         44.02         8.44 o
 -13   6  11        164.82        129.79        10.93 o
 -12   6  11        159.62        145.93         9.98 o
 -11   6  11        223.15        223.64        10.91 o
 -10   6  11        212.37        212.51         9.84 o
  -9   6  11        156.42        137.64        14.49 o
  -8   6  11         94.48         81.92         5.05 o
  -7   6  11        259.67        273.24        13.65 o
  -6   6  11        313.73        345.22        26.11 o
  -5   6  11        461.19        526.09        53.31 o
  -4   6  11        459.78        526.76        19.17 o
  -3   6  11        794.24        923.25        70.59 o
  -2   6  11        259.06        286.50        12.24 o
  -1   6  11          8.42         10.20         5.10 o
   0   6  11          0.14          3.24         4.29 o
   1   6  11         54.83         71.11         7.09 o
   2   6  11        407.86        418.48        34.51 o
   3   6  11        235.92        250.38        13.08 o
   4   6  11        251.77        241.85        19.59 o
   5   6  11        224.63        241.66        20.59 o
   6   6  11         62.65         45.37         6.83 o
   7   6  11          2.92         10.84         6.13 o
 -12   7  11         22.68         21.87         7.66 o
 -11   7  11          1.79          8.11         6.23 o
 -10   7  11         36.05         36.69         6.07 o
  -9   7  11        291.59        306.57        16.01 o
  -8   7  11        420.58        439.68        24.06 o
  -7   7  11         58.50         58.75         5.57 o
  -6   7  11         27.66         35.00         8.30 o
  -5   7  11          0.90          2.03         5.45 o
  -4   7  11        263.05        320.61        14.92 o
  -3   7  11         24.48         25.89         5.63 o
  -2   7  11         14.15         15.56         5.68 o
  -1   7  11        432.99        483.26        25.86 o
   0   7  11        296.93        340.53        15.42 o
   1   7  11         57.65         43.27         5.67 o
   2   7  11          2.16          2.95         2.71 o
   3   7  11        108.85        112.53        11.46 o
   4   7  11         18.32         15.00         4.24 o
   5   7  11         33.46         38.57         5.73 o
   6   7  11        223.29        193.49        27.26 o
   7   7  11          8.18          7.65         7.24 o
 -12   8  11        416.38        376.12        24.47 o
 -11   8  11        340.87        297.77        27.10 o
 -10   8  11         93.34        113.92        10.04 o
  -9   8  11         18.92         19.70         5.32 o
  -8   8  11         30.43         35.49         5.04 o
  -7   8  11         37.79         38.76         4.42 o
  -6   8  11        248.15        237.53        15.34 o
  -5   8  11        990.84        961.20        79.73 o
  -4   8  11        728.29        826.19        91.58 o
  -3   8  11        355.45        388.37        15.67 o
  -2   8  11         60.38         71.74         7.68 o
  -1   8  11          1.33          1.45         5.99 o
   0   8  11         10.74         12.68         2.96 o
   1   8  11         49.53         53.99         7.10 o
   2   8  11        702.34        706.10        62.55 o
   3   8  11        829.68        832.24        59.51 o
   4   8  11        372.92        378.27        44.43 o
   5   8  11        154.41        136.61         9.19 o
   6   8  11        265.10        233.88        24.47 o
   7   8  11        139.74         96.48         9.67 o
 -12   9  11          3.70         12.39        11.45 o
 -11   9  11          1.87          1.64         6.84 o
 -10   9  11          1.91         -0.59         5.72 o
  -9   9  11         27.53         16.91         5.44 o
  -8   9  11         29.71         27.84         5.02 o
  -7   9  11         18.78         13.40         4.00 o
  -6   9  11         34.25         41.10         9.61 o
  -5   9  11         53.87         51.24         4.53 o
  -4   9  11         12.07         14.63         2.64 o
  -3   9  11         16.15         16.37         2.40 o
  -2   9  11          7.12          5.81         1.85 o
  -1   9  11         15.38         18.93         2.51 o
   0   9  11         24.13         32.14         3.49 o
   1   9  11         17.81         17.17         5.20 o
   2   9  11          2.02          3.21         3.66 o
   3   9  11         65.98         53.69         5.30 o
   4   9  11         60.19         52.71         7.78 o
   5   9  11          5.21         -1.82         5.51 o
   6   9  11          1.46         -4.87         7.18 o
 -11  10  11        280.68        197.48        11.23 o
 -10  10  11         51.90         33.76         6.82 o
  -9  10  11          2.76          0.80         5.89 o
  -8  10  11          6.76          8.00         5.36 o
  -7  10  11          8.51          5.36         4.88 o
  -6  10  11        137.59        141.92        15.49 o
  -5  10  11       1090.45       1209.28       116.48 o
  -4  10  11       1348.67       1340.98       130.84 o
  -3  10  11        435.55        412.88        50.42 o
  -2  10  11        199.42        183.53        22.27 o
  -1  10  11        129.28        123.16        18.13 o
   0  10  11         47.92         38.16         4.47 o
   1  10  11        124.58        118.65        19.70 o
   2  10  11        821.38        800.48        93.34 o
   3  10  11        833.50        775.03        87.88 o
   4  10  11        159.13        149.69        12.19 o
   5  10  11         29.12         31.64         7.05 o
   6  10  11        123.89         75.71        13.24 o
 -10  11  11          0.74          1.24         7.39 o
  -9  11  11         19.96         18.59         6.39 o
  -8  11  11         38.21         33.06         7.78 o
  -7  11  11         28.86         38.52         6.08 o
  -6  11  11          0.61          2.49         4.62 o
  -5  11  11         14.58         15.91         8.09 o
  -4  11  11         20.61         18.67         4.34 o
  -3  11  11          2.24          2.42         3.42 o
  -2  11  11         33.18         38.28         6.51 o
  -1  11  11         58.02         63.42         6.42 o
   0  11  11          0.51          2.70         5.26 o
   1  11  11         32.10         31.69         5.28 o
   2  11  11         22.92         22.82         5.45 o
   3  11  11         35.33         27.12         6.50 o
   4  11  11         11.62          4.78         6.04 o
   5  11  11          4.59          9.98         8.98 o
  -9  12  11          1.73         -6.63         6.63 o
  -8  12  11         10.04          6.75         6.37 o
  -7  12  11         50.68         44.60         6.83 o
  -6  12  11        240.24        211.97        25.32 o
  -5  12  11        687.56        695.27        70.27 o
  -4  12  11        669.77        648.40        76.05 o
  -3  12  11        167.39        182.23        32.57 o
  -2  12  11         49.56         55.02         9.12 o
  -1  12  11         21.38         18.93         5.32 o
   0  12  11         19.78         12.56         5.22 o
   1  12  11         34.01         25.37         6.35 o
   2  12  11        308.42        242.36        27.57 o
   3  12  11        345.90        309.49        33.73 o
   4  12  11        214.85        157.66        26.16 o
  -8  13  11        180.71        128.48        17.96 o
  -7  13  11        100.50         85.11        16.44 o
  -6  13  11         12.82          7.22         5.83 o
  -5  13  11          0.57         -2.74         6.90 o
  -4  13  11         58.74         64.61         9.55 o
  -3  13  11         11.88         13.08         5.53 o
  -2  13  11        221.60        219.98        26.42 o
  -1  13  11        403.30        358.45        31.41 o
   0  13  11        122.96        106.26        19.38 o
   1  13  11          0.33          5.22         5.70 o
   2  13  11          0.06          0.59         6.61 o
   3  13  11          0.06          2.90         6.76 o
  -7  14  11        107.13         74.65        10.62 o
  -6  14  11        181.23        139.33        19.54 o
  -5  14  11        149.61        114.69        19.65 o
  -4  14  11        137.66        108.91        10.98 o
  -3  14  11        209.94        169.48        20.02 o
  -2  14  11         92.42         75.90         9.03 o
  -1  14  11          0.17          4.51         6.52 o
   0  14  11         46.35         35.57         6.63 o
   1  14  11         73.33         65.91         8.35 o
  -4  15  11          0.36          9.81         7.82 o
  -3  15  11         37.49         31.19         7.86 o
  -2  15  11        322.85        190.82        22.96 o
 -13   0  12        309.07        280.65        40.40 o
 -12   0  12        304.69        271.17        21.09 o
 -11   0  12         26.11         28.91         8.19 o
 -10   0  12         59.81         57.75         7.48 o
  -9   0  12        427.97        433.75        17.71 o
  -8   0  12        229.82        207.29         8.82 o
   3   0  12        544.93        499.45        22.74 o
   4   0  12         21.14         19.30         5.45 o
   5   0  12          3.00          1.32         6.20 o
   6   0  12         36.65         30.37         7.72 o
   7   0  12         73.51         62.28        17.28 o
 -13   1  12          8.89         13.14         8.45 o
 -12   1  12          0.01         -0.76         5.71 o
 -11   1  12          0.39         -0.14         5.33 o
 -10   1  12          7.93          4.12         4.41 o
  -9   1  12         48.21         55.69         4.11 o
  -8   1  12         73.36         73.03         3.64 o
  -7   1  12          8.66          5.84         2.20 o
   3   1  12         60.19         46.22         3.42 o
   4   1  12         15.54         17.50         3.36 o
   5   1  12         29.53         34.96         4.83 o
   6   1  12         42.30         34.85         5.90 o
   7   1  12         21.73         12.06         5.75 o
 -13   2  12        172.50        137.22        10.80 o
 -12   2  12        102.23        100.80         7.92 o
 -11   2  12         25.57         34.09         5.59 o
 -10   2  12         19.80         18.97         4.34 o
  -9   2  12        216.85        212.98         8.83 o
  -8   2  12        258.44        238.65        10.72 o
  -7   2  12        401.09        403.61        13.63 o
   2   2  12        742.21        697.98        21.35 o
   3   2  12        565.59        538.55        19.42 o
   4   2  12        134.73        115.73         5.53 o
   5   2  12         13.26         22.34         4.42 o
   6   2  12         23.34         23.08         5.65 o
   7   2  12         19.20         24.13         7.01 o
 -13   3  12         55.07         43.03         8.87 o
 -12   3  12         14.63         11.87         6.43 o
 -11   3  12          4.83          1.25         5.10 o
 -10   3  12        106.56        101.25         6.18 o
  -9   3  12        339.31        335.38        15.70 o
  -8   3  12        231.18        190.77        12.01 o
  -7   3  12         50.40         45.66         6.55 o
  -6   3  12        204.69        183.20        13.83 o
   1   3  12         66.74         63.30         5.27 o
   2   3  12          5.25         14.33         3.56 o
   3   3  12          5.85          6.59         3.86 o
   4   3  12         79.04         74.20         5.68 o
   5   3  12        122.82        112.43         6.86 o
   6   3  12        121.66         91.04         7.78 o
   7   3  12          4.35         11.23         6.49 o
 -13   4  12        113.57         62.99        10.12 o
 -12   4  12         33.12         23.56         7.48 o
 -11   4  12         45.28         37.83         6.13 o
 -10   4  12          3.15          2.74         4.14 o
  -9   4  12         56.94         53.61         5.26 o
  -8   4  12        241.55        246.58        13.87 o
  -7   4  12        421.74        424.94        16.84 o
  -6   4  12        283.39        278.57        11.27 o
  -5   4  12        305.82        308.43        10.27 o
  -4   4  12        175.75        165.20         8.76 o
  -1   4  12         96.52        106.26         6.20 o
   0   4  12        439.77        468.66        18.56 o
   1   4  12        415.29        452.39        15.80 o
   2   4  12        228.11        217.00        10.03 o
   3   4  12        255.42        256.96        13.25 o
   4   4  12        184.75        169.82         7.46 o
   5   4  12          0.96          0.10         3.99 o
   6   4  12         11.14         15.26         5.67 o
   7   4  12          8.05          1.39         5.69 o
 -12   5  12         89.82         77.92         8.50 o
 -11   5  12         27.82         20.32         6.18 o
 -10   5  12        107.68        114.21         7.78 o
  -9   5  12        382.23        378.25        21.21 o
  -8   5  12        151.01        146.78         5.74 o
  -7   5  12          0.44          7.33         4.97 o
  -6   5  12        186.07        206.77        18.74 o
  -5   5  12        149.73        147.42         7.45 o
  -4   5  12         60.43         58.37         4.76 o
  -3   5  12        448.13        495.73        16.92 o
  -2   5  12        717.88        777.87        23.63 o
  -1   5  12        290.45        346.32        12.20 o
   0   5  12         65.74         79.34         5.52 o
   1   5  12          0.18          1.90         3.45 o
   2   5  12         17.66         19.63         5.48 o
   3   5  12          2.55          2.07         3.49 o
   4   5  12         41.77         37.79         3.99 o
   5   5  12        237.88        206.39        13.87 o
   6   5  12        153.84        100.92         7.39 o
 -12   6  12          1.48          0.60         6.29 o
 -11   6  12          3.27          6.51         5.84 o
 -10   6  12         21.91         14.83         5.18 o
  -9   6  12         11.10         11.11         4.01 o
  -8   6  12        203.96        190.98        19.49 o
  -7   6  12        289.88        321.91        21.66 o
  -6   6  12        154.23        178.98         9.84 o
  -5   6  12         48.60         53.18         6.43 o
  -4   6  12        198.43        192.28        10.27 o
  -3   6  12        238.08        273.50        10.77 o
  -2   6  12         15.77         16.28         4.36 o
  -1   6  12        214.74        243.78        11.20 o
   0   6  12        388.04        465.08        25.86 o
   1   6  12        244.31        243.69        12.06 o
   2   6  12          0.91          1.34         5.25 o
   3   6  12         69.25         52.27        10.01 o
   4   6  12        284.45        226.15        14.81 o
   5   6  12        133.07        113.71        11.45 o
   6   6  12          0.01          3.44         5.66 o
 -12   7  12        140.52         83.95        12.31 o
 -11   7  12        218.36        190.40        19.65 o
 -10   7  12        282.52        265.47        11.92 o
  -9   7  12        439.55        399.09        52.74 o
  -8   7  12        212.10        188.25        16.39 o
  -7   7  12         42.11         18.14        11.75 o
  -6   7  12          4.27          2.01         5.59 o
  -5   7  12         77.44         85.13         8.22 o
  -4   7  12        176.93        210.45        11.05 o
  -3   7  12        446.70        504.95        25.48 o
  -2   7  12        464.50        560.65        43.12 o
  -1   7  12        320.75        370.43        17.04 o
   0   7  12        140.07        151.99        10.19 o
   1   7  12        138.87        140.83        10.80 o
   2   7  12         15.33         14.53         7.33 o
   3   7  12        327.30        298.70        30.73 o
   4   7  12        282.41        248.03        27.26 o
   5   7  12        206.89        161.43        14.03 o
   6   7  12        209.03        135.94        16.81 o
 -11   8  12          5.28          9.22         6.54 o
 -10   8  12         54.09         48.76         6.87 o
  -9   8  12          1.27          1.02         4.14 o
  -8   8  12        171.82        159.55        27.20 o
  -7   8  12        125.35        104.15        12.76 o
  -6   8  12         42.78         51.74         7.66 o
  -5   8  12         58.75         70.43        26.37 o
  -4   8  12          3.28          8.61         5.52 o
  -3   8  12         91.48        108.19         9.54 o
  -2   8  12         16.35         28.06         6.64 o
  -1   8  12         75.78         97.52         9.83 o
   0   8  12         39.99         61.15         7.66 o
   1   8  12         75.32         84.52         8.54 o
   2   8  12          2.35          0.39         2.99 o
   3   8  12          0.55          0.90         3.15 o
   4   8  12         61.80         43.09         5.19 o
   5   8  12         42.45         26.93         5.64 o
 -10   9  12        242.72        192.78        23.00 o
  -9   9  12         86.78         78.66        10.30 o
  -8   9  12        172.18        141.30        10.55 o
  -7   9  12        119.35         93.87        10.98 o
  -6   9  12         85.64         57.31        10.72 o
  -5   9  12         10.63          9.11         8.91 o
  -4   9  12        674.22        760.83        29.83 o
  -3   9  12        709.86        758.01        26.50 o
  -2   9  12        421.09        426.01        18.77 o
  -1   9  12        347.00        398.25        22.15 o
   0   9  12        178.22        185.16        12.98 o
   1   9  12        312.49        337.90        19.46 o
   2   9  12          2.70         -1.19         2.81 o
   3   9  12        195.48        150.13        31.83 o
   4   9  12        216.58        162.73        22.95 o
   5   9  12         49.48         30.83        12.29 o
 -10  10  12          1.28          0.54         6.37 o
  -9  10  12          9.16          9.99         6.21 o
  -8  10  12          0.53          0.95         4.70 o
  -7  10  12          2.46          0.48         3.75 o
  -6  10  12          2.56          2.08         2.98 o
  -5  10  12          1.56          5.20         2.23 o
  -4  10  12          4.15          4.58         8.63 o
  -3  10  12         13.55          4.13         7.82 o
  -2  10  12          0.03          3.38         7.34 o
  -1  10  12          0.29         -5.63         7.55 o
   0  10  12         91.60         70.46        22.43 o
   1  10  12         26.09         23.18         9.40 o
   2  10  12          3.92          5.61         3.62 o
   3  10  12         44.25         29.81         4.95 o
   4  10  12          0.00          1.50         7.74 o
  -9  11  12         74.66         61.82         8.46 o
  -8  11  12         88.54         57.07         9.96 o
  -7  11  12         13.01         12.13         5.81 o
  -6  11  12          6.41          5.23         4.51 o
  -5  11  12         99.60         76.18        12.50 o
  -4  11  12        675.68        540.51       100.27 o
  -3  11  12        480.41        400.43        73.91 o
  -2  11  12        159.35        122.55        30.52 o
  -1  11  12        124.99         89.78        25.58 o
   0  11  12        152.56        111.48        25.74 o
   1  11  12         43.45         31.54         4.74 o
   2  11  12          0.18         -4.13         4.55 o
   3  11  12        192.58        116.18        19.85 o
  -8  12  12         44.74         22.73         8.72 o
  -7  12  12         58.58         55.31        10.55 o
  -6  12  12         82.56         73.33        18.02 o
  -5  12  12          6.02          7.68         4.59 o
  -4  12  12         43.26         31.82         5.68 o
  -3  12  12        122.69         85.38        13.29 o
  -2  12  12         10.84         10.70         3.84 o
  -1  12  12         34.81         23.71         3.98 o
   0  12  12        122.03         94.00        19.07 o
   1  12  12         18.85         21.64         5.89 o
   2  12  12          0.25          3.47         4.40 o
  -6  13  12         13.87         12.59         5.75 o
  -5  13  12         96.00         78.65         9.98 o
  -4  13  12        181.24        117.94        15.13 o
  -3  13  12        257.99        188.78        27.63 o
  -2  13  12         87.75         63.14        11.88 o
  -1  13  12         56.84         45.55        11.83 o
   0  13  12         98.70         56.48         7.59 o
 -12   1  13        428.81        302.42        12.96 o
 -11   1  13        200.25        143.64         7.71 o
 -10   1  13         62.54         56.49         4.42 o
  -9   1  13          1.13          1.66         2.09 o
   4   1  13        141.75         97.95         5.17 o
   5   1  13         88.25         53.90         4.82 o
   6   1  13         32.78          5.81         4.52 o
 -12   2  13          0.18         -4.75         6.02 o
 -11   2  13          0.21          2.02         5.07 o
 -10   2  13          2.68          1.08         3.21 o
  -9   2  13         12.86          6.36         3.95 o
  -8   2  13        175.84        152.79         9.27 o
   3   2  13         97.27         69.09        17.64 o
   4   2  13         30.22         20.64         4.70 o
   5   2  13          0.08          3.99         3.45 o
 -12   3  13        127.00         76.59         7.27 o
 -11   3  13        207.44        173.77         8.80 o
 -10   3  13         81.58         67.54         5.37 o
  -9   3  13         27.63         23.44         6.35 o
  -8   3  13          3.76          6.37         3.99 o
  -7   3  13        142.79        120.09         6.91 o
   2   3  13         89.35         60.43         6.55 o
   3   3  13        220.35        191.67        20.56 o
   4   3  13        259.43        210.90        12.39 o
   5   3  13        163.88        106.31         5.86 o
 -11   4  13         12.24         11.18         5.19 o
 -10   4  13          8.85          6.09         3.69 o
  -9   4  13         21.08         19.50         6.11 o
  -8   4  13        201.41        198.05        11.65 o
  -7   4  13        108.00        108.85         6.43 o
  -6   4  13          0.14          0.36         1.43 o
   1   4  13         22.93         14.90         3.28 o
   2   4  13          2.95          4.60         3.14 o
   3   4  13          7.14          5.03         4.20 o
   4   4  13         18.04         12.43         5.52 o
   5   4  13         15.79         13.49         4.79 o
 -11   5  13         80.54         58.91         6.07 o
 -10   5  13         19.54          9.90         4.22 o
  -9   5  13         47.77         38.11         6.63 o
  -8   5  13         13.84         14.45         5.63 o
  -7   5  13        132.97        134.62        13.11 o
  -6   5  13        145.43        142.17         7.30 o
  -5   5  13        125.82        113.20         6.91 o
   0   5  13         32.98         36.75         2.81 o
   1   5  13        136.31        126.08        10.57 o
   2   5  13          8.27          5.14         4.92 o
   3   5  13         18.70         22.56         6.17 o
   4   5  13        125.23         95.37        14.39 o
   5   5  13         96.17         52.31         5.53 o
 -11   6  13         24.03         22.78         6.00 o
 -10   6  13         14.38          5.96         4.22 o
  -9   6  13        152.40        112.21        17.90 o
  -8   6  13        372.83        350.32        16.84 o
  -7   6  13        290.69        260.23        12.73 o
  -6   6  13         57.19         47.30         5.68 o
  -5   6  13          6.72          8.60         4.02 o
  -4   6  13          2.05          3.64         3.33 o
  -3   6  13         47.98         52.03         4.10 o
  -2   6  13        156.87        160.11         7.70 o
  -1   6  13        484.16        438.17        14.75 o
   0   6  13        268.94        259.34        11.66 o
   1   6  13        146.51        162.34        18.00 o
   2   6  13        115.54        104.03         8.34 o
   3   6  13          1.97          2.65         6.20 o
   4   6  13          8.69          5.62         6.64 o
 -10   7  13         16.07          8.42         4.37 o
  -9   7  13         85.65         50.46        12.18 o
  -8   7  13          7.47         12.62         6.87 o
  -7   7  13        147.84        145.65        10.37 o
  -6   7  13        126.99        134.99         9.39 o
  -5   7  13          6.49         11.30         5.99 o
  -4   7  13          0.29          5.65         4.76 o
  -3   7  13         28.26         28.18         4.81 o
  -2   7  13        195.11        211.49        25.27 o
  -1   7  13         21.86         20.85         5.63 o
   0   7  13         97.72         96.28        14.75 o
   1   7  13         17.49         26.61        10.93 o
   2   7  13         21.66         13.45         6.44 o
   3   7  13         15.38         18.38         7.71 o
   4   7  13         53.12         41.74         9.78 o
 -10   8  13        108.03         58.48        10.22 o
  -9   8  13        241.93        156.55        17.85 o
  -8   8  13        233.72        222.45        13.25 o
  -7   8  13        352.60        363.83        32.39 o
  -6   8  13        290.48        284.22        14.39 o
  -5   8  13         50.41         48.72         7.27 o
  -4   8  13         18.10         18.78         6.82 o
  -3   8  13        234.80        252.50        14.03 o
  -2   8  13        313.93        340.35        16.89 o
  -1   8  13        240.11        232.12        12.17 o
   0   8  13        127.33        136.83        13.47 o
   1   8  13        193.57        190.73        11.81 o
   2   8  13        134.18        135.50        12.01 o
   3   8  13         11.14          3.44        10.19 o
  -9   9  13          9.83          7.25         3.83 o
  -8   9  13          6.82          4.60         3.03 o
  -7   9  13         51.21         44.77         9.53 o
  -6   9  13         50.00         57.94         9.23 o
  -5   9  13          3.72          8.52         8.05 o
  -4   9  13          1.48         -1.78         7.53 o
  -3   9  13          0.64         -0.66         6.44 o
  -2   9  13         21.30         29.07         7.51 o
  -1   9  13          0.71          4.38         6.78 o
   0   9  13         17.05         13.27        18.20 o
   1   9  13         33.75         24.93         9.01 o
   2   9  13          0.73         16.40         8.80 o
   3   9  13          0.00         -6.25         6.25 o
  -8  10  13         48.19         15.95         9.51 o
  -7  10  13        132.52        124.40        15.08 o
  -6  10  13        201.14        200.89        15.38 o
  -5  10  13         47.56         45.97         9.52 o
  -4  10  13          0.90         -1.06         6.18 o
  -3  10  13         85.23         98.24        10.77 o
  -2  10  13        216.04        213.22        14.28 o
  -1  10  13         84.54         80.31        16.92 o
   0  10  13        279.38        254.94        18.28 o
   1  10  13        382.85        329.77        26.19 o
   2  10  13        154.84        116.19        15.34 o
  -7  11  13          8.80          3.98         3.95 o
  -6  11  13         34.80         49.11        12.33 o
  -5  11  13         36.28          7.17        12.01 o
  -4  11  13         31.63         24.27        12.90 o
  -3  11  13         15.17         14.59         9.27 o
  -2  11  13          2.70         -1.46         9.52 o
  -1  11  13          0.18          3.66         9.25 o
   0  11  13         28.79         28.52        32.39 o
  -4  12  13          1.64         -0.19        11.41 o
  -3  12  13         56.76         42.44        11.83 o
  -2  12  13         88.84         77.03        28.93 o
 -11   0  14        267.83        147.66        14.57 o
 -11   1  14          2.15          1.37         3.90 o
 -10   1  14          7.67         13.47         6.20 o
 -10   2  14        178.18        117.42        12.73 o
 -10   3  14          0.43         -1.76         5.77 o
  -9   3  14          6.29          4.46         2.69 o
 -10   4  14        166.48        104.93         9.74 o
  -9   4  14         42.24         23.73         4.29 o
  -8   4  14         83.39         60.43         5.07 o
   3   4  14         14.90          3.89         3.07 o
 -10   5  14          0.01         -4.83         6.44 o
  -9   5  14          0.40         -2.56         5.45 o
  -8   5  14         46.85         35.76         4.61 o
  -7   5  14        237.19        171.04         9.83 o
   2   5  14         31.00         23.57         2.67 o
   3   5  14         23.54          8.60         5.38 o
  -9   6  14         50.98         38.15         6.26 o
  -8   6  14         93.87         80.46         7.84 o
  -7   6  14          6.72          2.49         4.25 o
  -6   6  14         98.38         87.10         5.01 o
   1   6  14         29.25         32.27         7.09 o
   2   6  14          9.21          7.40         5.90 o
  -8   7  14         82.13         69.40         7.93 o
  -7   7  14        120.15         81.89         7.95 o
  -6   7  14        254.62        196.50        11.83 o
  -5   7  14        214.54        186.10         9.29 o
  -4   7  14         24.87         17.01         3.57 o
  -3   7  14         10.64         11.35         2.95 o
  -2   7  14          8.20          3.22         2.62 o
  -1   7  14         47.17         42.04         4.10 o
   0   7  14         45.65         39.40         4.87 o
   1   7  14        101.72         75.60         7.09 o
   2   7  14        186.85         98.99        13.47 o
  -8   8  14         25.29          0.91         7.15 o
  -7   8  14          2.38          4.98         7.15 o
  -6   8  14         26.18         23.09        10.37 o
  -5   8  14         11.95         12.68         5.25 o
  -4   8  14          0.52         -1.08         4.98 o
  -3   8  14          1.49          4.95         4.87 o
  -2   8  14         50.52         41.27         5.25 o
  -1   8  14        126.68         90.27         6.99 o
   0   8  14          7.87          7.23         5.16 o
   1   8  14          1.30         -0.03         5.57 o
  -6   9  14        152.09        115.05        14.57 o
  -5   9  14        233.29        186.87        11.59 o
  -4   9  14         41.03         47.62         7.97 o
  -3   9  14          0.92         -3.87         8.01 o
  -2   9  14         28.43         20.71         6.63 o
  -1   9  14         17.93          7.40         6.90 o
   0   9  14         24.54         17.52         8.53 o
  -4  10  14          3.66         -4.59        10.58 o
  -3  10  14          9.43         12.45         8.36 o
                                                
